# Supplementary material for: Preliminary expression profile of cytokines in brain tissue of BALB/c mice with Angiostrongylus cantonensis infection
Source: Parasit Vectors. 2015 Jun 14;8:328. doi: 10.1186/s13071-015-0939-6 (PMC4476182; doi:10.1186/s13071-015-0939-6)
Supplement: Additional file 3: Table S1. — Primers of CC chemokines used in Q RT-PCR. [file 13071_2015_939_MOESM3_ESM.xls]

## Sheet: Sheet1
Table S1 All Refseq genes’ expression.
Refseq ID	Gene ID	Gene Symbol	Gene Description	Gene Type	Con	2days	7days	14days	21days
NM_029455	75823	Fam227b	family with sequence similarity 227, member B	protein-coding	0.439411	0.532387	0.373226	0.440991	0.349463
NM_144958	13681	Eif4a1	eukaryotic translation initiation factor 4A1	protein-coding	45.0893	26.7992	25.9213	41.701	38.9717
NM_028889	98363	Efhd1	EF hand domain containing 1	protein-coding	18.1771	21.6243	25.682	17.3856	12.5298
NM_001130188	20392	Sgce	sarcoglycan, epsilon	protein-coding	1.33652	0.94379	0.785519	0.901954	0.611258
NM_172405	70681	Fam175a	family with sequence similarity 175, member A	protein-coding	0.62399	0.73504	0.571581	0.93409	0.681915
NM_029777	76867	Rhbdd1	rhomboid domain containing 1	protein-coding	2.10473	2.18755	2.19699	2.29297	2.05939
NM_027154	69660	Tmbim1	transmembrane BAX inhibitor motif containing 1	protein-coding	25.0392	32.5301	31.4386	32.2903	40.9722
NM_001162368	67569	Mgat4c	mannosyl (alpha-1,3-)-glycoprotein beta-1,4-N-acetylglucosaminyltransferase, isozyme C (putative)	protein-coding	0.0336248	0.037497	1.00395e-08	3.12644e-07	0.0435542
NM_199449	387609	Zhx2	zinc fingers and homeoboxes 2	protein-coding	5.25014	6.14585	4.28734	3.89704	3.11
NM_001007583	382427	Best3	bestrophin 3	protein-coding	0.0666593	0.259698	0.0399539	0.0771088	0.0309582
NM_172420	75276	Ppp1r1c	protein phosphatase 1, regulatory (inhibitor) subunit 1C	protein-coding	0	0	0	0.0132674	0.0159804
NM_008117	14599	Gh	growth hormone	protein-coding	0	0.119973	15.9545	0	0.0768168
NM_001168290	234373	Sugp2	SURP and G patch domain containing 2	protein-coding	0.776215	0.971409	0.512509	0.626609	1.01477
NM_010910	18039	Nefl	neurofilament, light polypeptide	protein-coding	137.346	132.071	86.8436	117.737	69.2236
NM_001004147	237730	Fbll1	fibrillarin-like 1	protein-coding	43.3778	43.0311	37.6798	39.8918	46.2288
NR_037692	71141	4933407L21Rik	RIKEN cDNA 4933407L21 gene	miscRNA	3.64092	2.74645	2.7546	5.46452	5.50754
NM_008555	17174	Masp1	mannan-binding lectin serine peptidase 1	protein-coding	1.31505	2.19585	1.85247	1.50852	1.12986
NM_001146318	12799	Cnp	2',3'-cyclic nucleotide 3' phosphodiesterase	protein-coding	74.9712	192.725	135.271	88.4526	64.7707
NM_145597	234371	Tmem161a	transmembrane protein 161A	protein-coding	11.5986	13.5722	11.2964	9.42873	13.2159
NM_001161797	100169	Phactr4	phosphatase and actin regulator 4	protein-coding	2.14609	2.651	2.00216	2.22388	2.35039
NR_038141	69311	1700008K24Rik	RIKEN cDNA 1700008K24 gene	miscRNA	1.42202e-11	0	5.40119e-13	0	0
NM_144839	218793	Ube2e2	ubiquitin-conjugating enzyme E2E 2	protein-coding	61.8872	56.2872	46.9263	61.3967	57.6701
NM_001081287	75739	Mpp7	membrane protein, palmitoylated 7 (MAGUK p55 subfamily member 7)	protein-coding	0.570033	0.173909	0.293357	0.316578	0.655201
NM_021483	58869	Pex5l	peroxisomal biogenesis factor 5-like	protein-coding	4.82641	5.56704	4.75304	5.42698	3.0883
NR_002862	328451	Gm5088	poly(A)-binding protein, cytoplasmic pseudogene	pseudo	7.66435	7.51192	6.6064	8.60601	6.64542
NM_025701	66682	Trappc5	trafficking protein particle complex 5	protein-coding	49.1315	36.0372	76.53	50.2939	55.6049
NR_033520	547127	Tmem181b-ps	transmembrane protein 181B, pseudogene	pseudo	5.1266	6.24571	5.41274	5.07718	3.90808
NM_134027	19014	Med1	mediator complex subunit 1	protein-coding	2.87374	2.53119	1.80552	2.62153	1.88635
NM_001114595	114601	Ehbp1l1	EH domain binding protein 1-like 1	protein-coding	8.73031	7.24545	4.5897	9.34071	10.2538
NM_010381	100504404	H2-Ea-ps	histocompatibility 2, class II antigen E alpha, pseudogene	protein-coding	0.786478	0.951624	1.82857	26.6726	18.3913
NM_019388	12524	Cd86	CD86 antigen	protein-coding	0.414478	0.360912	0.302253	1.54257	1.57351
NM_023153	66070	Cwc15	CWC15 homolog (S. cerevisiae)	protein-coding	54.1558	47.4607	62.2555	99.114	45.7781
NM_145822	70333	Cd3eap	CD3E antigen, epsilon polypeptide associated protein	protein-coding	12.2316	10.6173	14.9517	14.3771	10.0865
NM_026406	67845	Rnf115	ring finger protein 115	protein-coding	13.9659	12.1652	11.4701	13.7993	7.79592
NM_146177	232811	Suv420h2	suppressor of variegation 4-20 homolog 2 (Drosophila)	protein-coding	3.73974	5.55968	8.44941	5.31656	4.40573
NR_038084	100043902	Six3os1	Six3 opposite strand transcript 1	miscRNA	5.18844e-23	5.90679e-15	0	4.12395e-21	5.26616e-39
NM_027652	28042	Ept1	ethanolaminephosphotransferase 1 (CDP-ethanolamine-specific)	protein-coding	4.77729	3.59364	2.39971	3.39327	2.47066
NM_001172069	71599	Senp8	SUMO/sentrin specific peptidase 8	protein-coding	1.16069e-07	0.000286725	3.6553e-07	4.73275e-07	0.000358723
NM_001166375	72925	March1	membrane-associated ring finger (C3HC4) 1	protein-coding	8.09938e-08	6.29037e-08	1.15737e-05	0.0780963	0.175647
NM_018830	54447	Asah2	N-acylsphingosine amidohydrolase 2	protein-coding	0.83438	0.891413	0.405735	0.862548	0.502792
NM_178061	214944	Mob3b	MOB kinase activator 3B	protein-coding	0.985596	1.38397	1.06032	0.690037	0.376444
NR_028591	100043424	Gm14005	predicted gene 14005	miscRNA	0.317064	0.50725	1.43032	8.47101	8.53274
NM_026828	52838	Dnlz	DNL-type zinc finger	protein-coding	17.3178	13.8012	16.2954	18.3245	21.3587
NM_146244	238323	Rps6kl1	ribosomal protein S6 kinase-like 1	protein-coding	20.1748	19.5198	18.2192	17.2435	20.3342
NR_003649	432649	Gm5434	ubiquitin-conjugating enzyme E2F (putative) pseudogene	pseudo	0.602843	0.28777	0.843198	0.410145	0.659214
NM_212441	20216	Acsm3	acyl-CoA synthetase medium-chain family member 3	protein-coding	2.43039e-11	6.88266e-06	0	1.1159e-10	8.80567e-11
NM_001199960	100040048	Ccl27b	chemokine (C-C motif) ligand 27b	protein-coding	1.07176	2.09651	3.09174	3.14787	0.472165
NM_001081124	78283	Map7d2	MAP7 domain containing 2	protein-coding	36.6874	31.5217	32.6482	36.1149	21.8004
NM_029770	107449	Unc5b	unc-5 homolog B (C. elegans)	protein-coding	5.75656	11.1076	12.1788	4.75593	5.15137
NM_029420	75764	Slx1b	SLX1 structure-specific endonuclease subunit homolog B (S. cerevisiae)	protein-coding	0.715019	1.12796	2.56156	1.71051	1.14331
NM_009412	21985	Tpd52	tumor protein D52	protein-coding	0.0175701	3.01513	0.157584	6.3545	0.59133
NM_198927	223809	Smgc	submandibular gland protein C	protein-coding	0	0.0111683	0	0	0
NM_133892	100470	Lao1	L-amino acid oxidase 1	protein-coding	0.0244394	0	0	0.0376919	0.022707
NM_009595	11352	Abl2	v-abl Abelson murine leukemia viral oncogene 2 (arg, Abelson-related gene)	protein-coding	1.64823	2.23901	0.313091	0.396032	0.438109
NR_045516	13383	Dlg1	discs, large homolog 1 (Drosophila)	protein-coding	0.393026	0.228291	4.40058e-06	1.36789e-19	3.82081e-29
NM_001128180	224997	Dlgap1	discs, large (Drosophila) homolog-associated protein 1	protein-coding	18.8753	22.8746	16.7221	17.6227	13.4016
NM_146033	217473	Ankmy2	ankyrin repeat and MYND domain containing 2	protein-coding	23.3076	18.6515	17.6628	19.0619	16.7755
NM_001162417	17876	Myef2	myelin basic protein expression factor 2, repressor	protein-coding	0.0773142	0.03038	0.0653895	3.10268e-19	0.0351678
NM_001081213	226090	Ermp1	endoplasmic reticulum metallopeptidase 1	protein-coding	7.08851	8.35412	3.88178	5.79447	3.84258
NR_045798	66503	1810034E14Rik	RIKEN cDNA 1810034E14 gene	miscRNA	0.0270239	0.0199889	0	0.0625155	0
NM_001161406	195733	Grhl1	grainyhead-like 1 (Drosophila)	protein-coding	0.868138	0.487825	0.519904	1.4178	0.60867
NM_144903	230163	Aldob	aldolase B, fructose-bisphosphate	protein-coding	0.294175	0.0907352	0.058571	0.0378078	0.113884
NM_145521	227721	Ppapdc3	phosphatidic acid phosphatase type 2 domain containing 3	protein-coding	24.47	19.6976	27.1395	16.9186	24.2216
NR_027964	667213	Gm10416	zinc finger protein pseudogene	pseudo	0	0	0	0	0.117912
NM_001190385	68566	Caly	calcyon neuron-specific vesicular protein	protein-coding	25.1839	17.2359	8.11248	13.3964	26.0558
NM_007428	11606	Agt	angiotensinogen (serpin peptidase inhibitor, clade A, member 8)	protein-coding	31.8725	30.9721	70.7394	34.1319	60.8469
NM_009141	20311	Cxcl5	chemokine (C-X-C motif) ligand 5	protein-coding	0.120059	0.0443609	0	0.0925772	0.139464
NM_001136062	13808	Eno3	enolase 3, beta muscle	protein-coding	1.42405e-05	0.0011797	0.000962916	1.47036	4.16993e-05
NM_001199936	100039177	Mup16	major urinary protein 16	protein-coding	0.0110667	0	0	0	0
NM_021327	57783	Tnip1	TNFAIP3 interacting protein 1	protein-coding	1.13781e-10	8.74289e-08	2.82833e-05	2.79887e-06	5.34466e-10
NM_013522	14300	Frg1	FSHD region gene 1	protein-coding	19.7967	16.8726	20.0258	24.9936	14.6127
NM_018873	56013	Srcin1	SRC kinase signaling inhibitor 1	protein-coding	36.9217	64.0849	46.1759	29.6378	26.488
NM_175650	268878	Atp13a5	ATPase type 13A5	protein-coding	0.833652	1.15551	0.546828	0.621006	0.650977
NM_001242364	74349	Fam160a2	family with sequence similarity 160, member A2	protein-coding	0.942372	1.22235	0.445867	0.320384	0.7566
NM_001082962	20646	Snrpn	small nuclear ribonucleoprotein N	protein-coding	1.03177	2.24479	1.05554	1.80037	1.73521
NM_001190352	208151	Tmem132b	transmembrane protein 132B	protein-coding	7.17217	7.46403	1.49681	4.79876	4.40063
NM_001166428	98758	Hnrnpf	heterogeneous nuclear ribonucleoprotein F	protein-coding	2.90784e-07	1.21615e-08	8.55474e-10	0.460542	8.17014e-08
NM_175417	109254	Adtrp	androgen dependent TFPI regulating protein	protein-coding	0.0188508	0.0745987	0.0451511	0.0654501	0.0175115
NM_001191023	13426	Dync1i1	dynein cytoplasmic 1 intermediate chain 1	protein-coding	2.45787e-11	0.37075	8.09518e-20	0.338174	8.5174e-17
NM_001024853	30056	Timm9	translocase of inner mitochondrial membrane 9	protein-coding	4.87413	6.08158	5.32546	9.91351	4.74608
NM_001202446	19099	Mapk8ip1	mitogen-activated protein kinase 8 interacting protein 1	protein-coding	0.836339	0.92667	2.94155	0.930806	2.45441
NM_178774	320111	Prr18	proline rich region 18	protein-coding	20.3398	28.082	15.2925	18.5915	14.868
NM_010143	13845	Ephb3	Eph receptor B3	protein-coding	5.33532	7.87955	6.19996	3.86503	4.36314
NM_001009573	70450	Unc13d	unc-13 homolog D (C. elegans)	protein-coding	0.29569	0.309373	1.81625	0.777018	0.671231
NM_027139	108143	Taf9	TAF9 RNA polymerase II, TATA box binding protein (TBP)-associated factor	protein-coding	30.7991	24.4955	24.7495	28.5033	21.8335
NM_001166595	276770	Eif5a	eukaryotic translation initiation factor 5A	protein-coding	141.147	180.208	284.73	141.606	191.895
NM_010336	14745	Lpar1	lysophosphatidic acid receptor 1	protein-coding	0.602805	1.16105	0.865466	1.39047	9.2667e-06
NM_016886	53623	Gria3	glutamate receptor, ionotropic, AMPA3 (alpha 3)	protein-coding	9.48049	10.2609	3.19445	5.63059	5.53912
NM_026669	110213	Tmbim6	transmembrane BAX inhibitor motif containing 6	protein-coding	124.458	171.506	151.292	133.843	145.716
NM_025488	66323	1700001K19Rik	RIKEN cDNA 1700001K19 gene	protein-coding	0.190684	0.232422	0.149301	0.146999	0.295697
NM_001267796	109169	6330403M23Rik	RIKEN cDNA 6330403M23 gene	protein-coding	3.86824	6.62562	2.88251	2.89489	4.58286
NM_028506	73332	Ccdc30	coiled-coil domain containing 30	protein-coding	6.37147e-97	3.4573e-23	7.02378e-34	8.12243e-110	2.65324e-44
NM_010806	17356	Mllt4	myeloid/lymphoid or mixed-lineage leukemia (trithorax homolog, Drosophila); translocated to, 4	protein-coding	6.54238	6.71444	4.85924	5.28537	4.32766
NM_028977	74511	Lrrc17	leucine rich repeat containing 17	protein-coding	0.032129	0.0705382	0	0.0991044	0.0795949
NM_001005506	109658	Txlna	taxilin alpha	protein-coding	3.81833	2.9381	3.74669	2.64516	2.29493
NM_178164	230257	Rod1	ROD1 regulator of differentiation 1 (S. pombe)	protein-coding	0.537457	0.646036	0.177956	0.631111	0.850538
NM_030052	78174	Cox7b2	cytochrome c oxidase subunit VIIb2	protein-coding	0.367938	0.389806	0.410362	0.424605	0
NM_013933	30960	Vapa	vesicle-associated membrane protein, associated protein A	protein-coding	66.5437	50.491	41.0721	70.603	39.5751
NM_010349	14806	Grik2	glutamate receptor, ionotropic, kainate 2 (beta 2)	protein-coding	0.207003	0.218936	8.62349e-06	2.42735e-06	0.221807
NM_001048005	73721	1110017D15Rik	RIKEN cDNA 1110017D15 gene	protein-coding	0.155919	6.57345e-05	9.7237e-07	0.063249	9.82749e-11
NM_177993	73389	Hbp1	high mobility group box transcription factor 1	protein-coding	0.190096	0.165015	0.104278	0.200668	0.153361
NM_177185	320538	Ubn2	ubinuclein 2	protein-coding	0.983979	1.127	0.811336	1.08046	1.05802
NM_207282	13483	Dpp6	dipeptidylpeptidase 6	protein-coding	9.19385	11.3613	5.63942	7.11761	8.12041
NM_010588	16450	Jag2	jagged 2	protein-coding	5.50837	6.31389	4.13947	3.60469	4.56904
NM_008516	16979	Lrrn1	leucine rich repeat protein 1, neuronal	protein-coding	13.0901	16.9786	10.3076	9.71858	6.60728
NM_138944	18997	Pou4f2	POU domain, class 4, transcription factor 2	protein-coding	0	0.0923635	0	0	0.0128328
NM_199319	387586	Ssxb5	synovial sarcoma, X member B, breakpoint 5	protein-coding	0	0.0344436	0	0	0
NM_001164320	214685	Chadl	chondroadherin-like	protein-coding	5.32108	9.9442	10.0042	7.73007	5.64289
NM_010093	13557	E2f3	E2F transcription factor 3	protein-coding	2.96681	2.96592	1.40771	2.43631	1.37356
NM_001081419	64451	Dip2a	DIP2 disco-interacting protein 2 homolog A (Drosophila)	protein-coding	10.1446	12.5684	7.66025	7.41071	5.57549
NM_027879	71713	Cdc40	cell division cycle 40	protein-coding	5.4305	4.85288	2.6773	4.84549	3.82523
NM_007760	12908	Crat	carnitine acetyltransferase	protein-coding	11.4022	10.7106	9.78435	9.28499	11.6656
NM_023116	12296	Cacnb2	calcium channel, voltage-dependent, beta 2 subunit	protein-coding	4.93753	2.64405	2.75122e-08	4.1662	2.39459
NM_201388	18810	Plec	plectin	protein-coding	1.17571e-11	7.09706e-12	9.33281e-12	6.61392e-12	1.05626e-11
NM_153164	234594	Cnot1	CCR4-NOT transcription complex, subunit 1	protein-coding	1.51717	2.21287	0.478149	0.715215	0.323722
NM_026904	68999	Anapc10	anaphase promoting complex subunit 10	protein-coding	1.38512	1.28706	1.58357	3.19209	1.3763
NM_145453	69085	Zcchc9	zinc finger, CCHC domain containing 9	protein-coding	5.59018	5.20163	3.14939	7.85578	5.04182
NR_027644	240916	Vsig8	V-set and immunoglobulin domain containing 8	protein-coding	0.358519	0.218269	0.572507	0.290404	0.0150006
NM_177704	236643	Sytl5	synaptotagmin-like 5	protein-coding	0.262513	0.164652	0	0.124577	0.0187589
NM_052991	56188	Fxyd1	FXYD domain-containing ion transport regulator 1	protein-coding	197.069	130.155	577.425	621.242	716.238
NM_013826	17434	Mocs2	molybdenum cofactor synthesis 2	protein-coding	15.0526	15.5883	12.2291	21.1047	13.881
NR_028096	19352	Rabggtb	RAB geranylgeranyl transferase, b subunit	protein-coding	0.130824	1.37363e-11	1.0151e-66	0.430477	0.117754
NM_183106	74569	Ttc17	tetratricopeptide repeat domain 17	protein-coding	7.23605	8.51807	7.71288	4.93886	5.38248
NM_018741	75426	Igfbpl1	insulin-like growth factor binding protein-like 1	protein-coding	1.65955	3.30051	0.0795777	2.22685	2.35844
NM_001252569	20700	Serpina1a	serine (or cysteine) peptidase inhibitor, clade A, member 1A	protein-coding	0.288983	0.295054	0.371253	0.240146	0.397494
NM_134072	105387	Akr1c14	aldo-keto reductase family 1, member C14	protein-coding	0.131744	0.265179	0.135238	0.0145136	0.0699311
NM_001177354	17869	Myc	myelocytomatosis oncogene	protein-coding	0.958279	9.53483e-06	0.833972	0.907423	1.9704
NM_001130444	15461	Hras1	Harvey rat sarcoma virus oncogene 1	protein-coding	4.05421	2.55462	4.51235	4.44131	4.16708
NM_009990	269713	Clip2	CAP-GLY domain containing linker protein 2	protein-coding	28.2114	36.9567	28.1412	17.6425	23.8074
NM_001081383	231051	Mll3	myeloid/lymphoid or mixed-lineage leukemia 3	protein-coding	1.29314	1.62154	0.991374	1.35713	0.863922
NM_015779	50701	Elane	elastase, neutrophil expressed	protein-coding	0.0672044	0	0.315222	0.103614	0
NM_001033191	97243	Naa11	N(alpha)-acetyltransferase 11, NatA catalytic subunit	protein-coding	0	0	0	0.0303675	0.0853321
NM_207301	71446	Wrb	tryptophan rich basic protein	protein-coding	30.7654	23.8045	18.7352	22.1282	28.8703
NM_026213	67515	Ttc33	tetratricopeptide repeat domain 33	protein-coding	11.7377	9.2727	5.95877	12.6757	8.5623
NM_153552	225160	Thoc1	THO complex 1	protein-coding	0.879848	0.830428	0.464203	0.650192	0.789717
NM_134020	103694	Tmed4	transmembrane emp24 protein transport domain containing 4	protein-coding	56.8412	49.5735	63.8777	48.1631	52.5955
NM_026921	69046	Isca1	iron-sulfur cluster assembly 1 homolog (S. cerevisiae)	protein-coding	76.6087	68.4036	47.426	76.6115	60.4281
NM_001113389	13548	Dyrk1a	dual-specificity tyrosine-(Y)-phosphorylation regulated kinase 1a	protein-coding	8.25047	7.594	3.69055	5.02566	3.42184
NM_133672	30930	Vps26a	vacuolar protein sorting 26 homolog A (yeast)	protein-coding	6.85511	6.57877	5.1295	6.92366	5.65492
NM_001078649	66990	Tmem134	transmembrane protein 134	protein-coding	3.48755	3.42761	6.04864	6.29073	5.66592
NM_013771	27377	Yme1l1	YME1-like 1 (S. cerevisiae)	protein-coding	2.55489	2.67571	1.21997	1.4488	1.93636
NM_001033532	225289	AW554918	expressed sequence AW554918	protein-coding	0.809341	0.938785	0.477425	0.679257	0.618897
NM_018773	54353	Skap2	src family associated phosphoprotein 2	protein-coding	6.74453	4.55704	4.9956	16.4376	12.3379
NM_201395	99377	Sall4	sal-like 4 (Drosophila)	protein-coding	6.78464e-09	0	0	5.30002e-08	0.0108436
NM_175029	242557	Atg4c	autophagy related 4C, cysteine peptidase	protein-coding	2.75742	3.90502	1.78638	3.00623	2.03105
NM_145960	211253	Mtrf1	mitochondrial translational release factor 1	protein-coding	2.07742	1.95983	1.55008	2.12257	1.73723
NM_145436	217232	Cdc27	cell division cycle 27	protein-coding	1.7771	1.60565	0.598602	1.27467	1.21551
NM_001077591	22116	Tsks	testis-specific serine kinase substrate	protein-coding	6.81492e-07	0.39782	0.337642	0.389753	1.38925e-06
NM_001008426	433365	Gm5531	predicted gene 5531	protein-coding	0	0.0134396	0	0.0190185	0.0378693
NM_177625	219022	Ttc5	tetratricopeptide repeat domain 5	protein-coding	0.694766	0.905418	0.429203	1.26786	0.655639
NM_027895	71742	Ulk3	unc-51-like kinase 3	protein-coding	3.33383	4.06103	3.67252	3.85443	4.91891
NM_145975	212880	Ddx46	DEAD (Asp-Glu-Ala-Asp) box polypeptide 46	protein-coding	5.31671	5.2998	4.23634	6.02692	3.79432
NM_009161	20391	Sgca	sarcoglycan, alpha (dystrophin-associated glycoprotein)	protein-coding	0.203395	0.22296	1.08567e-06	0.11617	0.118126
NM_018743	102247	Agpat6	1-acylglycerol-3-phosphate O-acyltransferase 6 (lysophosphatidic acid acyltransferase, zeta)	protein-coding	24.522	24.9968	25.6414	18.5375	24.1952
NM_178936	99887	Tmem56	transmembrane protein 56	protein-coding	1.35924	1.90782	0.716492	0.771871	0.91673
NM_008635	17761	Map7	microtubule-associated protein 7	protein-coding	2.11444	3.53592	2.70285	2.61735	2.73414
NM_147093	259097	Olfr558	olfactory receptor 558	protein-coding	0	0.022799	0	0.0118418	0.0142621
NM_178185	319171	Hist1h2ap	histone cluster 1, H2ap	protein-coding	1.29236e-07	2.88485e-06	5.95666e-08	1.00613e-08	2.84806e-08
NM_054042	70445	Cd248	CD248 antigen, endosialin	protein-coding	2.80015	3.30758	4.01739	3.01213	3.92639
NM_001099288	216831	Arhgap44	Rho GTPase activating protein 44	protein-coding	43.7663	40.2267	30.0298	27.8389	31.6696
NM_019866	272382	Spib	Spi-B transcription factor (Spi-1/PU.1 related)	protein-coding	0.0162108	0.0240627	0	0.500055	0.240914
NM_009741	12043	Bcl2	B cell leukemia/lymphoma 2	protein-coding	1.95095	1.56472	0.596918	1.39124	0.918132
NM_010079	13510	Dsg1a	desmoglein 1 alpha	protein-coding	0.00250718	0.00279879	0	0	0.0139681
NM_001159901	74318	Hopx	HOP homeobox	protein-coding	4.4395	3.40572	7.9947	2.70152	1.21776
NM_183216	329065	Scd4	stearoyl-coenzyme A desaturase 4	protein-coding	0.305142	0.607564	0.280039	0.414366	0.17562
NM_009514	22364	Vpreb3	pre-B lymphocyte gene 3	protein-coding	0	0.309993	1.6424	0.557487	1.08059
NR_033145	23863	Dand5	DAN domain family, member 5	protein-coding	12.3833	10.8504	17.031	11.9773	13.2635
NM_028057	72017	Cyb5r1	cytochrome b5 reductase 1	protein-coding	22.2771	15.5975	16.2315	16.3969	23.4972
NM_173019	270198	Pfkfb4	6-phosphofructo-2-kinase/fructose-2,6-biphosphatase 4	protein-coding	2.79855	3.11367	3.9121	3.97194	4.91755
NM_153586	237073	Rbm41	RNA binding motif protein 41	protein-coding	0.0774408	0.244887	0.0980894	0.149496	0.0999894
NM_024465	76192	Abhd12	abhydrolase domain containing 12	protein-coding	227.644	236.69	223.691	195.903	287.201
NM_001163276	216154	Med16	mediator complex subunit 16	protein-coding	2.93548	1.14602	2.04155	1.2475	2.1576
NM_148946	110891	Slc8a2	solute carrier family 8 (sodium/calcium exchanger), member 2	protein-coding	79.1559	82.1217	71.4431	41.8116	74.4823
NM_007963	14013	Mecom	MDS1 and EVI1 complex locus	protein-coding	0.310979	0.26741	0.233707	0.25482	0.126341
NM_016970	50928	Klrg1	killer cell lectin-like receptor subfamily G, member 1	protein-coding	0.0385846	0.0568748	0.0916212	0.238005	0.215207
NM_007560	12167	Bmpr1b	bone morphogenetic protein receptor, type 1B	protein-coding	1.08235	1.19623	0.344771	0.95749	0.761158
NM_019811	60525	Acss2	acyl-CoA synthetase short-chain family member 2	protein-coding	17.4498	20.721	15.5268	12.5368	11.8492
NM_030258	80290	Gpr146	G protein-coupled receptor 146	protein-coding	4.621	7.09888	4.8507	4.61492	8.74664
NM_001252560	17354	Mllt10	myeloid/lymphoid or mixed-lineage leukemia (trithorax homolog, Drosophila); translocated to, 10	protein-coding	0.75502	1.29993	2.22583	1.57582	0.753974
NM_031201	22122	Tsta3	tissue specific transplantation antigen P35B	protein-coding	23.955	20.5658	25.5377	21.0702	29.3043
NM_019973	20658	Son	Son DNA binding protein	protein-coding	3.99855	3.54892	9.1848	7.85072	5.93157
NM_001168655	216233	Socs2	suppressor of cytokine signaling 2	protein-coding	4.34797e-13	0.155024	1.08236e-07	0.375034	0.983948
NM_001003972	66315	Senp7	SUMO1/sentrin specific peptidase 7	protein-coding	0.508374	1.15749e-05	0.582157	0.34142	0.133733
NM_133903	100689	Spon2	spondin 2, extracellular matrix protein	protein-coding	0.0417397	0.0773332	0.299657	0.193125	0.0775516
NM_001161411	217449	Trappc12	trafficking protein particle complex 12	protein-coding	0.0671097	4.65844e-20	1.34036e-27	0.0233477	1.2164e-42
NM_001039578	213027	Evi5l	ecotropic viral integration site 5 like	protein-coding	15.9436	23.3984	17.025	13.4321	15.7631
NM_024289	79196	Osbpl5	oxysterol binding protein-like 5	protein-coding	1.23458e-06	1.05606e-06	4.23449e-06	8.26784e-07	1.1327e-06
NM_173734	211499	Tmem87a	transmembrane protein 87A	protein-coding	0.000207713	0.87277	2.42794e-05	1.52882e-05	0.615201
NM_009384	21844	Tiam1	T cell lymphoma invasion and metastasis 1	protein-coding	5.9283	4.48756	6.16801	3.01378	3.42405
NM_001253377	16531	Kcnma1	potassium large conductance calcium-activated channel, subfamily M, alpha member 1	protein-coding	1.03361e-80	8.71937e-76	0.674718	3.00125e-07	1.59779e-13
NR_045614	73951	4930413G21Rik	RIKEN cDNA 4930413G21 gene	miscRNA	6.34024	5.38586	10.2196	11.4355	6.72064
NM_016681	50883	Chek2	checkpoint kinase 2	protein-coding	0.498268	0.692398	0.347796	1.18474	0.347164
NM_134095	28075	Desi1	desumoylating isopeptidase 1	protein-coding	59.3156	80.5929	62.9096	55.0343	47.4127
NM_001081412	110279	Bcr	breakpoint cluster region	protein-coding	30.5755	24.5418	11.7189	19.2686	27.6444
NM_026557	68098	Rchy1	ring finger and CHY zinc finger domain containing 1	protein-coding	13.9791	12.4087	9.29266	15.0408	12.2667
NM_183256	66379	Cox14	cytochrome c oxidase assembly protein 14	protein-coding	247.523	185.232	437.796	339.028	317.326
NM_001167680	217344	Rhbdf2	rhomboid 5 homolog 2 (Drosophila)	protein-coding	0.228974	0.607271	0.406491	1.16751	1.94147
NM_001033668	110084	Dnahc1	dynein, axonemal, heavy chain 1	protein-coding	0.772195	0.708074	0.30657	0.686236	0.631345
NM_001014996	219103	Cenpj	centromere protein J	protein-coding	0.138278	0.110177	0.19001	0.144728	0.055032
NM_011432	20630	Snrpc	U1 small nuclear ribonucleoprotein C	protein-coding	17.0555	16.5453	28.7566	22.7917	22.5996
NM_019984	21816	Tgm1	transglutaminase 1, K polypeptide	protein-coding	1.43906e-08	3.59837e-05	0	2.50827e-06	2.9723e-06
NM_001164614	67119	Ccdc159	coiled-coil domain containing 159	protein-coding	0.530326	0.334262	0.38563	0.340742	0.106254
NM_026003	67155	Smarca2	SWI/SNF related, matrix associated, actin dependent regulator of chromatin, subfamily a, member 2	protein-coding	23.1139	17.4021	9.32948	16.1806	12.6255
NM_001024927	327958	Pitpnm3	PITPNM family member 3	protein-coding	10.4645	15.4317	11.7537	6.5282	8.17472
NM_011680	22282	Usf2	upstream transcription factor 2	protein-coding	76.6749	91.741	110.117	74.6821	83.5095
NM_009653	11656	Alas2	aminolevulinic acid synthase 2, erythroid	protein-coding	2.25133	2.89319	4.80654	1.46229	5.81567e-05
NM_010923	18111	Nnat	neuronatin	protein-coding	268.924	155.932	148.162	275.022	276.211
NM_011961	26432	Plod2	procollagen lysine, 2-oxoglutarate 5-dioxygenase 2	protein-coding	7.14379e-05	0.0488479	0.430592	0.479613	1.97149e-05
NM_008409	16431	Itm2a	integral membrane protein 2A	protein-coding	34.8504	33.6483	21.7622	29.8404	26.3694
NM_001160345	75744	Svip	small VCP/p97-interacting protein	protein-coding	3.74447	4.07876	2.30811	3.1461	3.0583
NR_040372	100504350	Gm14169	predicted gene 14169	miscRNA	2.22865	1.57243	1.08532	2.24962	1.11083
NM_001271001	14588	Gfra4	glial cell line derived neurotrophic factor family receptor alpha 4	protein-coding	26.7507	26.9896	29.2225	25.1345	35.0538
NM_013917	30939	Pttg1	pituitary tumor-transforming gene 1	protein-coding	2.10202e-10	5.45817e-10	1.11073e-09	0.0257038	1.14185e-09
NM_133851	108907	Nusap1	nucleolar and spindle associated protein 1	protein-coding	9.85747e-06	7.40637e-06	2.74447e-05	0.602208	9.42588e-06
NM_175514	241520	Fam171b	family with sequence similarity 171, member B	protein-coding	8.53929	8.67121	2.43451	6.08427	4.79219
NM_008995	19305	Pex5	peroxisomal biogenesis factor 5	protein-coding	5.71951	5.38683	5.48311	2.46187	2.18735
NM_001166382	19365	Rad52	RAD52 homolog (S. cerevisiae)	protein-coding	1.69765e-06	3.34589e-06	1.57036e-08	3.13466e-07	1.10622e-06
NM_007624	12417	Cbx3	chromobox 3	protein-coding	12.4766	9.64814	7.73424	10.8911	7.97974
NM_181058	56490	Zbtb20	zinc finger and BTB domain containing 20	protein-coding	1.28029	3.22506	0.83033	2.25083	1.50738
NM_023395	67866	Wfdc1	WAP four-disulfide core domain 1	protein-coding	7.38428	8.94152	11.0852	6.60565	8.84725
NM_001163564	234344	Naf1	nuclear assembly factor 1 homolog (S. cerevisiae)	protein-coding	2.30524	1.91162	1.6521	1.96246	1.12615
NM_001177785	12505	Cd44	CD44 antigen	protein-coding	1.96149e-16	3.95815e-11	1.83958e-11	1.91467e-12	4.63359e-07
NM_133809	98256	Kmo	kynurenine 3-monooxygenase (kynurenine 3-hydroxylase)	protein-coding	0.0367222	0	0.131963	0.254869	0.0511672
NM_009096	20104	Rps6	ribosomal protein S6	protein-coding	22.0708	22.13	27.9417	35.5238	31.7605
NM_175201	73469	Rnf38	ring finger protein 38	protein-coding	0.694917	4.89405e-05	0.000494411	0.70766	0.522498
NM_001032298	12097	Bglap2	bone gamma-carboxyglutamate protein 2	protein-coding	0.820412	0.378468	10.5409	0.209665	1.0449
NM_199021	269109	Dpp10	dipeptidylpeptidase 10	protein-coding	6.79064	6.28891	4.83553	4.26537	4.20672
NM_020604	57339	Jph1	junctophilin 1	protein-coding	2.13556	2.57488	1.6055	1.70188	1.71039
NM_029075	74732	Stx11	syntaxin 11	protein-coding	5.42542e-10	3.45238e-10	0	8.7311e-10	2.74501e-07
NM_010419	15208	Hes5	hairy and enhancer of split 5 (Drosophila)	protein-coding	16.9793	16.0983	14.1845	13.9686	8.97011
NM_001135172	109323	C1qtnf7	C1q and tumor necrosis factor related protein 7	protein-coding	0.826534	0.340484	7.9814e-07	0.189295	3.56117e-07
NM_011951	26416	Mapk14	mitogen-activated protein kinase 14	protein-coding	0.000237993	0.000450566	8.54151e-05	1.33715	0.000397111
NM_028207	72349	Dusp3	dual specificity phosphatase 3 (vaccinia virus phosphatase VH1-related)	protein-coding	43.4323	46.4498	37.6347	34.9866	31.6893
NM_010643	16617	Klk1b24	kallikrein 1-related peptidase b24	protein-coding	0	0	0.179	0	0
NM_007547	19261	Sirpa	signal-regulatory protein alpha	protein-coding	39.8288	48.2789	31.9017	18.2721	26.1825
NM_007526	12022	Barx1	BarH-like homeobox 1	protein-coding	0	0.0284102	0	0	0
NM_001253719	213262	Fstl5	follistatin-like 5	protein-coding	2.2551e-05	0.427637	0.456194	0.0960825	0.0683359
NM_138656	192156	Mvd	mevalonate (diphospho) decarboxylase	protein-coding	19.3185	20.8843	28.9808	15.9256	13.7411
NM_001033539	328660	Bex6	brain expressed gene 6	protein-coding	0	0	0	0.0468353	0
NM_001034037	67085	1700024G13Rik	RIKEN cDNA 1700024G13 gene	protein-coding	3.1652	2.43304	0	5.54433	2.47259
NM_001271759	11549	Adra1a	adrenergic receptor, alpha 1a	protein-coding	0.402484	0.323332	0.455097	0.662248	0.252469
NR_073420	20930	Surf1	surfeit gene 1	protein-coding	30.5682	28.2817	30.4315	25.0436	35.2236
NM_025634	66561	2310042E22Rik	RIKEN cDNA 2310042E22 gene	protein-coding	0.0415613	0.459044	0.788492	0.320451	0.231835
NM_033578	93703	Pcdhgb6	protocadherin gamma subfamily B, 6	protein-coding	1.11962	1.72338	2.56283	1.34862	2.01678
NM_001110129	66101	Ppih	peptidyl prolyl isomerase H	protein-coding	0.351718	0.607914	0.357008	0.443824	0.757838
NR_036456	100503044	A730020M07Rik	RIKEN cDNA A730020M07 gene	miscRNA	0.0780073	0.0753124	0.13883	0.131676	0.221492
NM_009435	22114	Tssk1	testis-specific serine kinase 1	protein-coding	0.0354613	0.0784828	0.0843198	0.218744	0.0988821
NM_033218	20788	Srebf2	sterol regulatory element binding factor 2	protein-coding	45.6981	52.9818	38.7545	29.0914	29.7327
NR_015515	320893	6430562O15Rik	RIKEN cDNA 6430562O15 gene	miscRNA	1.28783e-13	8.50194e-14	1.70661e-13	1.65322e-13	1.40736e-13
NM_021334	16411	Itgax	integrin alpha X	protein-coding	0.129357	0.19234	0.207293	1.11401	2.1623
NM_198657	381438	Gm5148	predicted gene 5148	protein-coding	108.918	81.8005	75.3216	138.406	124.586
NM_001109973	17240	Mdfi	MyoD family inhibitor	protein-coding	1.17767e-07	5.0094e-07	3.56871	1.44876e-07	0.104174
NM_153565	100102	Pcsk9	proprotein convertase subtilisin/kexin type 9	protein-coding	0.938692	0.204596	0.270556	0.83009	2.09225
NR_037958	100043489	1300002E11Rik	RIKEN cDNA 1300002E11 gene	miscRNA	4.27816	3.92858	7.25653	6.40882	5.25023
NM_001199284	215113	Slc43a2	solute carrier family 43, member 2	protein-coding	4.51291	4.4093	6.05987	5.61646	4.1299
NM_001159968	78255	Ralgps2	Ral GEF with PH domain and SH3 binding motif 2	protein-coding	1.30328e-17	1.33042e-15	1.03862e-152	1.38384e-26	1.47509e-14
NM_001113238	329693	Fcrl5	Fc receptor-like 5	protein-coding	0.0342165	0	0	0.0527734	0
NM_001033170	73813	Fam83e	family with sequence similarity 83, member E	protein-coding	0.0309852	0	0	0	0.0143897
NM_001159376	252864	Dusp15	dual specificity phosphatase-like 15	protein-coding	4.48385	4.43069	6.7503	5.10947	4.76489
NM_134015	103583	Fbxw11	F-box and WD-40 domain protein 11	protein-coding	3.63159	2.46732	6.98651	1.98795	2.12858
NR_046077	100043150	Gm4265	predicted gene 4265	miscRNA	0.114811	0	0	0.0884678	0
NM_016860	54130	Actr1a	ARP1 actin-related protein 1A, centractin alpha	protein-coding	106.316	100.58	94.3101	75.7636	111.599
NM_176966	319636	Fsd1l	fibronectin type III and SPRY domain containing 1-like	protein-coding	3.21446e-07	1.43056e-09	0	0.0354489	5.22125e-10
NR_045781	619313	I730030J21Rik	RIKEN cDNA I730030J21 gene	miscRNA	1.76061e-07	3.81949e-11	0	2.65937e-08	0.0997673
NM_172473	209462	Hace1	HECT domain and ankyrin repeat containing, E3 ubiquitin protein ligase 1	protein-coding	3.46988	2.87896	0.886424	2.4715	1.77714
NM_001085374	328949	Mcc	mutated in colorectal cancers	protein-coding	1.68492	1.90737	1.83019	1.2391	0.885293
NM_144847	223649	Nrbp2	nuclear receptor binding protein 2	protein-coding	25.6741	32.7134	17.8754	21.4287	19.5298
NM_025363	66117	1110001J03Rik	RIKEN cDNA 1110001J03 gene	protein-coding	330.856	231.961	434.646	323.929	290.43
NM_175342	105594	Cphx1	cytoplasmic polyadenylated homeobox 1	protein-coding	0	0	0	0.00715574	0
NM_177395	338372	Map3k9	mitogen-activated protein kinase kinase kinase 9	protein-coding	7.57607e-10	0.0398415	7.11627e-09	0.0271902	0.0310298
NM_019580	56209	Gde1	glycerophosphodiester phosphodiesterase 1	protein-coding	188.076	179.496	171.196	178.5	188.431
NM_001033229	110115	Cyp11b1	cytochrome P450, family 11, subfamily b, polypeptide 1	protein-coding	0.0192476	0	0	0	0.00893989
NM_001168622	170737	Znrf1	zinc and ring finger 1	protein-coding	0.214664	0.169864	4.6548e-06	1.71711e-06	0.220096
NM_020285	56844	Tssc4	tumor-suppressing subchromosomal transferable fragment 4	protein-coding	8.5317	7.82412	8.27563	8.16862	15.549
NR_028425	100303645	D7Ertd143e	DNA segment, Chr 7, ERATO Doi 143, expressed	miscRNA	0	0.015507	0	0	0
NM_022983	65086	Lpar3	lysophosphatidic acid receptor 3	protein-coding	0.165555	0.272861	0.0881367	0.241154	0.0854362
NM_010247	14375	Xrcc6	X-ray repair complementing defective repair in Chinese hamster cells 6	protein-coding	5.91445	5.57157	7.41926	8.7259	5.59843
NM_178214	319190	Hist2h2be	histone cluster 2, H2be	protein-coding	2.67951	2.0654	1.70977	2.21395	1.697
NM_001085449	12388	Ctnnd1	catenin (cadherin associated protein), delta 1	protein-coding	0.784276	0.596422	0.242583	1.27867	1.17934
NM_001101561	621697	Gm6251	predicted gene 6251	protein-coding	88.1712	35.5398	141.448	256.438	189.224
NM_198702	319387	Lphn3	latrophilin 3	protein-coding	6.89719	8.34642	3.72689	4.08055	4.47421
NM_026013	67171	Dram2	DNA-damage regulated autophagy modulator 2	protein-coding	4.0502	3.54489	2.09235	2.57825	2.69666
NM_001167905	226143	Cyp2c44	cytochrome P450, family 2, subfamily c, polypeptide 44	protein-coding	0	0	0	0	1.76821e-10
NM_016801	20907	Stx1a	syntaxin 1A (brain)	protein-coding	98.4184	134.426	129.79	76.1937	123.246
NM_010438	15275	Hk1	hexokinase 1	protein-coding	0.760148	0.793676	1.00967	2.81841e-06	0.450519
NM_016737	20867	Stip1	stress-induced phosphoprotein 1	protein-coding	145.755	110.218	106.363	112.032	95.789
NM_178604	27366	Txnl4a	thioredoxin-like 4A	protein-coding	0.254578	0.933831	0.320846	0.169556	0.592544
NM_011548	21423	Tcf3	transcription factor 3	protein-coding	1.97035	1.15539	2.65167	0.641906	0.648451
NM_001030294	380924	Olfm4	olfactomedin 4	protein-coding	0.273219	0.0897256	0.0723457	0.0468172	0.084635
NM_008211	15081	H3f3b	H3 histone, family 3B	protein-coding	52.9962	47.741	77.8788	77.4168	59.6419
NM_013867	29815	Bcar3	breast cancer anti-estrogen resistance 3	protein-coding	4.15658	4.44222	4.50697	5.03232	3.6736
NM_011311	20198	S100a4	S100 calcium binding protein A4	protein-coding	15.4192	14.3067	9.55085	186.656	347.704
NM_010718	16886	Limk2	LIM motif-containing protein kinase 2	protein-coding	5.85715	3.96681	6.03801	4.49884	5.58187
NM_026743	68498	Tspan11	tetraspanin 11	protein-coding	2.00242	1.93943	5.28347	2.20159	2.70821
NM_008296	15499	Hsf1	heat shock factor 1	protein-coding	18.1036	18.8336	19.7765	14.7056	14.1916
NM_145987	213989	Tmem82	transmembrane protein 82	protein-coding	0.114609	0.203717	0.274019	0.141407	0.319436
NM_001200002	100504715	Tmppe	transmembrane protein with metallophosphoesterase domain	protein-coding	2.68653	2.90941	2.00015	1.95958	2.22593
NM_028186	72293	Nkd2	naked cuticle 2 homolog (Drosophila)	protein-coding	1.67989	1.45228	0.330547	0.828276	0.537117
NM_172573	217364	Engase	endo-beta-N-acetylglucosaminidase	protein-coding	2.80541	2.78612	2.66503	2.03527	3.58354
NM_133730	70810	Krt25	keratin 25	protein-coding	0.903163	0.222468	1.29155	1.43928	0.811584
NM_001195065	215789	Phactr2	phosphatase and actin regulator 2	protein-coding	0.568799	1.28573	4.23392e-17	0.441568	0.514741
NM_133667	18604	Pdk2	pyruvate dehydrogenase kinase, isoenzyme 2	protein-coding	79.27	80.32	128.912	49.1891	77.3319
NM_172914	244608	Ccdc113	coiled-coil domain containing 113	protein-coding	2.02664	2.45554	1.40138	3.71116	1.80568
NM_001081133	16558	Kif16b	kinesin family member 16B	protein-coding	0.958046	0.985343	0.562424	1.00918	0.614759
NM_030554	80718	Rab27b	RAB27b, member RAS oncogene family	protein-coding	0.269892	0.280406	6.82536e-05	0.251932	0.25524
NM_013694	21959	Tnp2	transition protein 2	protein-coding	0	0	0	0.137165	0
NM_001081667	245683	Klhl34	kelch-like 34 (Drosophila)	protein-coding	5.404	7.54127	1.24361	2.37031	3.4548
NM_001161540	320563	Islr2	immunoglobulin superfamily containing leucine-rich repeat 2	protein-coding	2.02764	0.401596	2.76161e-05	0.590859	0.333144
NM_009848	12495	Entpd1	ectonucleoside triphosphate diphosphohydrolase 1	protein-coding	3.31681	3.34704	1.53545	3.82104	2.39139
NM_206941	17005	Ltk	leukocyte tyrosine kinase	protein-coding	1.10743	0.997197	3.20689e-06	1.00887e-07	0.56418
NM_199310	269336	Ccdc32	coiled-coil domain containing 32	protein-coding	23.8698	18.2932	18.5673	21.1157	20.2585
NM_011214	19273	Ptpru	protein tyrosine phosphatase, receptor type, U	protein-coding	9.25158e-06	0.46972	3.51274	0.449053	5.74938e-06
NM_178763	319530	Zfp750	zinc finger protein 750	protein-coding	0.123034	0.121848	0.328181	0.253019	0.0888745
NM_001164683	382245	Tmem29	transmembrane protein 29	protein-coding	1.90904	2.37522	1.23936	2.34763	1.49557
NM_018781	13655	Egr3	early growth response 3	protein-coding	22.0703	20.6489	12.9609	11.1475	8.09706
NM_010822	268395	Mpg	N-methylpurine-DNA glycosylase	protein-coding	6.90389	6.18587	8.32265	8.77736	9.4699
NM_026437	67894	Fam45a	family with sequence similarity 45, member A	protein-coding	5.95074	5.6972	2.26555	4.64973	4.66766
NM_019937	56706	Ccnl1	cyclin L1	protein-coding	3.68355	2.97263	2.67473	4.49752	2.50547
NM_198247	214791	Sertad4	SERTA domain containing 4	protein-coding	0.943303	1.08956	3.65151e-06	1.58385	0.894139
NM_133832	98711	Rdh10	retinol dehydrogenase 10 (all-trans)	protein-coding	2.9167	2.97272	2.56967	4.12357	3.31164
NM_001136117	271944	C2cd4d	C2 calcium-dependent domain containing 4D	protein-coding	0.483611	0.534356	0.669374	0.714691	0.561983
NM_053086	70769	Nolc1	nucleolar and coiled-body phosphoprotein 1	protein-coding	0.000136797	1.36971	1.55784e-11	2.08951e-06	6.89412e-05
NM_210071	14050	Eya3	eyes absent 3 homolog (Drosophila)	protein-coding	3.88655	4.01789	3.14827	3.00153	3.49456
NM_024174	64656	Mrps23	mitochondrial ribosomal protein S23	protein-coding	26.776	23.2227	30.5466	30.7735	30.6314
NM_001013360	504193	Npcd	neuronal pentraxin chromo domain	protein-coding	127.451	96.9039	68.5092	27.4773	77.2591
NM_029640	76510	Trappc9	trafficking protein particle complex 9	protein-coding	10.9145	12.6512	12.6263	5.58491	11.0726
NM_001163634	22422	Wnt7b	wingless-related MMTV integration site 7B	protein-coding	11.5912	9.28701	8.40973	7.12673	10.3044
NM_001161850	20393	Sgk1	serum/glucocorticoid regulated kinase 1	protein-coding	0.735378	0.37886	0.31309	0.728416	0.870485
NM_001081348	94253	Hecw1	HECT, C2 and WW domain containing E3 ubiquitin protein ligase 1	protein-coding	1.0694	2.08754	0.946974	0.986357	1.17523
NM_001037709	100213	Rusc2	RUN and SH3 domain containing 2	protein-coding	16.8589	26.8184	24.1141	14.0532	18.1316
NM_001003910	103220	BC030307	cDNA sequence BC030307	protein-coding	0.148841	0.117988	0	0.137902	0.0528669
NM_011141	18991	Pou3f1	POU domain, class 3, transcription factor 1	protein-coding	10.6488	16.409	8.48138	11.1787	11.0354
NM_008089	14460	Gata1	GATA binding protein 1	protein-coding	0	0	0	0.0830724	0.125128
NM_009676	11761	Aox1	aldehyde oxidase 1	protein-coding	1.73021	1.78384	1.15838	1.75893	1.74364
NM_133224	170759	Atp13a1	ATPase type 13A1	protein-coding	12.2024	14.8951	14.5834	9.67623	13.0864
NM_028422	52856	Gtpbp5	GTP binding protein 5	protein-coding	0.00546316	0.000252128	2.87067	2.81113	5.62952e-05
NM_198942	106794	Dhx57	DEAH (Asp-Glu-Ala-Asp/His) box polypeptide 57	protein-coding	2.26935	3.41812	1.60846	1.46633	2.27798
NM_175324	102632	Acad11	acyl-Coenzyme A dehydrogenase family, member 11	protein-coding	4.82948	5.13654	3.99221	4.94559	2.65931
NM_023372	67671	Rpl38	ribosomal protein L38	protein-coding	183.538	130.742	141.813	214.396	301.117
NM_146156	230809	Pdik1l	PDLIM1 interacting kinase 1 like	protein-coding	0.187648	0.479674	2.16073e-05	0.12408	0.0139965
NM_153384	229320	Clrn1	clarin 1	protein-coding	1.25052e-05	7.96366e-08	0	7.9772e-08	1.01915e-07
NM_001077514	20511	Slc1a2	solute carrier family 1 (glial high affinity glutamate transporter), member 2	protein-coding	62.0326	91.1052	24.9107	61.8489	54.128
NM_017375	20409	Ostf1	osteoclast stimulating factor 1	protein-coding	10.3457	9.17807	7.95006	24.7307	14.7145
NM_027677	71111	Gpr39	G protein-coupled receptor 39	protein-coding	0.0258133	2.45904e-09	2.29538e-09	0.0725733	3.46026e-09
NM_010605	16521	Kcnj5	potassium inwardly-rectifying channel, subfamily J, member 5	protein-coding	0.162553	0.291571	0.0229967	0.30972	0.168707
NM_009498	22319	Vamp3	vesicle-associated membrane protein 3	protein-coding	11.615	13.2611	7.30441	15.8335	12.5099
NM_028450	70676	Gulp1	GULP, engulfment adaptor PTB domain containing 1	protein-coding	0.225723	0.402211	0.0722074	0.394566	0.33544
NR_033527	20300	Ccl25	chemokine (C-C motif) ligand 25	protein-coding	2.11848	1.38262	0.893458	2.36927	2.51943
NM_009874	12572	Cdk7	cyclin-dependent kinase 7	protein-coding	2.43995	2.25243	1.57177	2.52712	1.87354
NM_001042501	68152	Fam133b	family with sequence similarity 133, member B	protein-coding	6.59987	6.61271	5.86228	9.7899	6.8623
NM_001163566	241324	Crb2	crumbs homolog 2 (Drosophila)	protein-coding	0.857296	1.154	0.30174	0.737998	1.03481
NM_054049	107587	Osr2	odd-skipped related 2	protein-coding	0	0	0	0.0222242	0.0267824
NM_017369	14404	Gabre	gamma-aminobutyric acid (GABA) A receptor, subunit epsilon	protein-coding	0.129423	0.264155	0	0.336852	0.0450797
NM_172592	218543	Srek1	splicing regulatory glutamine/lysine-rich protein 1	protein-coding	3.77721	3.40322	1.46201	4.05682	2.41773
NR_028499	11936	Fxyd2	FXYD domain-containing ion transport regulator 2	protein-coding	1.69151e-16	5.04987e-10	5.37386e-15	1.0773e-10	1.1912e-16
NR_033304	320343	Lypd6	LY6/PLAUR domain containing 6	protein-coding	1.94759e-06	2.27432e-06	1.05321e-05	1.33491e-06	3.99467e-06
NM_025395	66170	Chchd5	coiled-coil-helix-coiled-coil-helix domain containing 5	protein-coding	25.6314	21.9783	28.7041	33.936	36.256
NM_025390	66161	Pop4	processing of precursor 4, ribonuclease P/MRP family, (S. cerevisiae)	protein-coding	4.67316	3.30518	4.78816	6.37465	4.73523
NM_001039488	321000	Lrif1	ligand dependent nuclear receptor interacting factor 1	protein-coding	0.0679312	0.0990545	0.0472889	0.0337368	0.211446
NM_146203	233893	Zfp764	zinc finger protein 764	protein-coding	0.864135	0.763411	0.000218754	1.2756	1.42631
NR_045904	72316	2310008N11Rik	RIKEN cDNA 2310008N11 gene	miscRNA	0	0	0	0.258354	0
NM_173422	239447	Colec10	collectin sub-family member 10	protein-coding	0	0	0	0	0.00868957
NM_172402	69906	Slc25a32	solute carrier family 25, member 32	protein-coding	0.669959	0.768685	0.474868	0.739763	0.650543
NM_172762	52202	Rbm34	RNA binding motif protein 34	protein-coding	2.8125	2.62392	1.94303	4.07056	2.19458
NM_145937	58911	Sumf1	sulfatase modifying factor 1	protein-coding	8.81734	8.08892	8.23415	11.4229	9.23233
NM_145363	208634	Tspan10	tetraspanin 10	protein-coding	0.0458964	0.0169958	0.0548663	0.0707848	0.127922
NM_001190156	76561	Snx7	sorting nexin 7	protein-coding	0.0812502	2.49212e-07	2.51638e-05	0.258672	0.0165706
NM_001034881	432870	Gm5464	predicted gene 5464	protein-coding	0.0871761	0.0161469	0.0521333	0.0672253	0.0809885
NM_026648	68270	Dnaaf1	dynein, axonemal assembly factor 1	protein-coding	0.217173	0.487433	0.043158	0.377334	0.262689
NM_011970	26445	Psmb2	proteasome (prosome, macropain) subunit, beta type 2	protein-coding	316.044	233.85	331.032	352.528	360.851
NM_001110830	93686	Rbfox2	RNA binding protein, fox-1 homolog (C. elegans) 2	protein-coding	24.5829	22.4816	12.6422	16.5524	17.0161
NM_008883	18846	Plxna3	plexin A3	protein-coding	2.41018	2.7815	2.52545	1.62646	1.98048
NR_045668	331392	Gm5124	nucleolar and coiled-body phosphoprotein 1 pseudogene	pseudo	13.0365	7.8573	6.3692	12.781	7.18182
NM_011082	18703	Pigr	polymeric immunoglobulin receptor	protein-coding	0.0452735	0.0168264	0.0271999	0.00872877	0
NM_001038655	14708	Gng7	guanine nucleotide binding protein (G protein), gamma 7	protein-coding	15.9462	21.6102	3.3581	8.71413	11.7484
NM_021431	58242	Nudt11	nudix (nucleoside diphosphate linked moiety X)-type motif 11	protein-coding	6.6842	4.84317	2.20561	5.12788	3.67688
NM_001164437	208613	Tmem212	transmembrane protein 212	protein-coding	11.4426	17.0565	3.77669	18.4242	6.66338
NM_027469	70575	Gfod2	glucose-fructose oxidoreductase domain containing 2	protein-coding	17.3065	15.1132	15.4444	13.6154	16.144
NM_028862	74315	Rnf145	ring finger protein 145	protein-coding	24.2339	24.7657	18.7937	19.8302	24.6129
NM_019566	56212	Rhog	ras homolog gene family, member G	protein-coding	81.0754	83.5399	102.345	129.614	120.304
NM_011265	19726	Rfx3	regulatory factor X, 3 (influences HLA class II expression)	protein-coding	0.000247025	7.5904e-06	0.000529119	6.62821e-06	3.83556e-05
NM_172553	216285	Alx1	ALX homeobox 1	protein-coding	0.0184035	0.0272987	0.0440885	0.0709604	0.0170951
NM_001204273	27756	Lsm2	LSM2 homolog, U6 small nuclear RNA associated (S. cerevisiae)	protein-coding	1.3132e-11	0.108419	1.13526e-07	4.41205e-08	1.67219e-15
NM_001198792	11636	Ak1	adenylate kinase 1	protein-coding	0.974475	0.821661	1.41085	2.25005	1.00863
NM_011458	20714	Serpina3k	serine (or cysteine) peptidase inhibitor, clade A, member 3K	protein-coding	0.541489	0	0	0	0
NM_001164081	21853	Timeless	timeless homolog (Drosophila)	protein-coding	4.95559e-05	0.68845	1.11418	0.979753	0.158227
NM_001123386	12593	Cdyl	chromodomain protein, Y chromosome-like	protein-coding	0.256627	1.57924	2.32966	2.05815	1.41545
NM_177000	319772	C130050O18Rik	RIKEN cDNA C130050O18 gene	protein-coding	0.189927	0.140628	0.34045	0.732293	0.683777
NM_001122739	16332	Inppl1	inositol polyphosphate phosphatase-like 1	protein-coding	7.49573	13.4315	10.2104	7.8553	8.12717
NM_001271777	69379	C8g	complement component 8, gamma polypeptide	protein-coding	0.934118	0.0111717	0.0507669	0.518282	0.743582
NM_025868	66958	Tmx2	thioredoxin-related transmembrane protein 2	protein-coding	74.8391	64.3592	54.3848	53.7022	66.4416
NM_026792	52123	Agpat5	1-acylglycerol-3-phosphate O-acyltransferase 5 (lysophosphatidic acid acyltransferase, epsilon)	protein-coding	7.75184	8.08877	8.06957	10.0164	5.82466
NM_025655	66601	Tmigd1	transmembrane and immunoglobulin domain containing 1	protein-coding	0	0.0282752	0	0	0
NM_001271569	73410	1700065D16Rik	RIKEN cDNA 1700065D16 gene	protein-coding	0.225113	9.35216e-09	0	0.749864	7.47097e-09
NM_001164411	53621	Cnot4	CCR4-NOT transcription complex, subunit 4	protein-coding	0.607871	0.233456	0.231747	0.243947	0.0300842
NM_009534	22601	Yap1	yes-associated protein 1	protein-coding	3.13805	2.79461	2.29454	2.42599	2.40203
NM_001113204	17967	Ncam1	neural cell adhesion molecule 1	protein-coding	6.73716	7.754	5.01271	5.76036	4.02331
NM_001271431	12521	Cd82	CD82 antigen	protein-coding	6.72478e-06	0.00523992	0.00024506	0.000168264	2.11124e-05
NR_044986	74076	4933406C10Rik	RIKEN cDNA 4933406C10 gene	miscRNA	0.152602	0.112752	0.0727282	0.141204	0.425445
NM_030733	81006	Gpr63	G protein-coupled receptor 63	protein-coding	0.878011	0.853494	0.420479	0.315973	0.235625
NM_027462	70560	Wars2	tryptophanyl tRNA synthetase 2 (mitochondrial)	protein-coding	0.834378	1.0804	0.566535	1.01443	0.783934
NM_205810	233231	Mrgprb1	MAS-related GPR, member B1	protein-coding	0	0	0	0.00796866	0
NM_170704	21939	Cd40	CD40 antigen	protein-coding	3.06917e-13	3.45805e-06	1.25906e-05	1.77437e-10	1.22483e-43
NM_019952	56708	Clcf1	cardiotrophin-like cytokine factor 1	protein-coding	0	0.177101	0.189201	0.688143	0.604496
NM_008430	16525	Kcnk1	potassium channel, subfamily K, member 1	protein-coding	34.4553	33.6002	50.2696	27.6592	25.8986
NM_001080930	52335	Atxn1l	ataxin 1-like	protein-coding	3.11761	3.369	2.25473	2.92544	2.35477
NM_001166474	106639	Vmac	vimentin-type intermediate filament associated coiled-coil protein	protein-coding	2.56601	3.34299	4.53926	2.12933	3.31662
NM_029742	76788	Klhdc10	kelch domain containing 10	protein-coding	11.1356	12.7045	10.1055	9.98803	7.81473
NM_172615	100502698	1700021K19Rik	RIKEN cDNA 1700021K19 gene	protein-coding	2.03183	4.92139	3.96591	2.8704	3.14036
NM_001256085	74132	Rnf6	ring finger protein (C3H2C3 type) 6	protein-coding	1.72814	1.37187	1.02829e-05	0.71042	1.68608
NM_001039347	56543	Kcnd3	potassium voltage-gated channel, Shal-related family, member 3	protein-coding	5.49566	4.45829	2.12383	3.19541	2.11634
NM_010933	18159	Nppc	natriuretic peptide type C	protein-coding	6.01998	4.78102	9.45898	7.82113	6.32547
NM_175372	108841	Rdh13	retinol dehydrogenase 13 (all-trans and 9-cis)	protein-coding	8.59754	7.02677	6.86518	5.26124	6.45905
NM_027298	70054	Ccdc89	coiled-coil domain containing 89	protein-coding	0.216426	0.175039	0.141325	0.18207	0.182772
NR_073181	14319	Fth1	ferritin heavy chain 1	protein-coding	1.11337	0.674993	1.32587	0.694193	0.837085
NM_001163233	60534	Fancg	Fanconi anemia, complementation group G	protein-coding	4.97323e-06	4.03783e-06	2.73647	1.55662e-06	0.511456
NM_001253873	16408	Itgal	integrin alpha L	protein-coding	0.0117382	0.00911906	0.345787	2.23927e-06	0.000542976
NM_029982	77798	A930009A15Rik	RIKEN cDNA A930009A15 gene	protein-coding	0.175826	0.472208	0.275926	0.316284	0.109043
NM_009703	11836	Araf	v-raf murine sarcoma 3611 viral oncogene homolog	protein-coding	3.61013	4.41596	4.89173	4.41904	5.10154
NM_001039519	235459	Gtf2a2	general transcription factor II A, 2	protein-coding	15.1536	11.5287	26.7599	31.0563	15.1891
NM_172652	226976	Kansl3	KAT8 regulatory NSL complex subunit 3	protein-coding	12.246	13.2939	8.93433	9.501	9.7495
NM_054095	117148	Necab2	N-terminal EF-hand calcium binding protein 2	protein-coding	99.5792	58.1756	12.2826	70.2009	89.7636
NM_023048	65255	Asb4	ankyrin repeat and SOCS box-containing 4	protein-coding	0.229097	0.420438	0.161775	0.498855	0.075096
NM_001159769	26424	Nr5a2	nuclear receptor subfamily 5, group A, member 2	protein-coding	0.0120319	0	0	0.00927912	0
NM_177906	330908	Opcml	opioid binding protein/cell adhesion molecule-like	protein-coding	10.5976	11.633	2.98196	5.65501	5.39052
NM_013603	17751	Mt3	metallothionein 3	protein-coding	5698.14	2774.18	3550.31	6258.27	6931.83
NM_010748	17101	Lyst	lysosomal trafficking regulator	protein-coding	1.02102	1.13088	0.32662	0.64818	0.712551
NM_001271724	20930	Surf1	surfeit gene 1	protein-coding	3.70482	2.46325	2.54944	2.50588	3.75939
NM_010754	17126	Smad2	SMAD family member 2	protein-coding	2.33747	2.05829	0.752858	1.63124	1.33553
NM_153539	215378	Fam5c	family with sequence similarity 5, member C	protein-coding	1.83813	3.20134	4.3527	3.08012	2.37625
NM_001243102	98870	AI182371	expressed sequence AI182371	protein-coding	0.00834578	0.0107242	0	0.0114434	0
NM_001198833	12305	Ddr1	discoidin domain receptor family, member 1	protein-coding	15.603	21.8008	23.7088	17.6009	23.9913
NM_213614	18951	Sept5	septin 5	protein-coding	452.771	470.737	394.746	320.649	474.596
NM_019578	56219	Extl1	exostoses (multiple)-like 1	protein-coding	14.6633	21.4444	13.6144	8.25605	16.8754
NM_025834	66901	Proz	protein Z, vitamin K-dependent plasma glycoprotein	protein-coding	2.27122	2.36909	1.19843	1.55851	1.84162
NM_025468	66286	Sec11c	SEC11 homolog C (S. cerevisiae)	protein-coding	84.8225	76.5397	55.5687	99.8342	64.421
NM_018805	54710	Hs3st3b1	heparan sulfate (glucosamine) 3-O-sulfotransferase 3B1	protein-coding	0.224762	0.230004	0.0338145	0.40617	0.260806
NM_001136082	21853	Timeless	timeless homolog (Drosophila)	protein-coding	1.62398e-32	0.596327	4.7232e-06	1.71888e-07	0.507987
NM_008035	14276	Folr2	folate receptor 2 (fetal)	protein-coding	0.687156	0.698129	0.498949	8.84317	17.3541
NM_011750	22668	Sf1	splicing factor 1	protein-coding	17.3727	12.7294	22.9443	15.7073	13.684
NM_001164352	58859	Efemp2	epidermal growth factor-containing fibulin-like extracellular matrix protein 2	protein-coding	2.64836	1.56622	3.06272	4.12022	3.95781
NR_045099	100503830	Gm11762	predicted gene 11762	miscRNA	0.144629	0.427661	0.413861	0.267658	0.322557
NM_008533	17079	Cd180	CD180 antigen	protein-coding	0.179467	0.339995	0.238695	1.99906	0.740967
NM_197943	97761	Sgsm2	small G protein signaling modulator 2	protein-coding	21.3692	27.4725	13.4772	17.012	19.3812
NM_001111141	244666	Sprtn	SprT-like N-terminal domain	protein-coding	1.31459	2.34376	1.86506	1.89002	1.71811
NM_175145	69470	Tmem127	transmembrane protein 127	protein-coding	29.0122	30.6208	24.6601	23.1216	24.5969
NM_177373	327814	Ppfia2	protein tyrosine phosphatase, receptor type, f polypeptide (PTPRF), interacting protein (liprin), alpha 2	protein-coding	5.41104e-05	1.12425	0.902802	0.000164159	1.57035e-05
NM_053242	114142	Foxp2	forkhead box P2	protein-coding	0.593394	0.420094	5.02778e-06	0.498804	0.443879
NM_010488	15572	Elavl4	ELAV (embryonic lethal, abnormal vision, Drosophila)-like 4 (Hu antigen D)	protein-coding	0.237832	2.14577	0.000617069	0.124315	0.806373
NM_001177868	68750	Rreb1	ras responsive element binding protein 1	protein-coding	0.00879552	8.02704e-28	8.01849e-29	2.98269e-37	0.00999123
NM_030702	80886	Senp3	SUMO/sentrin specific peptidase 3	protein-coding	18.066	13.15	23.3388	19.2288	16.4401
NM_021365	27083	Xlr4b	X-linked lymphocyte-regulated 4B	protein-coding	0	0	0	0.0159892	0.0385586
NR_003630	624367	Gm6498	glyceraldehyde-3-phosphate dehydrogenase pseudogene	pseudo	0.031336	0	0.0746452	0	0
NM_023355	56322	Timm22	translocase of inner mitochondrial membrane 22	protein-coding	2.39609	1.54769	1.46825	1.48993	1.34986
NM_001267583	240063	Zfp811	zinc finger protein 811	protein-coding	2.04316e-05	1.33058e-05	1.57957e-05	2.59255e-06	6.48407e-06
NM_009765	12190	Brca2	breast cancer 2	protein-coding	0.0666165	0.0931505	0.0768256	0.13253	0.126946
NM_019464	54673	Sh3glb1	SH3-domain GRB2-like B1 (endophilin)	protein-coding	4.21526	5.30175	3.04206	7.80879	3.80211
NM_153138	215280	Wipf1	WAS/WASL interacting protein family, member 1	protein-coding	1.79239	2.41827	0.89504	3.08188	1.77359
NM_018769	54722	Dfna5	deafness, autosomal dominant 5 (human)	protein-coding	4.28188	3.82615	3.06186	4.45932	4.51113
NM_008115	14586	Gfra2	glial cell line derived neurotrophic factor family receptor alpha 2	protein-coding	8.4558	13.8029	9.7418	6.77603	6.02658
NM_001039077	114863	Prosc	proline synthetase co-transcribed	protein-coding	1.22413	0.591873	0.869766	0.571613	0.703833
NM_025562	66437	Fis1	fission 1 (mitochondrial outer membrane) homolog (yeast)	protein-coding	432.992	362.398	548.849	516.122	612.339
NM_145611	235041	Kank2	KN motif and ankyrin repeat domains 2	protein-coding	3.76091	3.71506	19.0286	3.899	3.48414
NM_027816	71519	Cyp2u1	cytochrome P450, family 2, subfamily u, polypeptide 1	protein-coding	3.30191	3.4505	2.33343	1.94806	2.6793
NR_045160	71235	4933427I22Rik	RIKEN cDNA 4933427I22 gene	miscRNA	0	0.447442	0	0	0
NM_019460	54650	Sfmbt1	Scm-like with four mbt domains 1	protein-coding	0.000456555	1.26094e-05	0.938632	1.30266e-06	0.000981506
NM_144558	246229	Bivm	basic, immunoglobulin-like variable motif containing	protein-coding	1.79409	1.89933	0.856024	1.31726	1.09556
NR_029463	77428	9430083A17Rik	RIKEN cDNA 9430083A17 gene	miscRNA	0.598763	0.622388	0.610558	0.946598	0.834189
NM_001081001	12190	Brca2	breast cancer 2	protein-coding	5.28349e-07	8.69044e-06	3.20098e-05	3.28923e-07	1.50147e-06
NM_001253372	16531	Kcnma1	potassium large conductance calcium-activated channel, subfamily M, alpha member 1	protein-coding	3.7742e-122	6.88701e-88	2.46715e-25	2.93021e-27	5.01122e-23
NM_028475	74383	Ubap2l	ubiquitin associated protein 2-like	protein-coding	0.123193	0.186005	0.0968762	0.164362	0.377614
NM_001177844	209630	Frmd4a	FERM domain containing 4A	protein-coding	1.3528	1.62775	1.2192	1.18063	0.582625
NM_001195128	384244	Gm5294	predicted gene 5294	protein-coding	0.122945	0.35322	0	0.18945	0.114632
NM_025554	66420	Polr2e	polymerase (RNA) II (DNA directed) polypeptide E	protein-coding	130.33	113.567	171.794	138.931	155.194
NM_029759	76824	Mtfr1l	mitochondrial fission regulator 1-like	protein-coding	31.9149	25.0641	27.0104	31.1398	34.4886
NM_022881	64214	Rgs18	regulator of G-protein signaling 18	protein-coding	0	0	0	0.0401268	0.048351
NM_053197	94280	Sfxn3	sideroflexin 3	protein-coding	37.8388	37.6166	31.0574	29.9735	43.0602
NM_001081205	70701	Nipal1	NIPA-like domain containing 1	protein-coding	0	0	0	0.055493	0.0190916
NM_172876	242691	Gpatch3	G patch domain containing 3	protein-coding	1.49835	2.06034	3.12632	2.23749	2.32017
NM_173769	239652	Zfp641	zinc finger protein 641	protein-coding	1.00075	0.947382	0.457969	0.826905	0.542142
NM_001081402	545085	Wdr70	WD repeat domain 70	protein-coding	8.6541	8.69447	10.1413	8.05543	7.87743
NM_011807	23859	Dlg2	discs, large homolog 2 (Drosophila)	protein-coding	12.1816	14.6297	6.21715	7.78714	5.25925
NM_001271580	74644	4930426D05Rik	RIKEN cDNA 4930426D05 gene	protein-coding	0.18482	0.0910302	0.0733934	0.21377	0.0858789
NM_001271679	279561	Wnk3	WNK lysine deficient protein kinase 3	protein-coding	0.357597	0.28001	0.106394	0.281534	0.0929474
NM_001039555	433247	Cyp2c68	cytochrome P450, family 2, subfamily c, polypeptide 68	protein-coding	0.0276422	0	0	0	0
NM_001198809	353282	Sfmbt2	Scm-like with four mbt domains 2	protein-coding	0.06841	0.121602	0.230643	0.130948	0.0128234
NM_001161432	245527	Eda2r	ectodysplasin A2 receptor	protein-coding	8.46101e-05	9.94748e-05	0.000204541	0.000130939	4.38274e-09
NM_001161730	21354	Tap1	transporter 1, ATP-binding cassette, sub-family B (MDR/TAP)	protein-coding	2.21275e-06	3.11276e-07	0.0880365	7.89294e-06	3.23178e-05
NM_138607	108160	Fam50a	family with sequence similarity 50, member A	protein-coding	16.3433	15.2298	19.0974	23.7383	19.262
NM_029162	75079	Zbtb49	zinc finger and BTB domain containing 49	protein-coding	1.46973	0.968735	1.18742	1.1103	0.919334
NM_009223	20621	Snn	stannin	protein-coding	60.4496	52.3272	28.5268	62.0659	77.4245
NM_001145954	210126	Lpp	LIM domain containing preferred translocation partner in lipoma	protein-coding	1.17882e-06	1.77642e-08	1.40153e-11	0.24295	0.0762761
NM_020572	20871	Aurkc	aurora kinase C	protein-coding	1.09206e-06	9.15698e-07	0	0	0
NM_001005605	11569	Aebp2	AE binding protein 2	protein-coding	3.62298	3.42227	1.71819	3.67157	2.1121
NR_038163	70593	5730457N03Rik	RIKEN cDNA 5730457N03 gene	miscRNA	0	0.0228604	0	0	0
NM_007378	11304	Abca4	ATP-binding cassette, sub-family A (ABC1), member 4	protein-coding	0.287996	0.729122	0.568921	0.404245	0.443883
NM_153404	239759	Liph	lipase, member H	protein-coding	0.0842438	0.120538	0.00138405	3.87319e-06	0.298315
NM_019987	56542	Ick	intestinal cell kinase	protein-coding	1.93912	2.56048	0.725415	1.87791	1.35463
NM_212468	381760	Ssbp1	single-stranded DNA binding protein 1	protein-coding	0.855848	0.917263	0.229194	1.38113	0.820979
NM_001101430	69666	Psmg4	proteasome (prosome, macropain) assembly chaperone 4	protein-coding	131.046	62.5686	81.4053	120.985	146.622
NM_178676	215446	Entpd3	ectonucleoside triphosphate diphosphohydrolase 3	protein-coding	3.97144	3.04233	1.86878	4.30882	5.03492
NM_001001980	77569	Limch1	LIM and calponin homology domains 1	protein-coding	6.96257	7.49926	5.06616	6.77415	6.18845
NM_001105076	100042894	Vmn2r46	vomeronasal 2, receptor 46	protein-coding	0.00631825	0.0140558	0.0226991	0	0.0117384
NM_001130169	22680	Zfp207	zinc finger protein 207	protein-coding	16.6196	18.5577	13.3677	16.864	13.2962
NM_001039510	11539	Adora1	adenosine A1 receptor	protein-coding	30.0698	38.8323	24.2663	20.0366	28.7628
NM_021499	59002	Wdr8	WD repeat domain 8	protein-coding	18.0353	19.1279	30.1333	17.5526	22.0861
NM_001168591	66887	Lonp2	lon peptidase 2, peroxisomal	protein-coding	15.7594	10.8704	7.14687	11.2231	12.853
NM_001164558	67182	Pdzk1ip1	PDZK1 interacting protein 1	protein-coding	0.86677	1.055	0.000896664	1.54964	7.00662e-07
NR_034048	100217420	Snora81	small nucleolar RNA, H/ACA box 81	snoRNA	0	0	41.4754	43.7696	0
NM_018761	54366	Ctnnal1	catenin (cadherin associated protein), alpha-like 1	protein-coding	1.00844	1.4813	0.883637	1.57372	0.793296
NM_001161356	171284	Timd2	T cell immunoglobulin and mucin domain containing 2	protein-coding	0.0613333	0	0	0	0.0142378
NM_177233	320701	Fam19a4	family with sequence similarity 19, member A4	protein-coding	0.709123	0.620961	0.0514095	1.11024	0.439189
NM_001110320	12517	Cd72	CD72 antigen	protein-coding	7.6474e-06	7.43119e-05	7.4795e-12	0.160565	2.07104e-05
NM_001253877	17765	Mtf2	metal response element binding transcription factor 2	protein-coding	0.549591	0.815233	0.428204	0.892835	0.493757
NR_040731	74072	4933407I05Rik	RIKEN cDNA 4933407I05 gene	miscRNA	0.16993	0.123459	0	0.26196	0.316464
NM_009123	20231	Nkx1-2	NK1 transcription factor related, locus 2 (Drosophila)	protein-coding	0	0.0374363	0	0	0
NM_173786	223672	Apol9a	apolipoprotein L 9a	protein-coding	3.25388e-05	0.0368748	5.45775e-05	4.07608e-06	2.44893e-06
NM_001163185	27276	Plekhb1	pleckstrin homology domain containing, family B (evectins) member 1	protein-coding	11.2808	8.81556	16.07	9.37556	9.95705
NM_001172472	20698	Sphk1	sphingosine kinase 1	protein-coding	0.360113	0.622834	1.57068	0.162957	1.93175
NM_211357	14050	Eya3	eyes absent 3 homolog (Drosophila)	protein-coding	2.62134e-06	1.02623e-05	0.75203	5.48904e-06	1.30482e-05
NM_153576	232983	Cxcl17	chemokine (C-X-C motif) ligand 17	protein-coding	0	0	0	0	0.171425
NM_029186	75146	Tmem180	transmembrane protein 180	protein-coding	16.1446	16.9286	14.314	15.2044	20.762
NM_011779	23790	Coro1c	coronin, actin binding protein 1C	protein-coding	32.5674	32.6273	33.4098	28.4086	32.0679
NM_153573	231997	Fkbp14	FK506 binding protein 14	protein-coding	2.58063	2.3104	1.52578	2.50753	1.27843
NM_153508	232370	Clstn3	calsyntenin 3	protein-coding	119.298	123.19	168.959	63.2068	93.9465
NM_053187	94221	Gopc	golgi associated PDZ and coiled-coil motif containing	protein-coding	2.795e-06	0.62942	2.75538	0.565531	1.71048
NM_001005748	218194	Phactr1	phosphatase and actin regulator 1	protein-coding	21.1786	7.16865	8.99027	21.7883	32.1241
NM_011550	21428	Mlx	MAX-like protein X	protein-coding	4.92811	1.97053	4.57823	3.90367	3.45024
NM_028836	74245	Ctbs	chitobiase, di-N-acetyl-	protein-coding	0.727285	0.501048	0.581055	0.890076	0.610948
NM_029425	75769	4833424O15Rik	RIKEN cDNA 4833424O15 gene	protein-coding	4.53652	3.89896	1.59835	2.63015	1.71302
NM_001081044	228785	Mylk2	myosin, light polypeptide kinase 2, skeletal muscle	protein-coding	0	0	0	0	0.014126
NM_001161622	76507	Abp1	amiloride binding protein 1 (amine oxidase, copper-containing)	protein-coding	2.92535e-05	1.89694e-05	8.99726e-05	2.22969e-05	2.59781e-05
NR_045434	72937	2900008C10Rik	RIKEN cDNA 2900008C10 gene	miscRNA	5.65426	6.61369	8.46782	5.72208	5.08602
NM_026962	69149	Kbtbd3	kelch repeat and BTB (POZ) domain containing 3	protein-coding	0.177976	1.31172e-07	0.21362	0.0656313	0.117533
NM_207260	330998	Ankrd34c	ankyrin repeat domain 34C	protein-coding	0.55673	0.619337	0.311185	0.601061	0.465439
NM_010439	15289	Hmgb1	high mobility group box 1	protein-coding	31.1609	29.3358	21.8209	32.1518	23.3319
NM_009985	13041	Ctsw	cathepsin W	protein-coding	0.308285	0.259229	0.730299	0.475386	0.57327
NR_028585	76688	Arfrp1	ADP-ribosylation factor related protein 1	protein-coding	2.92451	2.41049	2.94504	2.37097	2.74162
NM_172491	211135	D130040H23Rik	RIKEN cDNA D130040H23 gene	protein-coding	0.0475951	0.0528606	0	0.0734042	0.02211
NM_026468	67942	Atp5g2	ATP synthase, H+ transporting, mitochondrial F0 complex, subunit C2 (subunit 9)	protein-coding	23.2774	22.6096	60.6799	28.5794	30.0614
NR_015514	320377	9330175E14Rik	RIKEN cDNA 9330175E14 gene	miscRNA	0	0	0	0.0507589	0
NM_025708	66690	Tmem186	transmembrane protein 186	protein-coding	7.23494	5.997	5.02246	6.30247	5.92165
NM_001081177	16554	Kif13b	kinesin family member 13B	protein-coding	1.40537	2.63718	1.25497	1.48593	1.15761
NM_145514	226757	Wdr26	WD repeat domain 26	protein-coding	6.97627	8.44971	2.64366	6.35026	5.60161
NM_001163513	71228	Dlg5	discs, large homolog 5 (Drosophila)	protein-coding	2.26022	4.40231	1.38224	2.56546	1.59156
NM_007461	11784	Apba2	amyloid beta (A4) precursor protein-binding, family A, member 2	protein-coding	69.4493	85.5049	69.9076	52.2983	52.0785
NM_001033374	277744	Gm694	predicted gene 694	protein-coding	6.75689	3.22176	6.94786	5.26187	6.15973
NM_001252201	26921	Map4k4	mitogen-activated protein kinase kinase kinase kinase 4	protein-coding	8.66823	12.6514	7.491	10.6121	6.97103
NM_010025	13193	Dcx	doublecortin	protein-coding	7.92861e-66	1.56281e-06	0.119897	0.191211	2.3622e-32
NM_001136089	26359	Anxa10	annexin A10	protein-coding	2.46679e-05	1.91289e-05	0	0	2.29343e-05
NM_029053	74685	4930451C15Rik	RIKEN cDNA 4930451C15 gene	protein-coding	0.27405	0.714042	1.89488e-05	0.355984	6.71739e-06
NM_027985	71890	Mad2l2	MAD2 mitotic arrest deficient-like 2	protein-coding	12.7968	12.5197	15.7861	15.9646	16.3327
NM_001205287	67846	Tmem39a	transmembrane protein 39a	protein-coding	4.76091e-06	0.0659404	0.142972	0.263178	0.572852
NM_007886	13528	Dtnb	dystrobrevin, beta	protein-coding	0.887217	1.29932	0.647972	1.38677	2.33645
NM_029786	68273	Pomgnt1	protein O-linked mannose beta1,2-N-acetylglucosaminyltransferase	protein-coding	1.7622	0.922812	0.844736	0.271582	0.591371
NR_036665	30953	Schip1	schwannomin interacting protein 1	protein-coding	4.49462	9.81587	5.19524	3.76484	1.52152
NM_001177791	74189	Phactr3	phosphatase and actin regulator 3	protein-coding	2.02724e-06	1.2485e-06	3.80246e-07	1.76195e-06	2.11085e-06
NM_001039512	117198	Ivns1abp	influenza virus NS1A binding protein	protein-coding	3.93827e-05	1.50722e-06	0.26036	0.286074	3.21607e-05
NM_175532	244202	Nlrp10	NLR family, pyrin domain containing 10	protein-coding	0.0479592	0.021401	0.115342	0.0813709	0.106885
NM_001166623	19655	Rbmx	RNA binding motif protein, X chromosome	protein-coding	1.06993	1.71689	1.23421e-05	0.994891	1.43476e-05
NM_001113412	75578	Fggy	FGGY carbohydrate kinase domain containing	protein-coding	3.56826	2.71606	1.64583	2.5354	1.98945
NM_027875	71709	Syde1	synapse defective 1, Rho GTPase, homolog 1 (C. elegans)	protein-coding	3.09641	3.93013	6.23821	3.33271	4.42617
NM_007677	26437	Psg17	pregnancy specific glycoprotein 17	protein-coding	0	0	0.0542481	0	0
NM_173410	233919	Gpr26	G protein-coupled receptor 26	protein-coding	6.4341	5.43365	2.43622	2.92238	4.19382
NM_029887	77254	Yif1b	Yip1 interacting factor homolog B (S. cerevisiae)	protein-coding	12.7708	6.90022	10.3841	15.9761	13.3393
NM_028882	108151	Sema3d	sema domain, immunoglobulin domain (Ig), short basic domain, secreted, (semaphorin) 3D	protein-coding	0.109411	0.287479	0.124001	0.173726	0.0776856
NM_133197	109904	Mcf2	mcf.2 transforming sequence	protein-coding	0.727652	0.57679	0.233072	0.748218	0.360409
NM_001037759	170755	Sgk3	serum/glucocorticoid regulated kinase 3	protein-coding	0.0636058	5.34075e-07	1.91699e-13	0.119871	0.208333
NM_001146122	19156	Psap	prosaposin	protein-coding	94.3508	81.7215	97.3572	77.8135	112.005
NM_023525	69719	Cad	carbamoyl-phosphate synthetase 2, aspartate transcarbamylase, and dihydroorotase	protein-coding	2.32283	2.81546	3.05986	2.00007	2.801
NM_026386	67804	Snx2	sorting nexin 2	protein-coding	12.7432	10.171	4.85973	15.9524	10.0603
NM_011482	20826	Nhp2l1	NHP2 non-histone chromosome protein 2-like 1 (S. cerevisiae)	protein-coding	109.928	94.4752	91.1144	95.9262	110.85
NM_030556	80721	Slc19a3	solute carrier family 19, member 3	protein-coding	0.346369	0.905656	0.216785	0.278727	0.349681
NM_001164655	319482	9530053A07Rik	RIKEN cDNA 9530053A07 gene	protein-coding	0.00524879	0.0156359	0.0126476	0.0445287	0.0488685
NM_010066	13433	Dnmt1	DNA methyltransferase (cytosine-5) 1	protein-coding	2.15853	6.15234	6.46168	3.33632	2.12957
NR_045069	100504191	Gm16576	predicted gene 16576	miscRNA	0.133482	0.105171	0.132288	0.115056	0.109363
NM_001159599	74035	Nol9	nucleolar protein 9	protein-coding	4.76479	5.41452	4.43948	3.76056	4.11581
NR_027869	13528	Dtnb	dystrobrevin, beta	protein-coding	26.2351	19.0391	16.7235	19.252	24.5997
NR_024324	78552	E130201H02Rik	Y box protein 1 pseudogene	pseudo	0.836555	0.166213	0.710717	1.23107	0.495544
NM_145554	100017	Ldlrap1	low density lipoprotein receptor adaptor protein 1	protein-coding	1.9557	2.77605	7.1748	2.68849	3.33301
NM_001177464	329003	Zfp516	zinc finger protein 516	protein-coding	0.836341	0.00078289	1.24719	0.661645	1.15693
NM_001097621	668303	Kif26a	kinesin family member 26A	protein-coding	1.14313	1.9274	1.09268	1.45537	1.19617
NM_133779	78928	Pigt	phosphatidylinositol glycan anchor biosynthesis, class T	protein-coding	41.6853	48.1199	49.2583	34.6965	47.704
NM_025673	66629	Golph3	golgi phosphoprotein 3	protein-coding	16.8641	16.3618	10.8896	15.3769	9.69097
NM_001001984	225876	Kdm2a	lysine (K)-specific demethylase 2A	protein-coding	6.32614	8.08202	5.14931	5.32651	4.70536
NM_008006	14173	Fgf2	fibroblast growth factor 2	protein-coding	0.108268	0.156207	0.249492	0.500597	0.706282
NM_181347	329260	Dennd1b	DENN/MADD domain containing 1B	protein-coding	0.267771	0.306747	0.150053	4.42237e-05	0.200844
NM_175503	239435	Aard	alanine and arginine rich domain containing protein	protein-coding	1.9519	1.66852	3.98522	2.79931	1.48789
NM_007855	13345	Twist2	twist homolog 2 (Drosophila)	protein-coding	0.728361	0.417277	0.480032	0.748792	0.90283
NM_001101502	353310	Zfp703	zinc finger protein 703	protein-coding	10.5124	11.6835	19.4125	12.0529	15.4011
NM_010886	17992	Ndufa4	NADH dehydrogenase (ubiquinone) 1 alpha subcomplex, 4	protein-coding	3925.33	2094.37	2277.39	3281.32	4216.57
NM_025815	66871	Cpne8	copine VIII	protein-coding	2.98008	3.43941	1.2783	3.07045	2.10009
NM_001033039	68874	Klhdc9	kelch domain containing 9	protein-coding	7.98481	7.09456	8.19182	9.98627	10.6487
NM_178390	74504	Fam53a	family with sequence similarity 53, member A	protein-coding	14.9835	15.3557	17.0526	13.3883	16.9704
NM_021512	59015	Nup160	nucleoporin 160	protein-coding	0.729267	0.69227	0.304535	0.671471	0.400764
NM_011929	26372	Clcn6	chloride channel 6	protein-coding	13.164	18.9149	11.6983	7.75968	11.9259
NM_001253391	67472	Mtfr1	mitochondrial fission regulator 1	protein-coding	1.23825e-11	1.76665e-09	6.94585e-12	2.64086e-09	1.05935e-13
NM_029661	76573	Spatc1l	spermatogenesis and centriole associated 1 like	protein-coding	0.0396989	0.0292485	0.0942213	0	0
NM_001024931	52897	Rbfox3	RNA binding protein, fox-1 homolog (C. elegans) 3	protein-coding	83.2676	103.284	173.275	79.497	94.6746
NM_008861	18764	Pkd2	polycystic kidney disease 2	protein-coding	1.99116	2.14945	1.06047	1.92582	1.47004
NM_001159612	66606	Lrrc57	leucine rich repeat containing 57	protein-coding	3.59376	4.18953	1.68963	3.99148	3.39725
NR_040511	77682	9230102O04Rik	RIKEN cDNA 9230102O04 gene	miscRNA	0	0	0	0.0749017	0
NM_001199114	63959	Slc29a1	solute carrier family 29 (nucleoside transporters), member 1	protein-coding	0.00293896	2.11249e-05	2.66534e-05	1.67633e-05	1.05931e-05
NM_023059	24058	Sigirr	single immunoglobulin and toll-interleukin 1 receptor (TIR) domain	protein-coding	0.647169	0.514644	0.801945	0.720853	1.15802
NM_001271479	57757	Pglyrp2	peptidoglycan recognition protein 2	protein-coding	0.0878417	0	0	1.34214e-07	0.0181321
NM_001029855	19188	Psme2	proteasome (prosome, macropain) 28 subunit, beta	protein-coding	1.01363e-05	2.00376	0.459283	1.43171	1.55094
NM_013922	30944	Zfp354c	zinc finger protein 354C	protein-coding	1.9932	2.06585	0.837609	1.2139	1.20449
NM_008443	16568	Kif3a	kinesin family member 3A	protein-coding	22.5332	22.2315	13.066	21.0709	13.3042
NM_153796	226153	Peo1	progressive external ophthalmoplegia 1 (human)	protein-coding	4.41382	3.12026	3.08946	2.96627	4.11088
NM_019918	56544	Vmn2r1	vomeronasal 2, receptor 1	protein-coding	0	0.0122646	0	0	0.0153507
NM_016911	51795	Srpx	sushi-repeat-containing protein	protein-coding	0.11234	0.0277703	0	0.129948	0.121747
NM_001177720	228355	Madd	MAP-kinase activating death domain	protein-coding	8.51815	9.76838	5.65515	4.53365	6.33378
NM_173022	270802	BC048403	cDNA sequence BC048403	protein-coding	2.24317	2.01599	1.92028	1.9062	1.47297
NM_001038997	436523	Gm5771	predicted gene 5771	protein-coding	0	0.162053	0	0	0.0248825
NM_001163073	209707	Lcorl	ligand dependent nuclear receptor corepressor-like	protein-coding	0.0490616	0.0847855	0.117441	0.0561117	0.0550275
NM_026251	67578	Patl2	protein associated with topoisomerase II homolog 2 (yeast)	protein-coding	0.075675	0.0841754	0	0.131305	0.105445
NM_173401	230903	Fbxo44	F-box protein 44	protein-coding	32.6619	21.0605	16.2072	19.7622	30.9671
NM_028024	71966	Nkiras2	NFKB inhibitor interacting Ras-like protein 2	protein-coding	8.53183	8.72376	8.86078	10.7514	13.1046
NM_145142	98388	Chst10	carbohydrate sulfotransferase 10	protein-coding	26.1278	22.2873	18.0584	17.7821	17.968
NM_009422	22030	Traf2	TNF receptor-associated factor 2	protein-coding	3.70121	4.09995	6.55292	4.02826	5.40598
NM_026836	68776	Taf11	TAF11 RNA polymerase II, TATA box binding protein (TBP)-associated factor	protein-coding	30.2161	21.0131	19.2379	28.0803	27.5967
NM_023480	68636	Fahd1	fumarylacetoacetate hydrolase domain containing 1	protein-coding	10.6289	9.60665	9.2961	14.1429	8.71349
NM_008058	14370	Fzd8	frizzled homolog 8 (Drosophila)	protein-coding	1.24118	1.87352	0.982856	1.40523	1.00557
NM_001159637	192185	Nadk	NAD kinase	protein-coding	25.0751	24.1163	19.691	23.2247	26.6286
NM_021720	60364	Donson	downstream neighbor of SON	protein-coding	1.87725	1.55447	0.908394	2.14067	1.61403
NM_001164570	67338	Rffl	ring finger and FYVE like domain containing protein	protein-coding	5.2183e-11	4.53277e-15	1.18275e-23	1.42089e-10	2.43723e-09
NM_146091	109168	Atl3	atlastin GTPase 3	protein-coding	1.5353	1.707	0.825448	1.62852	1.22976
NM_024255	72479	Hsdl2	hydroxysteroid dehydrogenase like 2	protein-coding	7.43605	6.83465	7.09543	9.88421	5.49985
NM_001008232	230837	Asap3	ArfGAP with SH3 domain, ankyrin repeat and PH domain 3	protein-coding	0.659976	0.987944	0.931279	1.46846	1.36651
NM_001126318	242711	Gm13011	predicted gene 13011	protein-coding	0.0315793	0	0	0	0
NM_207670	54645	Gripap1	GRIP1 associated protein 1	protein-coding	31.5726	27.491	27.9445	34.9229	27.4937
NM_013808	13009	Csrp3	cysteine and glycine-rich protein 3	protein-coding	9.41087e-05	0	0	8.20926e-05	0
NM_001163548	19159	Cyth3	cytohesin 3	protein-coding	3.9815e-07	2.65262e-07	1.08102e-06	2.48145e-07	0.0800115
NM_013552	15366	Hmmr	hyaluronan mediated motility receptor (RHAMM)	protein-coding	0.0555665	0.115658	0	0.239977	0.134166
NM_001170788	270091	Lrrc36	leucine rich repeat containing 36	protein-coding	1.05034e-268	6.76869e-23	1.49082e-46	3.16905e-12	8.48175e-103
NM_001177394	433424	Gm13476	predicted gene 13476	protein-coding	2.88454	3.45598	2.53144	4.95544	3.55946
NM_001102437	74159	Acbd5	acyl-Coenzyme A binding domain containing 5	protein-coding	1.66747	1.68215	2.19127e-07	1.36721	1.62385
NM_001002008	381066	Zfp948	zinc finger protein 948	protein-coding	0.245846	0.429907	0.252507	0.20313	0.358853
NM_007512	11983	Atpif1	ATPase inhibitory factor 1	protein-coding	1564.4	981.235	1871.09	2212.23	1627.53
NM_001083312	229900	Gbp7	guanylate binding protein 7	protein-coding	0.0838708	0.216654	0.129516	0.702657	0.454081
NM_001142959	229672	Bcl2l15	BCLl2-like 15	protein-coding	0.0969493	0.147388	2.70497e-08	0	0
NM_001080999	15547	Trmt2a	TRM2 tRNA methyltransferase 2A	protein-coding	5.06993	8.7683	8.65433	7.8303	8.9757
NM_001165986	74383	Ubap2l	ubiquitin associated protein 2-like	protein-coding	5.58938	4.11516	5.07598	5.60283	4.75145
NM_001033389	320267	Fubp3	far upstream element (FUSE) binding protein 3	protein-coding	3.15355	3.16852	2.97479	4.90909	2.02836
NM_013504	13505	Dsc1	desmocollin 1	protein-coding	0.0115613	0	0	0	0
NM_183097	73453	1700067K01Rik	RIKEN cDNA 1700067K01 gene	protein-coding	0.315893	0.502239	0.248508	0.405905	0.342767
NM_008256	15360	Hmgcs2	3-hydroxy-3-methylglutaryl-Coenzyme A synthase 2	protein-coding	4.56805	4.38131	3.16122	4.14451	6.25149
NM_178082	72999	Insig2	insulin induced gene 2	protein-coding	4.71151e-05	0.0175163	2.1679	0.000451705	0.0111115
NM_001122832	13859	Eps15l1	epidermal growth factor receptor pathway substrate 15-like 1	protein-coding	0.708885	0.734453	0.4912	0.929716	1.47483
NM_175556	269615	Plch2	phospholipase C, eta 2	protein-coding	13.9604	14.8337	16.8479	8.47405	9.98252
NM_175386	108927	Lhfp	lipoma HMGIC fusion partner	protein-coding	23.4371	19.1023	28.0216	26.2201	18.7477
NM_133993	103136	Pwp1	PWP1 homolog (S. cerevisiae)	protein-coding	7.68212	5.2918	5.17502	6.45656	5.45872
NR_040396	319405	D430036J16Rik	RIKEN cDNA D430036J16 gene	miscRNA	5.98243e-92	3.07792e-31	2.64127e-132	7.0624e-10	2.47865e-245
NM_001127351	64384	Sirt3	sirtuin 3 (silent mating type information regulation 2, homolog) 3 (S. cerevisiae)	protein-coding	79.2651	77.1998	106.115	86.9578	92.4752
NM_025461	66272	Cox16	cytochrome c oxidase assembly protein 16	protein-coding	6.13427	5.46081	4.22127	8.87783	5.15233
NM_133671	22185	U2af2	U2 small nuclear ribonucleoprotein auxiliary factor (U2AF) 2	protein-coding	21.3392	10.5908	32.3456	18.6848	13.7853
NM_011843	23943	Esyt1	extended synaptotagmin-like protein 1	protein-coding	3.4545	3.57312	5.41905	5.18174	6.69191
NM_001033205	101544	Zfp575	zinc finger protein 575	protein-coding	6.52262	5.75959	4.7511	5.34843	6.02782
NM_145156	246696	Slc25a28	solute carrier family 25, member 28	protein-coding	29.1925	24.4783	43.0763	26.4481	31.0908
NM_010481	15526	Hspa9	heat shock protein 9	protein-coding	58.0101	54.2385	36.5706	52.6285	38.7829
NM_001080386	12757	Clta	clathrin, light polypeptide (Lca)	protein-coding	16.0453	10.97	19.0467	25.4268	19.9966
NM_013589	16997	Ltbp2	latent transforming growth factor beta binding protein 2	protein-coding	0.0803882	0.0472884	0.682269	0.142245	0.162541
NR_040644	71293	4933428C19Rik	RIKEN cDNA 4933428C19 gene	miscRNA	0	0.0590338	0	0	0
NR_002885	654467	Gm10052	heterogeneous nuclear ribonucleoprotein A1 pseudogene	pseudo	2.5105	3.7907	3.54923	5.56619	3.4973
NM_001039124	654462	Kncn	kinocilin	protein-coding	0.0638668	0.14011	0	0.0984704	0.0594244
NM_001109757	11977	Atp7a	ATPase, Cu++ transporting, alpha polypeptide	protein-coding	0.232021	0.3721	0.0501299	2.05638e-05	0.113687
NM_175524	243407	C130060K24Rik	RIKEN cDNA C130060K24 gene	protein-coding	0.227699	0.180319	0.0364178	0.292662	0.211487
NM_001271370	13549	Dyrk1b	dual-specificity tyrosine-(Y)-phosphorylation regulated kinase 1b	protein-coding	0.262127	1.59751	1.89561e-05	0.430139	6.16593e-06
NM_001190805	67838	Dnajb11	DnaJ (Hsp40) homolog, subfamily B, member 11	protein-coding	1.10917e-06	0.821139	0.803429	0.375354	0.517806
NM_145969	211922	Dennd6a	DENN/MADD domain containing 6A	protein-coding	3.32516	2.60386	1.48276	3.85555	1.96551
NM_033475	19376	Rab34	RAB34, member of RAS oncogene family	protein-coding	2.29488	3.35678	2.46425	2.98452	3.46806
NM_009255	20720	Serpine2	serine (or cysteine) peptidase inhibitor, clade E, member 2	protein-coding	134.392	115.537	72.7417	119.662	109.429
NM_001271558	11634	Aire	autoimmune regulator (autoimmune polyendocrinopathy candidiasis ectodermal dystrophy)	protein-coding	0.00550626	0.00420365	0	0	0
NM_025877	66972	Slc25a23	solute carrier family 25 (mitochondrial carrier; phosphate carrier), member 23	protein-coding	166.321	179.591	141.578	121.52	137.634
NM_001139513	19383	Raly	hnRNP-associated with lethal yellow	protein-coding	3.88404	3.6877	8.42414	6.75028	8.09269
NM_001146027	105239	Rnf44	ring finger protein 44	protein-coding	0.597438	0.526537	3.16982e-05	0.355954	1.70475
NM_013914	30927	Snai3	snail homolog 3 (Drosophila)	protein-coding	0.82119	0.443248	0.225685	0.535793	0.41094
NM_026452	67914	Coq9	coenzyme Q9 homolog (yeast)	protein-coding	42.5346	42.1461	49.8853	42.9988	48.5649
NM_177358	240041	Zfp945	zinc finger protein 945	protein-coding	1.9749e-05	0.0664382	3.25135e-07	1.351e-05	1.65208e-05
NM_007511	11979	Atp7b	ATPase, Cu++ transporting, beta polypeptide	protein-coding	0.18186	0.189385	0.174988	0.126228	0.168874
NM_053182	94212	Pag1	phosphoprotein associated with glycosphingolipid microdomains 1	protein-coding	0.181643	1.19227	3.03398e-05	0.00108175	0.503487
NM_007626	12419	Cbx5	chromobox 5	protein-coding	2.93773	3.1928	0.44615	2.19266	1.86042
NM_001164367	74998	Rab11fip2	RAB11 family interacting protein 2 (class I)	protein-coding	1.07371	1.64647	0.0591167	0.520179	0.970533
NM_029354	72083	Mzt2	mitotic spindle organizing protein 2	protein-coding	40.7876	31.2023	50.0037	46.6496	42.8283
NM_001177509	382064	Gm1110	predicted gene 1110	protein-coding	0.0192848	0	0.046182	0.044615	0.0179144
NM_019396	54151	Cyhr1	cysteine and histidine rich 1	protein-coding	46.0911	51.3782	38.7497	33.3462	42.7976
NM_007672	12585	Cdr2	cerebellar degeneration-related 2	protein-coding	6.14796	5.83806	6.77849	6.20956	4.24522
NM_028640	73750	Whrn	whirlin	protein-coding	6.47682e-05	0.000192705	4.9489	0.000228288	0.000680647
NM_153085	225131	Wac	WW domain containing adaptor with coiled-coil	protein-coding	0.789942	0.700943	0.734312	1.13588	0.299569
NM_026787	68618	1110012L19Rik	RIKEN cDNA 1110012L19 gene	protein-coding	14.5771	11.5711	9.9134	16.9626	15.8437
NM_001164532	52670	Cpsf4l	cleavage and polyadenylation specific factor 4-like	protein-coding	0.292427	0.0608353	1.35567e-08	0.183097	0.427352
NM_013497	12913	Creb3	cAMP responsive element binding protein 3	protein-coding	44.8549	39.7085	48.6092	40.6584	54.2812
NM_133774	170459	Stard4	StAR-related lipid transfer (START) domain containing 4	protein-coding	1.94964	1.51434	1.15143	1.39944	0.933264
NM_019700	56361	Pus1	pseudouridine synthase 1	protein-coding	9.3864	6.94196	11.2017	6.52245	8.28619
NM_023172	66218	Ndufb9	NADH dehydrogenase (ubiquinone) 1 beta subcomplex, 9	protein-coding	1178.18	858.413	1686.8	1552.63	1481.04
NM_172429	76479	Smndc1	survival motor neuron domain containing 1	protein-coding	10.0872	8.73719	8.2186	11.1466	7.37353
NM_011759	22701	Zfp41	zinc finger protein 41	protein-coding	0.417075	0.439374	0.251371	0.129819	0.0997034
NM_023294	67052	Ndc80	NDC80 homolog, kinetochore complex component (S. cerevisiae)	protein-coding	0.0212707	0.0315235	0	0.34446	0.0197606
NM_026071	67283	Slc25a19	solute carrier family 25 (mitochondrial thiamine pyrophosphate carrier), member 19	protein-coding	10.2384	9.88926	12.4733	8.23541	10.2821
NM_178907	102626	Mapkapk3	mitogen-activated protein kinase-activated protein kinase 3	protein-coding	1.041	0.891531	1.53632	1.93906	2.6776
NM_023514	69527	Mrps9	mitochondrial ribosomal protein S9	protein-coding	28.0687	23.2308	20.8202	31.2116	25.1065
NM_001039105	328424	Kcnrg	potassium channel regulator	protein-coding	0.10829	0.202931	0	0.232167	0.0251787
NM_001111076	319535	Zfp182	zinc finger protein 182	protein-coding	0.000433927	0.000297821	0.00142796	0.000330721	0.000388938
NM_153782	208659	Fam20a	family with sequence similarity 20, member A	protein-coding	6.3556	7.78603	6.98874	6.01197	4.88349
NM_015743	18124	Nr4a3	nuclear receptor subfamily 4, group A, member 3	protein-coding	3.78892	4.41412	1.10047	0.769913	0.499527
NM_001252083	269800	Zfp384	zinc finger protein 384	protein-coding	1.83211	2.56546	2.48252	2.01632	2.10993
NM_001177709	228998	Arfgap1	ADP-ribosylation factor GTPase activating protein 1	protein-coding	12.7253	13.6126	14.3367	7.09131	13.0056
NM_016719	50915	Grb14	growth factor receptor bound protein 14	protein-coding	17.8594	21.8969	14.9617	28.1826	12.0205
NM_008092	14463	Gata4	GATA binding protein 4	protein-coding	0	0	0	0	0.0362248
NM_008592	17300	Foxc1	forkhead box C1	protein-coding	0.620315	0.865679	1.04632	1.06589	0.778184
NM_178616	69077	Psmd11	proteasome (prosome, macropain) 26S subunit, non-ATPase, 11	protein-coding	11.851	16.027	10.2067	12.1556	8.44897
NM_001177559	14701	Gng12	guanine nucleotide binding protein (G protein), gamma 12	protein-coding	0.316585	0.503592	2.99098e-05	0.51298	0.507601
NM_001166544	15361	Hmga1	high mobility group AT-hook 1	protein-coding	3.04466	2.76815	10.5178	2.98615	2.86032
NM_028069	72040	Cdhr5	cadherin-related family member 5	protein-coding	0.0219497	0	0	0.0169264	0.0815682
NM_011850	23957	Nr0b2	nuclear receptor subfamily 0, group B, member 2	protein-coding	0	0.0739991	0.833221	0.310775	0.32801
NM_011155	19060	Ppp5c	protein phosphatase 5, catalytic subunit	protein-coding	75.0312	68.9251	94.8679	62.2178	70.006
NM_027014	69270	Gins1	GINS complex subunit 1 (Psf1 homolog)	protein-coding	0.738543	0.835109	0.49489	2.3861	2.43946
NM_010264	14536	Nr6a1	nuclear receptor subfamily 6, group A, member 1	protein-coding	0.218467	0.279117	2.03979e-43	0.194862	0.366422
NM_008900	18993	Pou3f3	POU domain, class 3, transcription factor 3	protein-coding	16.6908	20.0834	10.3803	15.5448	11.1734
NM_001008543	17859	Mxi1	Max interacting protein 1	protein-coding	0.0767828	0.285724	2.39109e-06	0.246195	0.246867
NM_001161620	75739	Mpp7	membrane protein, palmitoylated 7 (MAGUK p55 subfamily member 7)	protein-coding	0.261072	0.056209	0.121053	0.516024	0.298251
NR_045081	78512	3300005D01Rik	RIKEN cDNA 3300005D01 gene	miscRNA	0	0	0	6.68642e-08	1.386e-06
NR_028021	68173	Ppifos	peptidylprolyl isomerase F, opposite strand transcription unit	miscRNA	0.0824692	0.305615	0.0660315	0.0849686	0.153426
NM_172738	232853	Zfp954	zinc finger protein 954	protein-coding	9.09109	7.18108	7.0769	6.77678	8.77115
NM_001037741	625249	Gpx4	glutathione peroxidase 4	protein-coding	0.315217	1.16405	2.81089	1.35272	0.858343
NM_021426	58237	Nkain4	Na+/K+ transporting ATPase interacting 4	protein-coding	81.7295	78.0985	122.213	77.7652	91.4165
NM_001271981	14343	Fut1	fucosyltransferase 1	protein-coding	0.0188426	0	0	0	0
NM_001177658	27395	Mrpl15	mitochondrial ribosomal protein L15	protein-coding	10.3469	9.47072	10.9562	10.8076	11.4091
NM_001110329	23877	Fiz1	Flt3 interacting zinc finger protein 1	protein-coding	10.0213	11.6949	13.0484	7.38921	10.9351
NM_001252435	13383	Dlg1	discs, large homolog 1 (Drosophila)	protein-coding	2.19802	1.83319	4.52003e-06	0.206785	1.49008
NM_009389	21887	Tle3	transducin-like enhancer of split 3, homolog of Drosophila E(spl)	protein-coding	3.51155	4.30245	3.15626	0.738664	0.614872
NM_001267715	19302	Pex2	peroxisomal biogenesis factor 2	protein-coding	2.44417	1.99435	2.0858	3.87041	2.06474
NM_001080775	17913	Myo1c	myosin IC	protein-coding	0.580154	2.19818	3.00835	0.995822	1.62198
NM_001252472	12523	Cd84	CD84 antigen	protein-coding	3.06036e-10	1.29024e-10	5.30115e-09	0.0818038	0.042056
NM_001253834	235574	Atp2c1	ATPase, Ca++-sequestering	protein-coding	8.30907e-05	8.97686e-05	0.000313176	0.856612	0.692502
NM_013852	27406	Abcf3	ATP-binding cassette, sub-family F (GCN20), member 3	protein-coding	23.1288	23.4508	24.8236	18.8542	26.532
NM_172203	237038	Nox1	NADPH oxidase 1	protein-coding	0.0292013	0	0	0	0
NM_001190454	69654	Dctn2	dynactin 2	protein-coding	0.00127098	0.000391418	0.00121845	0.000437633	0.00033834
NM_009718	11924	Neurog2	neurogenin 2	protein-coding	0.0843627	0.171921	0.100933	0.0975842	0.0391864
NM_001146710	76448	Ppp1r18	protein phosphatase 1, regulatory subunit 18	protein-coding	4.25981	4.45096	6.90787	14.4842	14.6353
NM_001162540	57740	Stk32c	serine/threonine kinase 32C	protein-coding	2.67251	3.02471e-05	2.3817e-06	1.08493e-06	0.00146854
NM_177696	233537	Gdpd4	glycerophosphodiester phosphodiesterase domain containing 4	protein-coding	0	0	0.0702579	0	0
NM_001146299	269016	Sh3rf2	SH3 domain containing ring finger 2	protein-coding	4.11428	1.40906e-05	5.96808e-05	1.89692	2.77401
NM_011228	19337	Rab33a	RAB33A, member of RAS oncogene family	protein-coding	51.5749	60.4021	55.1109	53.2194	81.7904
NM_001252491	64291	Osbpl1a	oxysterol binding protein-like 1A	protein-coding	8.22098	13.6795	7.94129	11.0178	5.20411
NM_024414	56216	Stx1b	syntaxin 1B	protein-coding	152.884	197.552	173.707	100.003	113.745
NM_001111015	20965	Syn2	synapsin II	protein-coding	49.4966	38.4917	36.6681	21.908	30.9255
NM_025628	110323	Cox6b1	cytochrome c oxidase, subunit VIb polypeptide 1	protein-coding	3193.79	2460.83	3692.76	3487.41	3289.18
NM_133708	69080	Gmppa	GDP-mannose pyrophosphorylase A	protein-coding	23.8291	22.2962	40.1285	23.7738	30.506
NM_019632	17957	Napb	N-ethylmaleimide sensitive fusion protein attachment protein beta	protein-coding	48.9112	45.6951	17.7268	33.5008	28.7717
NM_001195265	100503041	Pdzd7	PDZ domain containing 7	protein-coding	0.334846	0.620297	0.431859	0.356057	0.457159
NM_178598	21346	Tagln2	transgelin 2	protein-coding	21.5347	25.7626	21.9869	56.9501	86.6385
NM_001029979	224902	Safb2	scaffold attachment factor B2	protein-coding	15.8775	16	15.436	15.0386	12.697
NM_001168497	70310	Plscr3	phospholipid scramblase 3	protein-coding	1.52615	0.837699	0.870586	1.16865	0.620548
NR_033642	100041244	Gm3230	predicted gene 3230	miscRNA	0.903368	1.13751	0.648056	1.06235	1.00713
NM_172546	215748	Cnksr3	Cnksr family member 3	protein-coding	2.61837	3.82437	9.2331	2.11777	1.70814
NM_019806	56491	Vapb	vesicle-associated membrane protein, associated protein B and C	protein-coding	22.579	22.6566	19.6621	24.7087	18.1781
NM_001039509	56695	Pnkd	paroxysmal nonkinesiogenic dyskinesia	protein-coding	36.3737	42.9051	26.9963	27.8067	36.8043
NM_009738	12038	Bche	butyrylcholinesterase	protein-coding	0.060996	0.110988	0.0326396	0.0261344	0.04405
NM_133969	102294	Cyp4v3	cytochrome P450, family 4, subfamily v, polypeptide 3	protein-coding	1.97552	2.47844	2.93899	2.59818	2.48916
NM_178900	101540	Prkd2	protein kinase D2	protein-coding	0.281352	0.304842	0.348147	0.542502	0.346895
NM_008389	16351	Ipp	IAP promoted placental gene	protein-coding	3.44974	2.04439	1.75654	2.91768	2.15041
NM_144816	214951	Rhbdl1	rhomboid, veinlet-like 1 (Drosophila)	protein-coding	39.728	53.4384	47.2879	34.0456	44.1734
NM_175551	23856	Dido1	death inducer-obliterator 1	protein-coding	2.97028	2.60625	1.83307	2.09201	1.54332
NR_073192	16169	Il15ra	interleukin 15 receptor, alpha chain	protein-coding	6.52664e-69	1.71656e-193	3.91766e-09	4.94509e-23	0.0771264
NM_027921	71781	Slc16a14	solute carrier family 16 (monocarboxylic acid transporters), member 14	protein-coding	0.611133	0.979225	0.188803	0.395266	0.347953
NM_201407	229541	Dennd4b	DENN/MADD domain containing 4B	protein-coding	7.48237	11.2643	10.3475	5.75845	8.84527
NM_053146	93892	Pcdhb21	protocadherin beta 21	protein-coding	0.217279	0.334872	0.200352	0.232005	0.108672
NM_172921	244853	Nxpe4	neurexophilin and PC-esterase domain family, member 4	protein-coding	0.518244	0.478521	0.268962	0.486078	0.442298
NR_045322	100503104	Gm19557	predicted gene, 19557	miscRNA	0.0327009	0.02439	0.0392056	0.0253644	0.0458536
NM_009957	12939	Pcdha7	protocadherin alpha 7	protein-coding	0.643612	0.488212	0.503147	0.393812	0.55724
NM_153761	243864	Mill2	MHC I like leukocyte 2	protein-coding	1.5364e-05	1.46245e-05	0	0	0
NM_080858	70392	Asb12	ankyrin repeat and SOCS box-containing 12	protein-coding	0	0	0	0.0329376	0
NM_001025208	547349	LOC547349	MHC class I family member	protein-coding	0.373343	7.9354e-07	2.48965e-05	0.487224	22.7645
NM_016673	12804	Cntfr	ciliary neurotrophic factor receptor	protein-coding	0.000400617	0.000235343	32.5074	0.000313576	0.000588019
NM_001271501	16169	Il15ra	interleukin 15 receptor, alpha chain	protein-coding	2.70352e-47	9.90248e-10	3.07877e-65	5.32819e-41	0.0128205
NM_010823	17480	Mpl	myeloproliferative leukemia virus oncogene	protein-coding	0.0960824	0.37772	0.146965	0.155407	0.201377
NM_001159593	20515	Slc20a1	solute carrier family 20, member 1	protein-coding	1.82748	0.834768	1.91866	0.861801	0.983728
NM_013543	14979	H2-Ke6	H2-K region expressed gene 6	protein-coding	64.5658	54.938	96.4462	73.858	85.2766
NM_001168521	237868	Sarm1	sterile alpha and HEAT/Armadillo motif containing 1	protein-coding	0.92546	0.285738	0.961609	0.0934269	0.121837
NM_009342	21648	Dynlt1b	dynein light chain Tctex-type 1B	protein-coding	7.73674	6.16225	20.2853	17.679	12.0526
NM_027908	71761	Amdhd1	amidohydrolase domain containing 1	protein-coding	0.15229	0.0141158	0.0455916	0.0733997	0
NM_009549	22673	Zfp185	zinc finger protein 185	protein-coding	0.0161672	0.376221	0.0593225	0.417163	4.04187e-06
NM_009005	19349	Rab7	RAB7, member RAS oncogene family	protein-coding	84.2081	104.925	96.5792	91.1036	69.412
NM_001004468	57752	Tacc2	transforming, acidic coiled-coil containing protein 2	protein-coding	0.182912	0.250845	0.670493	0.127841	0.140465
NM_001253857	52463	Tet1	tet methylcytosine dioxygenase 1	protein-coding	6.04221e-05	4.41778e-05	0.000162198	4.6083e-05	5.62421e-05
NM_001243040	100042856	Gm4070	predicted gene 4070	protein-coding	0.00772509	0.0104435	0.00889325	0.0278688	1.09929e-05
NM_009936	12841	Col9a3	collagen, type IX, alpha 3	protein-coding	7.08947	12.4037	19.8878	10.2755	6.54075
NM_016862	53611	Vti1a	vesicle transport through interaction with t-SNAREs homolog 1A (yeast)	protein-coding	12.6855	13.4801	7.6819	11.053	10.2377
NM_010175	14082	Fadd	Fas (TNFRSF6)-associated via death domain	protein-coding	1.88031	2.31464	2.48051	2.87593	3.2455
NM_001039157	140499	Ube2j2	ubiquitin-conjugating enzyme E2J 2	protein-coding	0.272894	0.211425	0.333376	0.544009	0.634718
NM_172798	21387	Tbx4	T-box 4	protein-coding	0.108914	0.050514	0	0.0622022	0
NM_022028	64010	Sav1	salvador homolog 1 (Drosophila)	protein-coding	3.10259	2.66465	2.69523	3.97369	2.71346
NM_021398	58207	Slc43a3	solute carrier family 43, member 3	protein-coding	0.227884	0.44216	0.168044	1.27071	1.62828
NM_001177784	213550	Dis3l	DIS3 mitotic control homolog (S. cerevisiae)-like	protein-coding	0.839686	7.80659e-10	5.96346e-09	0.662321	1.69281e-20
NM_028603	73680	Zbtb8a	zinc finger and BTB domain containing 8a	protein-coding	3.10173	3.29263	4.9148	2.66664	2.76467
NM_001253894	13430	Dnm2	dynamin 2	protein-coding	4.73037	5.54557	3.69263	4.48117	5.51778
NM_001253740	59069	Tpm3	tropomyosin 3, gamma	protein-coding	20.5162	18.3732	18.515	24.7765	21.7386
NM_008601	17342	Mitf	microphthalmia-associated transcription factor	protein-coding	0.295613	0.00255296	0.206061	8.01108e-07	0.478976
NM_198642	271221	5031414D18Rik	RIKEN cDNA 5031414D18 gene	protein-coding	0.257286	0.343614	0.164456	0.873009	0.84441
NM_001025310	50935	St6galnac6	ST6 (alpha-N-acetyl-neuraminyl-2,3-beta-galactosyl-1,3)-N-acetylgalactosaminide alpha-2,6-sialyltransferase 6	protein-coding	14.3129	11.9192	12.6372	11.4004	15.5829
NM_145547	230162	Zfp189	zinc finger protein 189	protein-coding	0.986847	0.988045	0.21525	0.622668	0.486062
NM_175445	215653	Rassf2	Ras association (RalGDS/AF-6) domain family member 2	protein-coding	13.431	15.3656	8.47568	12.5512	12.2394
NM_025732	66729	Ankrd61	ankyrin repeat domain 61	protein-coding	0.136386	0.0251647	0.0811229	0.131455	0.0316905
NM_001243262	242707	Lactbl1	lactamase, beta-like 1	protein-coding	0	0	0	0	0.0227628
NM_027244	69875	Ndufa11	NADH dehydrogenase (ubiquinone) 1 alpha subcomplex 11	protein-coding	133.95	93.7701	193.356	140.229	130.952
NM_001162970	230806	Aim1l	absent in melanoma 1-like	protein-coding	0.134857	0.0802524	0.129767	0.0624025	0.21706
NM_194268	225631	Onecut2	one cut domain, family member 2	protein-coding	0.0884939	0.0932403	0.0147204	0.120028	0.0991549
NM_001042650	102323	Dcun1d2	DCN1, defective in cullin neddylation 1, domain containing 2 (S. cerevisiae)	protein-coding	0.507885	1.56446	1.05302	0.146187	0.305254
NM_010508	15975	Ifnar1	interferon (alpha and beta) receptor 1	protein-coding	4.82952	5.24739	4.62474	5.64221	5.03222
NR_045309	106059	A430088P11Rik	RIKEN cDNA A430088P11 gene	miscRNA	0	7.24294e-11	0	1.71811e-05	4.35479e-12
NM_015789	50722	Dkkl1	dickkopf-like 1	protein-coding	17.2968	15.9109	35.3427	18.8805	20.1532
NM_177088	320162	Ccdc45	coiled-coil domain containing 45	protein-coding	0.315424	0.641158	0.679184	0.951738	0.29518
NM_198420	223666	Arhgap39	Rho GTPase activating protein 39	protein-coding	12.9731	19.4802	8.77161	7.19452	9.16031
NM_172371	69309	Slc16a13	solute carrier family 16 (monocarboxylic acid transporters), member 13	protein-coding	1.6662	2.59267	3.03752	2.06703	2.38888
NM_028807	74190	Exoc3l4	exocyst complex component 3-like 4	protein-coding	0.39924	0.581375	0.699879	0.710505	0.627534
NM_001199154	67847	Sncaip	synuclein, alpha interacting protein (synphilin)	protein-coding	0.528023	0.366386	3.35932e-09	0.412601	0.0527738
NM_001159908	100494	Zfand2a	zinc finger, AN1-type domain 2A	protein-coding	12.9246	7.60873	8.83832	8.47026	10.1236
NM_011520	20970	Sdc3	syndecan 3	protein-coding	58.8647	63.5473	69.0096	51.672	69.0287
NM_145470	97998	Deptor	DEP domain containing MTOR-interacting protein	protein-coding	0.299919	1.35549	1.34173e-07	1.34045	1.08307
NM_001166029	544678	2010015L04Rik	RIKEN cDNA 2010015L04 gene	protein-coding	2.5565	3.3413	2.05214	3.0126	3.3501
NR_003373	100034726	Gm15772	ribosomal protein L26 pseudogene	pseudo	4.77905e-06	6.4755	1.26926e-05	1.31223e-05	0.000142827
NR_033299	320440	9530091C08Rik	RIKEN cDNA 9530091C08 gene	miscRNA	0.0364774	0.046571	0.0753414	0.0763603	0.106442
NM_001111102	16905	Lmna	lamin A	protein-coding	15.8389	22.1859	28.4012	21.7541	28.4609
NM_080553	16440	Itpr3	inositol 1,4,5-triphosphate receptor 3	protein-coding	0.446367	0.62386	0.610038	0.365551	0.619502
NM_001122896	15441	Hp1bp3	heterochromatin protein 1, binding protein 3	protein-coding	15.3376	14.9787	23.0716	18.5219	14.2895
NM_007946	13861	Epx	eosinophil peroxidase	protein-coding	0	0.0125122	0.0808472	0.0130036	0
NM_001099319	100039968	Gm12942	predicted gene 12942	protein-coding	1.20622	0.996508	2.37476	2.32494	1.91635
NM_175193	73124	Golim4	golgi integral membrane protein 4	protein-coding	2.19088	2.74599	1.45472	1.87468	1.23041
NM_009000	19336	Rab24	RAB24, member RAS oncogene family	protein-coding	47.9466	56.2456	37.0065	44.487	55.1939
NM_022316	64075	Smoc1	SPARC related modular calcium binding 1	protein-coding	3.47026	4.24062	2.62559	3.49806	4.14235
NM_011869	23989	Med24	mediator complex subunit 24	protein-coding	30.6569	35.1556	28.9703	18.6367	29.5765
NM_001252413	69723	Rpain	RPA interacting protein	protein-coding	0.790398	0.412384	0.806228	0.791425	0.227152
NM_001083927	21887	Tle3	transducin-like enhancer of split 3, homolog of Drosophila E(spl)	protein-coding	1.55533	3.39795	5.42535	2.40761	4.5892
NM_011581	21826	Thbs2	thrombospondin 2	protein-coding	0.562872	1.03411	0.840558	0.961619	0.985743
NM_172152	238384	Slc24a4	solute carrier family 24 (sodium/potassium/calcium exchanger), member 4	protein-coding	4.90077	4.08167	1.35012	2.45559	6.04276
NM_001083318	27049	Etv3	ets variant gene 3	protein-coding	1.66105	1.56804	0.667086	1.16298	0.21031
NM_019446	54422	Barhl1	BarH-like 1 (Drosophila)	protein-coding	1.34467e-06	0.24817	2.46498	1.15935e-06	0.28804
NM_001271419	110454	Ly6a	lymphocyte antigen 6 complex, locus A	protein-coding	10.8978	10.5633	10.0491	51.2559	78.7863
NM_001204201	20750	Spp1	secreted phosphoprotein 1	protein-coding	4.40605e-08	8.19477e-07	2.14388e-15	7.31273e-10	1.25644e-12
NM_001048148	229007	Zgpat	zinc finger, CCCH-type with G patch domain	protein-coding	12.0466	14.1929	20.0993	13.9215	14.1943
NM_011862	23970	Pacsin2	protein kinase C and casein kinase substrate in neurons 2	protein-coding	1.70109	1.67199	1.04025	0.994695	1.23148
NR_033121	100041530	Gm10409	predicted pseudogene 8348	pseudo	0.0890856	0.109628	0	0.0698833	0.0878921
NM_010050	13371	Dio2	deiodinase, iodothyronine, type II	protein-coding	1.93219	3.94117	1.50394	2.35288	2.32019
NM_025496	66338	Cdrt4	CMT1A duplicated region transcript 4	protein-coding	0.201238	0	0.232623	0.0775453	0.18749
NM_147201	192292	Nrbp1	nuclear receptor binding protein 1	protein-coding	41.4253	46.3763	41.4845	41.6556	40.4203
NM_177338	219150	Hmbox1	homeobox containing 1	protein-coding	1.69921	2.42067	0.991531	1.9715	1.12325
NM_001163582	19126	Prom1	prominin 1	protein-coding	5.77745e-17	9.50537e-28	2.27278e-67	6.57627e-37	7.19298e-29
NM_011829	23917	Impdh1	inosine 5'-phosphate dehydrogenase 1	protein-coding	28.522	31.2902	31.2402	22.9551	30.2673
NM_145550	230584	Yipf1	Yip1 domain family, member 1	protein-coding	40.0148	30.3463	33.746	34.0161	49.4167
NM_018804	229521	Syt11	synaptotagmin XI	protein-coding	162.022	197.273	127.403	161.889	134.556
NM_001195674	100503545	Gm600	predicted gene 600	protein-coding	0.0178035	0.0396205	0	0.0549179	0.0165375
NM_001113368	26367	Ceacam2	carcinoembryonic antigen-related cell adhesion molecule 2	protein-coding	0.0497132	2.6143e-07	0.0366322	7.80473e-42	5.89881e-37
NR_028416	320749	D630041G03Rik	RIKEN cDNA D630041G03 gene	miscRNA	0.180485	0.282753	0.375786	0.185587	0.156441
NM_016668	12116	Bhmt	betaine-homocysteine methyltransferase	protein-coding	0.0457122	0.0169281	0	0.0176252	0.0424693
NM_177715	239217	Kctd12	potassium channel tetramerisation domain containing 12	protein-coding	5.45437	5.20952	3.91982	4.24412	3.13301
NM_010475	15485	Hsd17b1	hydroxysteroid (17-beta) dehydrogenase 1	protein-coding	0.161041	0.0889706	0.19106	0.124169	0.299421
NM_175274	78339	Ttyh3	tweety homolog 3 (Drosophila)	protein-coding	53.8911	70.3181	49.7931	36.0958	44.2995
NM_027977	71881	Apmap	adipocyte plasma membrane associated protein	protein-coding	22.8085	21.9263	21.5002	22.0271	24.8666
NM_019760	56442	Serinc1	serine incorporator 1	protein-coding	137.205	130.953	83.8402	85.9545	73.6431
NM_022423	108660	Rnf187	ring finger protein 187	protein-coding	282.338	295.673	281.37	198.345	288.809
NM_172513	213056	Fam126b	family with sequence similarity 126, member B	protein-coding	0.914676	1.62518	0.562608	0.819334	0.955383
NR_028341	21340	Taf1b	TATA box binding protein (Tbp)-associated factor, RNA polymerase I, B	protein-coding	1.55539	1.35574	1.10869	2.34207	1.28042
NR_073523	237887	Slfn10-ps	schlafen 10, pseudogene	pseudo	0	0	0	1.1452e-05	7.35841e-06
NM_001159883	56812	Dnajb2	DnaJ (Hsp40) homolog, subfamily B, member 2	protein-coding	21.7056	27.5145	26.325	16.6619	30.9037
NM_009623	11514	Adcy8	adenylate cyclase 8	protein-coding	5.98974	6.06761	4.29526	3.24924	2.52171
NM_001081151	209239	Gan	giant axonal neuropathy	protein-coding	0.480061	0.623328	0.246579	0.449539	0.270732
NM_001080553	14840	Gsg1	germ cell-specific gene 1	protein-coding	0.279258	1.18384e-06	4.62449e-06	9.54903e-07	0.215729
NM_001033136	67809	Fam82a2	family with sequence similarity 82, member A2	protein-coding	30.0462	25.5066	45.1963	29.6852	22.6993
NR_015585	74476	4933439C10Rik	RIKEN cDNA 4933439C10 gene	miscRNA	2.87683	5.54074	5.3651	3.8028	3.85534
NM_026716	68416	Sycn	syncollin	protein-coding	0.172885	0	0	0	0
NM_001243584	69674	Mif4gd	MIF4G domain containing	protein-coding	12.468	14.4661	22.7908	18.9771	19.6736
NM_008989	19290	Pura	purine rich element binding protein A	protein-coding	20.0235	24.7984	29.2901	29.0947	26.0813
NM_026078	67292	Pigc	phosphatidylinositol glycan anchor biosynthesis, class C	protein-coding	1.51724	1.29726	1.31853	1.07719	1.13535
NM_176073	54381	Cpq	carboxypeptidase Q	protein-coding	12.6875	13.9547	13.7817	17.0572	14.2249
NM_053107	93690	Gpr45	G protein-coupled receptor 45	protein-coding	2.49357	2.04645	0.759239	1.46187	1.28883
NM_001159535	12288	Cacna1c	calcium channel, voltage-dependent, L type, alpha 1C subunit	protein-coding	1.14944e-05	3.8088e-06	2.82617e-05	3.74126e-05	0.352684
NM_028813	74199	Vit	vitrin	protein-coding	1.20752	1.06323	7.06814e-05	1.14341	0.634773
NM_015825	50795	Sh3bgr	SH3-binding domain glutamic acid-rich protein	protein-coding	2.2054	1.68372	8.46856	1.88596	1.97567
NM_183144	212111	Inpp5a	inositol polyphosphate-5-phosphatase A	protein-coding	2.78796	2.50887	1.60204e-05	1.33194	1.68328
NM_001123371	667034	Pnp2	purine-nucleoside phosphorylase 2	protein-coding	1.11254	1.11263	1.58222	2.53798	2.4404
NM_010850	17870	Mycs	myc-like oncogene, s-myc protein	protein-coding	0.0195881	0	0	0	0
NM_172451	207839	Galnt6	UDP-N-acetyl-alpha-D-galactosamine:polypeptide N-acetylgalactosaminyltransferase 6	protein-coding	1.59065	4.28932	0.000330199	0.541776	0.000385564
NM_023605	71538	Fbxo9	f-box protein 9	protein-coding	36.6994	41.2938	30.6189	31.6972	23.9719
NM_027901	71752	Gtf3c2	general transcription factor IIIC, polypeptide 2, beta	protein-coding	9.02219	11.1114	9.32911	8.59565	8.75489
NM_010739	17063	Muc13	mucin 13, epithelial transmembrane	protein-coding	0.0603521	0	0	0.0465425	0.0420411
NM_001177713	232174	Cyp26b1	cytochrome P450, family 26, subfamily b, polypeptide 1	protein-coding	3.32726	2.42068	3.4208	1.23732	1.73533
NM_144807	212862	Chpt1	choline phosphotransferase 1	protein-coding	0.540798	1.18751	0.706052	0.574237	0.607683
NM_026432	67887	Tmem66	transmembrane protein 66	protein-coding	148.945	130.701	103.134	129.715	114.76
NM_001190448	13195	Ddc	dopa decarboxylase	protein-coding	0.266303	4.29212e-06	2.83508e-06	2.42815e-06	2.06625e-06
NM_007792	13008	Csrp2	cysteine and glycine-rich protein 2	protein-coding	11.5583	16.609	15.2753	26.6751	18.5445
NM_001252545	27054	Sec23b	SEC23B (S. cerevisiae)	protein-coding	1.57427	1.5861	0.665722	0.167783	0.663623
NM_133255	170833	Hook2	hook homolog 2 (Drosophila)	protein-coding	1.44992	1.91679	1.59843	1.82668	2.05066
NM_177603	212398	Frat2	frequently rearranged in advanced T cell lymphomas 2	protein-coding	3.2873	3.22587	4.63484	2.60216	3.27645
NM_001025430	70834	Spag9	sperm associated antigen 9	protein-coding	4.58946	5.10031	1.27192	2.37558	4.2284
NR_033612	236069	Gm13238	carnitine deficiency-associated gene expressed in ventricle 3 pseudogene	pseudo	0	0.129367	0	0	0.0415103
NR_033340	319786	B930059L03Rik	RIKEN cDNA B930059L03 gene	miscRNA	0.895674	1.0495	0.965841	0.910332	0.832672
NM_028390	68743	Anln	anillin, actin binding protein	protein-coding	2.92681	3.80266	1.41266	2.54088	2.20904
NM_001205053	81703	Jdp2	Jun dimerization protein 2	protein-coding	9.44822e-05	3.41948e-05	0.00267224	1.48151	6.25013e-05
NM_001113373	210274	Shank2	SH3/ankyrin domain gene 2	protein-coding	4.57019	7.31895	7.67675	2.93315	1.91339
NM_001166672	100038909	Gm14548	predicted gene 14548	protein-coding	0	0	0	1.085e-28	7.93814e-271
NM_001195284	319636	Fsd1l	fibronectin type III and SPRY domain containing 1-like	protein-coding	0.245796	0.515581	0.121064	0.249144	0.280031
NM_016979	19108	Prkx	protein kinase, X-linked	protein-coding	1.344	1.62598	1.26389	1.72034	0.87506
NM_133201	170731	Mfn2	mitofusin 2	protein-coding	54.4311	59.7325	44.546	33.6051	49.778
NM_053190	94226	S1pr5	sphingosine-1-phosphate receptor 5	protein-coding	10.0574	13.7868	12.8621	12.0521	8.76171
NM_031189	17928	Myog	myogenin	protein-coding	0	0.0510203	0	0	0.0321308
NM_008243	15235	Mst1	macrophage stimulating 1 (hepatocyte growth factor-like)	protein-coding	0	0.0150823	0.048705	0	0
NM_028945	218850	D14Abb1e	DNA segment, Chr 14, Abbott 1 expressed	protein-coding	3.59554e-06	0.595326	1.74525e-06	0.113968	0.137409
NM_134080	286940	Flnb	filamin, beta	protein-coding	2.17593	2.64705	2.03414	1.93851	2.12187
NM_022031	73940	Hapln2	hyaluronan and proteoglycan link protein 2	protein-coding	9.10406	7.34599	12.2431	8.65108	11.8087
NM_008153	14747	Cmklr1	chemokine-like receptor 1	protein-coding	0.744057	0.611045	0.759375	1.64815	2.42619
NM_007410	11532	Adh5	alcohol dehydrogenase 5 (class III), chi polypeptide	protein-coding	34.0421	34.0147	35.1657	47.5034	31.0244
NM_175470	229714	Gpr61	G protein-coupled receptor 61	protein-coding	3.31106	2.88411	2.53764	2.62671	2.92064
NR_038004	70971	4931429P17Rik	RIKEN cDNA 4931429P17 gene	miscRNA	0	0.0175164	0	0	0
NM_025882	66979	Pole4	polymerase (DNA-directed), epsilon 4 (p12 subunit)	protein-coding	13.9184	11.6389	13.0707	18.3771	15.0113
NM_008301	15512	Hspa2	heat shock protein 2	protein-coding	21.9248	18.4017	8.91689	12.6777	13.4236
NM_175480	234725	Zfp612	zinc finger protein 612	protein-coding	4.23472	4.81624	3.03976	4.39484	3.13126
NM_026140	67417	Ears2	glutamyl-tRNA synthetase 2 (mitochondrial)(putative)	protein-coding	2.36171	2.60157	1.81681	2.95432	2.73085
NM_021541	12958	Cryba2	crystallin, beta A2	protein-coding	0.212498	0.766938	0.24505	0.409395	0.693064
NR_027974	67304	3110070M22Rik	RIKEN cDNA 3110070M22 gene	miscRNA	3.15158	2.16166	2.63462	3.00279	3.4839
NM_146194	233489	Picalm	phosphatidylinositol binding clathrin assembly protein	protein-coding	2.28528	1.6236	0.00133412	0.0422104	1.43631
NM_025516	66366	Ergic3	ERGIC and golgi 3	protein-coding	156.019	128.365	161.595	153.045	195.242
NM_001252555	14874	Gstz1	glutathione transferase zeta 1 (maleylacetoacetate isomerase)	protein-coding	0.0955324	0.151079	1.51316e-22	0.320584	0.184218
NM_021881	19317	Qk	quaking	protein-coding	2.78755	7.77182	3.26976	5.01011	3.81116
NM_001136104	11352	Abl2	v-abl Abelson murine leukemia viral oncogene 2 (arg, Abelson-related gene)	protein-coding	1.57301	0.639729	0.984266	2.0483	1.34838
NM_010492	15893	Ica1	islet cell autoantigen 1	protein-coding	13.1915	11.5472	9.53694	14.306	11.18
NM_146910	258912	Olfr1378	olfactory receptor 1378	protein-coding	0	0	0	0	0.059712
NM_023322	67235	Zkscan14	zinc finger with KRAB and SCAN domains 14	protein-coding	5.56702	5.69166	8.23539	5.07342	6.56055
NM_026147	67427	Rps20	ribosomal protein S20	protein-coding	651.46	486.607	548.119	1406.74	1241.11
NR_045812	68954	1500012K07Rik	RIKEN cDNA 1500012K07 gene	miscRNA	0.140228	0.400861	0.319015	0.21604	0
NM_146171	68298	Ncapd2	non-SMC condensin I complex, subunit D2	protein-coding	2.62775	3.10857	4.39647	3.44367	2.69654
NM_001162979	70884	Ccdc81	coiled-coil domain containing 81	protein-coding	0.472142	0.462953	0	0.42912	0.0626502
NR_027351	107328	Trpt1	tRNA phosphotransferase 1	protein-coding	17.4494	12.0133	23.8202	13.8387	17.2156
NM_001042659	14367	Fzd5	frizzled homolog 5 (Drosophila)	protein-coding	0.209334	0.274878	0.0925441	2.97274e-05	1.08111e-06
NM_001122736	16002	Igf2	insulin-like growth factor 2	protein-coding	3.71907e-06	0.519004	2.46058e-05	0.567025	0.366789
NM_198091	53376	Usp2	ubiquitin specific peptidase 2	protein-coding	18.1267	18.6021	33.8188	14.4688	26.2959
NM_001040087	83671	Sytl2	synaptotagmin-like 2	protein-coding	3.53259	5.72282	4.10134	4.7277	2.89433
NM_019488	56017	Slc2a8	solute carrier family 2, (facilitated glucose transporter), member 8	protein-coding	11.1457	12.5427	13.9496	9.27754	13.8347
NM_138951	192653	Ttc36	tetratricopeptide repeat domain 36	protein-coding	0.638289	0.727339	0.63498	0.49196	0.764333
NM_029116	74901	Kbtbd11	kelch repeat and BTB (POZ) domain containing 11	protein-coding	18.3814	21.1501	13.7284	14.0329	13.7639
NM_026519	68032	Emc4	ER membrane protein complex subunit 4	protein-coding	196.985	155.351	227.962	245.078	186.708
NM_025893	66995	Zcchc18	zinc finger, CCHC domain containing 18	protein-coding	45.299	39.3894	32.7659	38.9443	29.5569
NM_001271547	240215	Slc4a9	solute carrier family 4, sodium bicarbonate cotransporter, member 9	protein-coding	0	0	0	0.0838926	0.0140245
NM_001109684	71529	Kazn	kazrin, periplakin interacting protein	protein-coding	17.3358	11.3445	11.1684	10.5747	16.5219
NM_177570	194219	Slfnl1	schlafen like 1	protein-coding	0	0.0205412	0	0	0.0258111
NM_001083320	14924	Magi1	membrane associated guanylate kinase, WW and PDZ domain containing 1	protein-coding	1.86979	1.41196	1.3748	1.72708	1.38244
NM_001198560	15018	H2-Q7	histocompatibility 2, Q region locus 7	protein-coding	0.842409	0.931455	0.184735	1.23988	2.34848
NM_182990	20833	Ssrp1	structure specific recognition protein 1	protein-coding	35.969	33.5891	28.715	34.209	29.4141
NM_001081280	268857	Nlrc3	NLR family, CARD domain containing 3	protein-coding	0.0743523	0.0315884	0.0510674	0.114682	0.0591831
NM_010517	16010	Igfbp4	insulin-like growth factor binding protein 4	protein-coding	34.3598	54.9357	35.0745	43.5533	57.8818
NM_020594	57432	Zc3h8	zinc finger CCCH type containing 8	protein-coding	1.83224	2.08899	1.60743	3.12305	1.10534
NM_001130174	21956	Tnnt2	troponin T2, cardiac	protein-coding	0.129635	0.00167768	2.59995e-05	0.00170267	0.00138174
NM_007417	11551	Adra2a	adrenergic receptor, alpha 2a	protein-coding	7.19467	6.66115	4.13607	3.74328	5.41341
NM_008586	17288	Mep1b	meprin 1 beta	protein-coding	0	0.0150823	0	0	0
NM_001024702	239659	C1ql4	complement component 1, q subcomponent-like 4	protein-coding	0	0.369189	0	0.314944	0.571147
NM_013476	11835	Ar	androgen receptor	protein-coding	0.581827	1.04122	0.35795	0.609765	0.471114
NM_001271709	16981	Lrrn3	leucine rich repeat protein 3, neuronal	protein-coding	1.03248e-05	4.39829e-05	1.58676e-05	4.6762e-06	0.491758
NM_001195726	100504156	Fam181a	family with sequence similarity 181, member A	protein-coding	2.80744	2.31533	4.56451	3.73125	2.8843
NM_025424	66208	Nenf	neuron derived neurotrophic factor	protein-coding	263.447	137.547	309.028	339.637	338.143
NM_001039522	235497	Leo1	Leo1, Paf1/RNA polymerase II complex component, homolog (S. cerevisiae)	protein-coding	10.473	8.83721	16.3125	14.9162	5.85753
NM_011406	20541	Slc8a1	solute carrier family 8 (sodium/calcium exchanger), member 1	protein-coding	0.000138109	0.8337	0.00136045	0.00011056	0.000131527
NM_026752	68520	Zfyve21	zinc finger, FYVE domain containing 21	protein-coding	23.0711	22.3393	19.6244	22.4469	29.3263
NM_011945	26401	Map3k1	mitogen-activated protein kinase kinase kinase 1	protein-coding	0.480728	0.595061	0.39082	0.667357	0.496566
NR_040346	69771	1810019D21Rik	RIKEN cDNA 1810019D21 gene	miscRNA	0.0948989	0.0373088	0.18032	0.117076	0.158787
NM_181753	353344	Opn5	opsin 5	protein-coding	0	0.0196976	0	0.0205323	0
NM_133208	170740	Zfp287	zinc finger protein 287	protein-coding	0.97664	0.98565	0.490427	1.06758	0.820137
NM_001081308	330177	Taok3	TAO kinase 3	protein-coding	10.5511	10.4073	8.03841	5.70223	6.67809
NM_019705	24105	Rbck1	RanBP-type and C3HC4-type zinc finger containing 1	protein-coding	1.01152	1.5435	1.50334	1.18129	2.32936
NM_001205386	74117	Actr3	ARP3 actin-related protein 3	protein-coding	3.00023e-06	9.74955e-07	4.16982e-06	1.60784e-06	0.815045
NM_172530	214547	She	src homology 2 domain-containing transforming protein E	protein-coding	0.456179	0.668066	0.44282	0.453957	0.478233
NM_001111059	12490	Cd34	CD34 antigen	protein-coding	5.94401	13.4104	13.007	9.51322	11.8141
NM_001167799	56389	Stx5a	syntaxin 5A	protein-coding	18.6043	17.7306	24.1896	19.9532	26.8001
NM_053138	93884	Pcdhb13	protocadherin beta 13	protein-coding	0.947433	0.748138	0.483716	0.748927	0.538919
NR_002866	353504	Dio3os	deiodinase, iodothyronine type III, opposite strand	miscRNA	0.293068	0.1233	0.0992728	0.193684	0.233542
NM_008730	18164	Nptx1	neuronal pentraxin 1	protein-coding	50.6965	71.1127	64.2946	25.1062	35.9781
NM_015782	53607	Snrpa	small nuclear ribonucleoprotein polypeptide A	protein-coding	29.1709	24.5656	33.2108	33.5192	37.7499
NM_177074	320106	Slc38a11	solute carrier family 38, member 11	protein-coding	0.405138	0.483458	0.148485	0.120153	0.086887
NM_198031	259279	Tubgcp3	tubulin, gamma complex associated protein 3	protein-coding	6.41987	6.92018	5.6216	6.54272	4.90339
NM_145407	71472	Usp19	ubiquitin specific peptidase 19	protein-coding	2.99483e-12	6.8156e-09	5.68624e-05	1.09436e-13	9.05367e-10
NM_010404	15114	Hap1	huntingtin-associated protein 1	protein-coding	47.0774	30.4621	16.8562	36.1239	34.6334
NM_001163627	73942	Fam151b	family with sequence similarity 151, member B	protein-coding	4.18963	3.0608	2.86909	4.80198	4.14011
NR_045157	629820	Gm7008	predicted gene 7008	miscRNA	0	0.336395	0	0	0.953842
NM_178244	240819	Teddm1	transmembrane epididymal protein 1	protein-coding	0	0.0270165	0	0	0
NM_001037754	108100	Baiap2	brain-specific angiogenesis inhibitor 1-associated protein 2	protein-coding	38.3138	28.7163	35.937	33.0132	42.3968
NM_001134460	243548	Prickle2	prickle homolog 2 (Drosophila)	protein-coding	2.62492	2.66752	1.63675	2.38958	1.79535
NM_145700	252837	Ccrl1	chemokine (C-C motif) receptor-like 1	protein-coding	0.156581	0.132558	0.427957	0.120746	0.103908
NM_033072	110962	Mbd6	methyl-CpG binding domain protein 6	protein-coding	4.86646	4.54257	9.09779	4.14193	4.201
NM_011217	19279	Ptprr	protein tyrosine phosphatase, receptor type, R	protein-coding	2.00151	3.02197	3.84444	2.47921	1.78968
NM_011673	22234	Ugcg	UDP-glucose ceramide glucosyltransferase	protein-coding	9.09616	8.65581	4.91322	6.96058	5.0641
NM_025456	66266	Eapp	E2F-associated phosphoprotein	protein-coding	21.3189	16.9759	13.1196	24.9755	20.0372
NM_020583	57444	Isg20	interferon-stimulated protein	protein-coding	0.230245	0.259743	0.905201	3.72449	2.45259
NM_015773	50525	Spag6	sperm associated antigen 6	protein-coding	2.68355	1.76904	0.848168	1.81077	1.62724
NR_046161	22066	Trpc4	transient receptor potential cation channel, subfamily C, member 4	protein-coding	0.283903	0.229897	9.1588e-06	7.08455e-06	0.179902
NM_001173505	21832	Thpo	thrombopoietin	protein-coding	0.029847	0.405881	1.33809	0.44762	0.301482
NM_147218	76184	Abca6	ATP-binding cassette, sub-family A (ABC1), member 6	protein-coding	0.138535	0.133176	0.0195348	0.00993361	0.0226122
NM_001164724	77125	Il33	interleukin 33	protein-coding	3.84521e-06	0.522179	0.341961	1.89218e-06	0.203847
NM_031391	83602	Gtf2a1	general transcription factor II A, 1	protein-coding	3.22503	3.10642	1.892	2.77883	2.60217
NR_003961	117589	Asb7	ankyrin repeat and SOCS box-containing 7	protein-coding	5.26703e-07	0.531964	7.24194e-06	0.435329	0.183978
NM_001164173	94230	Cpsf1	cleavage and polyadenylation specific factor 1	protein-coding	0.785178	0.363876	0.517783	0.643761	0.487893
NM_144536	68916	Cdkal1	CDK5 regulatory subunit associated protein 1-like 1	protein-coding	3.53367	4.31952	2.8079	4.25441	2.86374
NR_015569	654804	4732471J01Rik	RIKEN cDNA 4732471J01 gene	miscRNA	0.141559	0.287067	0.0886914	0.325883	0.151318
NM_001163154	14009	Etv1	ets variant gene 1	protein-coding	3.06319	4.21399	4.81021	2.24709	1.38769
NM_027159	69668	Ccdc115	coiled-coil domain containing 115	protein-coding	10.6447	7.78342	9.65677	16.6617	12.4453
NM_183406	333182	Cox6b2	cytochrome c oxidase subunit VIb polypeptide 2	protein-coding	1.72375e-07	0.599795	5.82178	0.358131	1.12879
NM_023203	66422	Dctpp1	dCTP pyrophosphatase 1	protein-coding	77.5588	53.698	133.057	136.049	118.885
NM_011887	24046	Scn11a	sodium channel, voltage-gated, type XI, alpha	protein-coding	0.0361875	0.0215467	0.0348487	0.0111635	0.0403215
NM_001163666	21957	Tnnt3	troponin T3, skeletal, fast	protein-coding	2.91286e-14	5.86899e-17	0	1.40188e-15	5.82815e-16
NM_010049	13361	Dhfr	dihydrofolate reductase	protein-coding	0.401612	0.406415	0.309294	0.777911	0.51463
NM_026447	67905	Ppm1m	protein phosphatase 1M	protein-coding	8.04275	9.65586	7.80445	10.3151	12.028
NM_009819	12386	Ctnna2	catenin (cadherin associated protein), alpha 2	protein-coding	3.96856	6.12183	1.5951	3.37377	2.56433
NM_172860	12396	Cbfa2t2	core-binding factor, runt domain, alpha subunit 2, translocated to, 2 (human)	protein-coding	4.42909	5.1235	3.43703	3.40457	3.35294
NM_026720	68423	Ankrd13d	ankyrin repeat domain 13 family, member D	protein-coding	28.7423	32.4938	30.3272	24.6215	27.029
NM_176931	319508	Syt15	synaptotagmin XV	protein-coding	2.03961e-10	3.13692e-08	0	4.17946e-09	0.0385572
NM_146251	241274	Pnpla7	patatin-like phospholipase domain containing 7	protein-coding	3.6852	4.17407	2.92461	3.75096	6.54886
NM_019693	53817	Ddx39b	DEAD (Asp-Glu-Ala-Asp) box polypeptide 39B	protein-coding	101.908	98.5611	124.008	99.0438	98.039
NR_045302	68230	1700102H20Rik	RIKEN cDNA 1700102H20 gene	miscRNA	5.73353e-08	5.61822e-09	4.50058e-07	3.27621e-07	0
NR_040257	73652	2210408F21Rik	RIKEN cDNA 2210408F21 gene	miscRNA	4.59022	2.89893	1.56028	3.13146	3.33945
NM_007867	13394	Dlx4	distal-less homeobox 4	protein-coding	0.0533962	0.0394999	0.509815	0.329397	0.0744226
NM_021408	22283	Ush2a	Usher syndrome 2A (autosomal recessive, mild)	protein-coding	0.00256169	0	0	0.00592714	0
NM_029381	75671	Tex22	testis expressed gene 22	protein-coding	0.0848025	0	0	0.0326925	0.157685
NM_009050	19713	Ret	ret proto-oncogene	protein-coding	0.0324119	2.39249e-07	8.37349e-08	0.0374285	2.07182e-08
NM_024256	72727	B3gat3	beta-1,3-glucuronyltransferase 3 (glucuronosyltransferase I)	protein-coding	183.473	183.571	212.07	148.198	205.286
NM_183204	328234	Rnf182	ring finger protein 182	protein-coding	4.20416	4.80852	5.41563	2.81975	1.99956
NM_010875	17967	Ncam1	neural cell adhesion molecule 1	protein-coding	29.5459	32.6914	25.919	20.9477	24.7116
NM_021409	58220	Pard6b	par-6 (partitioning defective 6) homolog beta (C. elegans)	protein-coding	1.37548	1.07973	1.58922	1.17084	1.30155
NM_023794	104156	Etv5	ets variant gene 5	protein-coding	28.5488	29.4015	19.7619	11.8045	14.4372
NM_001198566	240725	Sulf1	sulfatase 1	protein-coding	8.88725e-06	2.91354e-05	1.41349e-05	0.447939	0.000152258
NM_177753	223227	Sox21	SRY-box containing gene 21	protein-coding	3.33152	3.89369	2.12562	2.13515	1.41892
NM_198249	268739	Arhgef40	Rho guanine nucleotide exchange factor (GEF) 40	protein-coding	1.99472	2.13338	1.19066	2.00132	2.05032
NR_033567	78547	E130304I02Rik	RIKEN cDNA E130304I02 gene	miscRNA	0.431898	0.311596	0.583521	4.09687e-11	0
NM_013733	27221	Chaf1a	chromatin assembly factor 1, subunit A (p150)	protein-coding	1.23025	1.94697	1.50902	2.3719	2.33485
NM_001252579	72043	Sulf2	sulfatase 2	protein-coding	0.000198087	0.000163926	0.00194087	8.23767e-05	9.29439e-05
NM_177613	216150	Cdc34	cell division cycle 34	protein-coding	65.9192	53.4932	94.4836	77.4	79.5183
NM_001163610	100042480	Nhsl2	NHS-like 2	protein-coding	2.39619	2.49999	0.859288	1.84806	1.5221
NM_013530	14695	Gnb3	guanine nucleotide binding protein (G protein), beta 3	protein-coding	0.314894	0.232976	0.250595	0.242821	0.292591
NM_011206	19253	Ptpn18	protein tyrosine phosphatase, non-receptor type 18	protein-coding	2.20729	1.70103	4.26612	14.4301	9.95961
NM_177596	210853	Zfp947	zinc finger protein 947	protein-coding	0	0.012683	0.0409741	0.0538267	0.111805
NM_007445	11705	Amh	anti-Mullerian hormone	protein-coding	0.327695	0.396292	0.781129	0.459428	0.470629
NM_001081230	213582	Map9	microtubule-associated protein 9	protein-coding	5.88727	6.74484	2.93309	4.90053	4.73756
NR_027989	207157	Gm9871	predicted gene 9871	miscRNA	0	0	0	0	0.030044
NM_183248	14912	Nkx6-2	NK6 homeobox 2	protein-coding	4.40348	14.2884	13.3535	13.5778	16.4854
NM_015797	50762	Fbxo6	F-box protein 6	protein-coding	0.297734	0.296594	0.668318	0.702347	0.674607
NM_173406	231986	Jazf1	JAZF zinc finger 1	protein-coding	7.457	6.17383	2.42987	4.79223	3.26358
NM_024210	67862	2310033P09Rik	RIKEN cDNA 2310033P09 gene	protein-coding	31.0919	25.2861	35.2324	36.5471	27.0429
NR_040291	78605	6430706D22Rik	RIKEN cDNA 6430706D22 gene	miscRNA	2.28283	3.45099	2.73364	3.15316	3.40021
NM_001243587	69674	Mif4gd	MIF4G domain containing	protein-coding	0.192041	1.88322	0.0223119	2.60376e-05	1.28929
NM_177589	209012	Ulk4	unc-51-like kinase 4	protein-coding	1.07337	1.26421	0.434303	0.876966	0.957304
NM_133937	101314	Brk1	BRICK1, SCAR/WAVE actin-nucleating complex subunit	protein-coding	231.347	206.407	223.958	291.95	272.789
NM_133847	99237	Tm9sf4	transmembrane 9 superfamily protein member 4	protein-coding	19.5071	20.5385	18.0707	14.7941	18.3646
NM_001122661	624245	Speer4e	spermatogenesis associated glutamate (E)-rich protein 4e	protein-coding	0	0	0	0	0.0406331
NM_001101488	269994	Gsg1l	GSG1-like	protein-coding	19.095	12.7695	6.84535	12.88	20.3366
NM_080467	140494	Atp6v0a4	ATPase, H+ transporting, lysosomal V0 subunit A4	protein-coding	0.0814692	0.0301241	0.12942	0.0737562	0.050064
NM_184088	329877	Dennd4c	DENN/MADD domain containing 4C	protein-coding	0.219615	0.400438	0.14186	0.366598	0.287661
NM_134139	107071	Wdr74	WD repeat domain 74	protein-coding	27.4497	24.8669	35.2904	26.7002	34.1437
NM_198616	240514	Ccdc85b	coiled-coil domain containing 85B	protein-coding	48.3247	41.4299	76.7783	53.5294	64.1442
NM_172497	211482	Efhb	EF hand domain family, member B	protein-coding	0.0512368	0.063361	0	0.0658538	0.015864
NR_033137	22715	Zfp57	zinc finger protein 57	protein-coding	0.107251	0.0285963	2.1316e-40	1.04454e-166	0.0338542
NM_008421	16502	Kcnc1	potassium voltage gated channel, Shaw-related subfamily, member 1	protein-coding	8.33088	10.757	10.6945	6.49331	8.51213
NM_177888	330463	Zfp78	zinc finger protein 78	protein-coding	4.06812e-12	5.14618e-15	3.80658e-10	3.45395e-09	4.47463e-10
NM_033541	114643	Oas1c	2'-5' oligoadenylate synthetase 1C	protein-coding	60.7792	54.8392	54.6957	39.8089	36.7468
NM_023537	69908	Rab3b	RAB3B, member RAS oncogene family	protein-coding	31.5254	18.5708	13.1114	18.9711	26.0256
NR_027953	68789	Trmt61b	tRNA methyltransferase 61B	miscRNA	2.60503	1.87011	1.15695	2.69851	2.18477
NM_207541	224694	Zfp81	zinc finger protein 81	protein-coding	0.103483	0.214746	0.0990637	0.143641	0.346081
NM_008990	19294	Pvrl2	poliovirus receptor-related 2	protein-coding	0.686194	1.30375	1.17166	2.00778	2.52529
NM_177083	320148	B430306N03Rik	RIKEN cDNA B430306N03 gene	protein-coding	0.0127155	0.0472377	0	1.10809	1.48794
NM_029021	74614	Ocstamp	osteoclast stimulatory transmembrane protein	protein-coding	0	0	0	0.0754763	0.181879
NM_009854	12516	Cd7	CD7 antigen	protein-coding	0.782556	1.39319	1.44908	1.07734	1.29984
NM_138631	56844	Tssc4	tumor-suppressing subchromosomal transferable fragment 4	protein-coding	3.73364	3.00059	12.3846	3.94931	3.92098
NM_145983	16493	Kcna5	potassium voltage-gated channel, shaker-related subfamily, member 5	protein-coding	3.64688	0.674179	0.178577	3.13383	6.67759
NM_001115151	231915	Uspl1	ubiquitin specific peptidase like 1	protein-coding	1.361	1.54384	0.954741	1.7426	1.0257
NM_053206	272790	Magee2	melanoma antigen, family E, 2	protein-coding	4.14849	3.83291	0.863585	3.47731	1.99206
NM_001014973	217463	Snx13	sorting nexin 13	protein-coding	1.16234	1.96689	0.764826	0.948549	1.0667
NM_016710	50887	Hmgn5	high-mobility group nucleosome binding domain 5	protein-coding	1.84166	1.9418	0.8436	1.80923	1.8518
NM_153805	263803	Pkn3	protein kinase N3	protein-coding	0.277087	0.147969	0.259798	0.284101	0.213895
NM_001252223	17966	Nbr1	neighbor of Brca1 gene 1	protein-coding	0.256289	0.260274	1.48624e-05	0.301622	3.36556e-06
NM_001177372	56320	Dbn1	drebrin 1	protein-coding	16.0465	17.5486	17.8364	15.2901	14.2681
NR_040427	100502829	Gm9899	predicted gene 9899	miscRNA	2.25652	2.68673	3.6492	1.8011	2.1927
NM_173425	241128	Fam124b	family with sequence similarity 124, member B	protein-coding	0	0.0700347	0.0377159	0.0242533	0.0146055
NM_009395	21927	Tnfaip1	tumor necrosis factor, alpha-induced protein 1 (endothelial)	protein-coding	7.08358	8.6928	4.21313	6.79339	9.26327
NM_028658	73825	Ppp1r21	protein phosphatase 1, regulatory subunit 21	protein-coding	17.6742	20.2421	12.9475	18.3085	14.0419
NM_138675	192191	Med9	mediator of RNA polymerase II transcription, subunit 9 homolog (yeast)	protein-coding	21.8606	18.9303	23.4641	21.2069	25.211
NM_175015	228033	Atp5g3	ATP synthase, H+ transporting, mitochondrial F0 complex, subunit C3 (subunit 9)	protein-coding	642.876	488.683	832.877	753.537	678.545
NR_040598	75203	4930539N22Rik	RIKEN cDNA 4930539N22 gene	miscRNA	0	0.0389884	0.125387	0	0.0494245
NM_080562	140629	Ubox5	U box domain containing 5	protein-coding	0.0562467	5.68347e-09	1.24279e-46	1.97888e-16	4.94454e-06
NM_172819	239667	Dip2b	DIP2 disco-interacting protein 2 homolog B (Drosophila)	protein-coding	4.35963	3.9943	1.55804	2.2909	3.26914
NM_028844	74268	Aven	apoptosis, caspase activation inhibitor	protein-coding	6.02738	5.53912	9.65079	10.9047	6.62762
NM_001172122	207181	Rbms3	RNA binding motif, single stranded interacting protein	protein-coding	0.124567	1.00054e-09	2.07297e-12	4.25938e-06	1.54887e-11
NM_021423	58234	Shank3	SH3/ankyrin domain gene 3	protein-coding	32.6451	44.8189	21.3296	24.011	21.0884
NM_027694	71146	Golga7b	golgi autoantigen, golgin subfamily a, 7B	protein-coding	67.6511	81.3533	140.909	48.1559	67.3231
NM_009684	11783	Apaf1	apoptotic peptidase activating factor 1	protein-coding	0.908454	0.623512	0.295406	0.151539	0.000477596
NM_011179	19156	Psap	prosaposin	protein-coding	6.66396e-28	0.00376136	3.99662e-21	4.84653e-06	7.68903e-14
NM_001163159	13026	Pcyt1a	phosphate cytidylyltransferase 1, choline, alpha isoform	protein-coding	0.0965329	8.14381e-07	2.34651e-07	0.064994	0.491643
NM_145835	235435	Lctl	lactase-like	protein-coding	0.0216168	2.47888e-12	0	0.0599777	0.0401646
NM_028075	72049	Tnfrsf13c	tumor necrosis factor receptor superfamily, member 13c	protein-coding	0.201953	0.13078	0.24118	0.330929	0.140732
NM_007999	14156	Fen1	flap structure specific endonuclease 1	protein-coding	5.18124	3.72784	6.91364	5.58066	5.20916
NM_178743	268512	Slc26a11	solute carrier family 26, member 11	protein-coding	1.24728	1.47582	2.26277	1.93672	1.456
NM_015790	50723	Icosl	icos ligand	protein-coding	2.18988	1.73513	2.48717	2.33635	2.33992
NM_181280	107976	Bre	brain and reproductive organ-expressed protein	protein-coding	7.93297e-48	2.06955e-17	2.00955e-18	3.13698e-33	6.69345e-20
NM_080788	140810	Ttbk2	tau tubulin kinase 2	protein-coding	3.12301e-05	0.00442043	9.30946e-06	1.4777e-05	0.514394
NM_013783	27390	Mmel1	membrane metallo-endopeptidase-like 1	protein-coding	0.397098	0.408192	0.952628	0.447573	0.368826
NM_026415	67859	2310002J15Rik	RIKEN cDNA 2310002J15 gene	protein-coding	0	0.19114	0	0.135303	0
NM_011560	21647	Tcte3	t-complex-associated testis expressed 3	protein-coding	5.09267e-10	6.36087e-09	2.15737e-09	8.007e-08	0.238203
NM_145576	232784	Zfp212	Zinc finger protein 212	protein-coding	4.12453	3.85776	8.27187	3.82324	4.19331
NM_001271766	64095	Gpr35	G protein-coupled receptor 35	protein-coding	3.44991e-06	0.0330787	0.0264509	6.08452e-07	4.45912e-07
NM_019483	55994	Smad9	SMAD family member 9	protein-coding	1.54205	1.52407	1.31326	1.21976	1.02802
NM_025855	52665	Echdc1	enoyl Coenzyme A hydratase domain containing 1	protein-coding	1.54916	2.48472	1.26146	1.85983	1.01123
NM_009648	11640	Akap1	A kinase (PRKA) anchor protein 1	protein-coding	1.48052e-05	1.03944	5.86371e-05	9.28712e-06	2.30103e-05
NM_177089	320165	Tacc1	transforming, acidic coiled-coil containing protein 1	protein-coding	2.87968	3.60192	1.95154	2.75139	2.20834
NM_020282	18105	Nqo2	NAD(P)H dehydrogenase, quinone 2	protein-coding	0.20563	2.52885e-09	3.4096e-18	0.0518294	0.163306
NM_145442	217588	Mbip	MAP3K12 binding inhibitory protein 1	protein-coding	2.02501	1.81856	2.00777	2.86263	2.03893
NM_153389	231287	Atp10d	ATPase, class V, type 10D	protein-coding	0.370965	0.562746	0.15333	0.502129	0.000480097
NM_001015039	231125	Zfyve28	zinc finger, FYVE domain containing 28	protein-coding	9.67213	7.52843	12.2491	7.17867	12.3837
NM_023210	66471	Anp32e	acidic (leucine-rich) nuclear phosphoprotein 32 family, member E	protein-coding	16.8719	13.7978	10.5719	18.3389	10.3328
NM_001165934	19739	Rgs9	regulator of G-protein signaling 9	protein-coding	0.648967	0.434662	0.0809183	0.923121	0.505144
NM_011596	21871	Atp6v0a2	ATPase, H+ transporting, lysosomal V0 subunit A2	protein-coding	11.7783	13.7225	7.34946	10.1901	12.1351
NR_024085	217294	BC006965	cDNA sequence BC006965	miscRNA	0.269826	0.508427	0.410247	0.340479	0.250699
NM_019479	55927	Hes6	hairy and enhancer of split 6 (Drosophila)	protein-coding	13.0487	12.4693	20.7417	15.8843	20.1069
NM_001164195	56535	Pex3	peroxisomal biogenesis factor 3	protein-coding	0.949114	1.8561	1.35313	0.937313	3.67002e-06
NM_177740	244058	Rgma	RGM domain family, member A	protein-coding	20.4519	28.0743	21.8386	14.0793	19.4657
NM_133806	107652	Uap1	UDP-N-acetylglucosamine pyrophosphorylase 1	protein-coding	11.3308	11.1024	7.12174	11.2208	6.77754
NM_011345	20339	Sele	selectin, endothelial cell	protein-coding	0	0.0114478	0	0.118921	0
NM_175466	228491	Zfp770	zinc finger protein 770	protein-coding	0.800107	1.03176	0.194815	0.562375	0.677167
NM_008976	19250	Ptpn14	protein tyrosine phosphatase, non-receptor type 14	protein-coding	1.02944	0.744194	0.286044	0.360081	0.46899
NM_028938	74435	Lrriq3	leucine-rich repeats and IQ motif containing 3	protein-coding	0.0343196	0	0.0822632	0.0132331	0.0478174
NM_177671	230735	Epha10	Eph receptor A10	protein-coding	0.150152	0.0916716	0.212364	0.0610956	0.143551
NM_001048176	228094	Cerkl	ceramide kinase-like	protein-coding	0.194847	0.0646895	0.199224	0.114586	0.103461
NM_001164038	17069	Ly6e	lymphocyte antigen 6 complex, locus E	protein-coding	13.5695	1.77607	2.79687	2.45461	7.72471
NM_001166463	20745	Spock1	sparc/osteonectin, cwcv and kazal-like domains proteoglycan 1	protein-coding	41.2637	39.6776	41.8919	24.7719	29.2367
NM_026879	68942	Chmp2b	charged multivesicular body protein 2B	protein-coding	14.2716	14.3642	11.6507	18.2266	9.95178
NR_028428	381598	2610005L07Rik	cadherin 11 pseudogene	pseudo	1.47126	1.37138	1.16026	1.61375	1.16573
NM_001077421	638345	Sbpl	spermine binding protein-like	protein-coding	0.0362943	0.105877	0	0.0559553	0
NM_198311	76260	Ttc8	tetratricopeptide repeat domain 8	protein-coding	4.51735e-06	1.37061e-06	9.64245e-06	1.41392e-06	1.23839e-06
NM_009797	12340	Capza1	capping protein (actin filament) muscle Z-line, alpha 1	protein-coding	5.43584	6.01447	2.17468	5.95487	4.712
NM_001081075	70567	Fra10ac1	FRA10AC1 homolog (human)	protein-coding	3.08892	2.16778	2.74114	4.87824	2.66372
NM_028339	72736	Tmx1	thioredoxin-related transmembrane protein 1	protein-coding	8.12033	6.92403	4.64451	8.08202	5.70405
NR_030735	74284	1700086L19Rik	RIKEN cDNA 1700086L19 gene	miscRNA	18.0395	8.6285	5.67164	10.467	9.37617
NM_001081060	105243	Slc9a3	solute carrier family 9 (sodium/hydrogen exchanger), member 3	protein-coding	0.018429	0.0136682	0.485641	0	0.0171189
NM_025884	66983	Zfp830	zinc finger protein 830	protein-coding	2.32342	2.33794	2.0756	2.97939	1.68112
NM_029211	75212	Rnf121	ring finger protein 121	protein-coding	12.5996	12.7695	11.9518	10.6947	14.9335
NM_027654	71041	Pcgf6	polycomb group ring finger 6	protein-coding	1.73309	2.20069	1.39941	2.5167	1.04553
NM_001025586	75692	Nr2c2ap	nuclear receptor 2C2-associated protein	protein-coding	17.7799	12.4878	21.7274	17.9789	19.6323
NM_016791	18018	Nfatc1	nuclear factor of activated T cells, cytoplasmic, calcineurin dependent 1	protein-coding	0.346878	0.257919	0.13007	0.622779	0.20294
NM_153142	103710	Slc35e4	solute carrier family 35, member E4	protein-coding	13.5551	15.4936	18.4874	10.5885	19.596
NM_009503	269523	Vcp	valosin containing protein	protein-coding	29.3235	29.1563	33.1531	32.9025	23.5044
NM_178723	241494	Zfp385b	zinc finger protein 385B	protein-coding	6.75501	6.82499	12.3239	6.0287	4.7043
NM_021563	59079	Erbb2ip	Erbb2 interacting protein	protein-coding	4.52245e-07	0.434944	7.87923e-06	0.248363	0.362224
NM_001205157	74766	Yipf2	Yip1 domain family, member 2	protein-coding	3.84656	4.49868	5.33038	3.976	5.55968
NM_001013012	67109	Zfp787	zinc finger protein 787	protein-coding	14.6815	16.0819	32.8237	13.6089	17.6699
NM_001252658	16835	Ldlr	low density lipoprotein receptor	protein-coding	7.57464e-22	5.0491e-13	4.88539e-05	9.93258e-15	1.69565e-12
NM_201357	380752	Tssc1	tumor suppressing subtransferable candidate 1	protein-coding	34.9442	31.5786	34.3253	27.561	37.1762
NM_025974	67115	Rpl14	ribosomal protein L14	protein-coding	178.419	171.172	226.905	307.07	209.688
NM_009698	11821	Aprt	adenine phosphoribosyl transferase	protein-coding	68.9812	52.7124	82.1244	96.2983	107.149
NM_001163695	74387	4932438H23Rik	RIKEN cDNA 4932438H23 gene	protein-coding	1.34826e-05	0.393045	0.376834	0.347409	0.117569
NM_001042709	16201	Ilf3	interleukin enhancer binding factor 3	protein-coding	2.07443	1.81133	1.02332	2.06799	1.33364
NM_001033302	229599	Gm129	predicted gene 129	protein-coding	12.8009	6.5214	18.7977	6.35951	30.6668
NM_001044720	20928	Abcc9	ATP-binding cassette, sub-family C (CFTR/MRP), member 9	protein-coding	5.50449e-10	6.65464e-07	5.83742e-07	1.31568e-07	1.96233e-06
NR_045281	328579	B230214G05Rik	RIKEN cDNA B230214G05 gene	miscRNA	0.0162637	0	0	0	0
NM_001164800	72055	Slc38a10	solute carrier family 38, member 10	protein-coding	0.522415	2.49093	4.75757	2.35847	3.46556
NM_001163314	241062	Pgap1	post-GPI attachment to proteins 1	protein-coding	0.731036	0.779334	0.178134	0.560809	0.458489
NM_013683	21354	Tap1	transporter 1, ATP-binding cassette, sub-family B (MDR/TAP)	protein-coding	0.668768	0.936607	1.08175	4.55906	4.70036
NM_009862	12544	Cdc45	cell division cycle 45	protein-coding	1.0102	0.791259	1.06838	1.40096	1.09016
NM_001048058	67671	Rpl38	ribosomal protein L38	protein-coding	4.32929e-09	9.97029e-08	1.89529e-08	2.82462e-10	1.35413e-10
NM_013677	20930	Surf1	surfeit gene 1	protein-coding	49.7701	31.0768	51.0663	46.7141	53.2882
NM_001177552	67118	Bfar	bifunctional apoptosis regulator	protein-coding	0.000543455	1.1654	2.91695e-06	0.794214	1.68957e-05
NM_133683	67226	Tmem19	transmembrane protein 19	protein-coding	10.3744	9.53486	6.34791	9.15823	8.43461
NM_009019	19373	Rag1	recombination activating gene 1	protein-coding	0.0314388	0	0.0302883	0.00969863	0
NM_001164491	319713	Ablim3	actin binding LIM protein family, member 3	protein-coding	2.72942	3.64206	5.59481	2.73739	2.90195
NM_024454	216344	Rab21	RAB21, member RAS oncogene family	protein-coding	16.6418	13.9065	12.3304	16.6723	9.79752
NM_007488	11864	Arnt2	aryl hydrocarbon receptor nuclear translocator 2	protein-coding	35.3895	52.1862	24.4064	24.9896	29.2302
NM_011933	26378	Decr2	2-4-dienoyl-Coenzyme A reductase 2, peroxisomal	protein-coding	11.9074	9.22933	12.1054	11.7497	11.5354
NM_001163639	76670	Ttc18	tetratricopeptide repeat domain 18	protein-coding	0.125162	0.138485	0.118684	0.200745	5.25348e-07
NM_133862	99571	Fgg	fibrinogen gamma chain	protein-coding	0.234677	0.0492053	0	0.0513953	0
NM_001163763	106795	Tcf19	transcription factor 19	protein-coding	0.121258	0.407031	0.499215	0.488165	0.149076
NM_178118	330938	Dixdc1	DIX domain containing 1	protein-coding	5.24372	7.76661	3.1514	4.84264	3.64659
NM_001205362	114893	Dcun1d1	DCN1, defective in cullin neddylation 1, domain containing 1 (S. cerevisiae)	protein-coding	8.09403e-06	0.231917	0.0025191	0.212669	4.44103e-06
NR_004853	69681	Cdk3-ps	cyclin-dependent kinase 3, pseudogene	pseudo	0.14494	0.133626	0.08613	0.111757	0.168403
NM_138628	378431	Txlnb	taxilin beta	protein-coding	0.0965222	0.13639	0.023213	0.0669952	0.0717054
NM_007921	13710	Elf3	E74-like factor 3	protein-coding	0.131776	0.131702	0.314812	0.15561	1.63211e-06
NM_009723	11941	Atp2b2	ATPase, Ca++ transporting, plasma membrane 2	protein-coding	10.6277	23.1935	18.1899	14.0058	15.6291
NM_001255992	241950	Bbs12	Bardet-Biedl syndrome 12 (human)	protein-coding	0.553286	0.585565	0.340149	0.0862497	1.1184e-06
NM_001172070	71599	Senp8	SUMO/sentrin specific peptidase 8	protein-coding	0.22367	0.139977	5.97055e-07	0.230758	0.1579
NM_144940	243537	Uroc1	urocanase domain containing 1	protein-coding	0	0.00975753	0	0.0101292	0.0121983
NM_178278	353025	Caps2	calcyphosphine 2	protein-coding	0	0.0364778	0.0392856	0	0
NM_001033851	66871	Cpne8	copine VIII	protein-coding	0.0309052	0.0188043	3.77254e-07	4.07701e-08	2.55001e-07
NM_001100616	100038941	Vmn2r121	vomeronasal 2, receptor 121	protein-coding	0	0.0216457	0	0.0562002	0.013537
NM_007808	13063	Cycs	cytochrome c, somatic	protein-coding	19.372	16.0751	19.2227	21.1432	14.0668
NM_181988	232441	Rerg	RAS-like, estrogen-regulated, growth-inhibitor	protein-coding	5.5367e-07	1.51671e-06	8.508e-09	1.32035e-06	4.69025e-06
NM_010807	17357	Marcksl1	MARCKS-like 1	protein-coding	109.754	117.336	95.2489	99.467	85.4547
NM_172844	240894	Fmo9	flavin containing monooxygenase 9	protein-coding	0.0145591	0	0	0	0
NM_028072	72043	Sulf2	sulfatase 2	protein-coding	17.9627	25.341	12.4262	13.9146	17.3056
NM_176979	235559	Topbp1	topoisomerase (DNA) II binding protein 1	protein-coding	1.33324	1.20895	0.561441	1.266	0.858867
NM_019490	56041	Uso1	USO1 homolog, vesicle docking protein (yeast)	protein-coding	11.3082	10.7295	5.58034	9.57322	5.80538
NM_030231	78933	Agbl4	ATP/GTP binding protein-like 4	protein-coding	2.66249	3.13937	1.74863	1.4247	0.865626
NM_001128145	244234	5830411N06Rik	RIKEN cDNA 5830411N06 gene	protein-coding	0	0	0	0.0461569	0
NR_073550	20360	Sema6c	sema domain, transmembrane domain (TM), and cytoplasmic domain, (semaphorin) 6C	protein-coding	0.434079	0.519797	4.80644e-05	0.396059	0.090486
NM_026987	69192	Dhx16	DEAH (Asp-Glu-Ala-His) box polypeptide 16	protein-coding	8.29015	9.8234	12.0009	7.68803	8.72665
NM_008321	15903	Id3	inhibitor of DNA binding 3	protein-coding	76.9684	91.1122	76.7106	91.3342	106.207
NM_022891	65019	Rpl23	ribosomal protein L23	protein-coding	7.26605	5.64741	4.60386	10.6184	7.91827
NM_001083934	17929	Myom1	myomesin 1	protein-coding	2.85342e-07	0.0777851	0.0192131	0.0684276	0.0605539
NM_011968	26443	Psma6	proteasome (prosome, macropain) subunit, alpha type 6	protein-coding	234.84	141.821	96.1585	170.681	216.699
NM_001033324	235320	Zbtb16	zinc finger and BTB domain containing 16	protein-coding	3.74739	6.93935	3.20623	2.17076	3.53384
NM_001159509	23970	Pacsin2	protein kinase C and casein kinase substrate in neurons 2	protein-coding	14.7764	13.5707	8.5527	18.2752	12.2474
NR_046169	329253	Gm15850	predicted gene 15850	miscRNA	0	0	0	0	1.13459
NM_001109748	53333	Tomm40	translocase of outer mitochondrial membrane 40 homolog (yeast)	protein-coding	3.05377	3.09339	3.80962	2.63943	2.16237
NM_007572	12259	C1qa	complement component 1, q subcomponent, alpha polypeptide	protein-coding	113.072	80.1416	93.8055	507.707	567.704
NM_008392	16365	Irg1	immunoresponsive gene 1	protein-coding	0	0.0261581	0	0.135959	0.376658
NM_146283	258280	Olfr1366	olfactory receptor 1366	protein-coding	0	0.0402006	0	0	0
NM_153125	227648	Sec16a	SEC16 homolog A (S. cerevisiae)	protein-coding	4.59685	5.70903	4.15756	3.54528	3.52874
NM_134000	103213	Traf3ip2	TRAF3 interacting protein 2	protein-coding	0.533592	0.407736	0.790486	0.774578	0.641376
NM_009295	20910	Stxbp1	syntaxin binding protein 1	protein-coding	197.956	223.26	202.13	116.805	150.554
NM_001037999	13167	Dbi	diazepam binding inhibitor	protein-coding	1.17718	1.41025	3.38839	3.15512	1.69558
NM_011046	18550	Furin	furin (paired basic amino acid cleaving enzyme)	protein-coding	3.33087	4.72651	8.8424	4.11769	4.02595
NR_045539	17354	Mllt10	myeloid/lymphoid or mixed-lineage leukemia (trithorax homolog, Drosophila); translocated to, 10	protein-coding	0.937972	0.677467	6.05351e-34	0.770119	0.500617
NM_028705	73998	Herc3	hect domain and RLD 3	protein-coding	13.8645	15.0756	12.0686	10.3293	9.72943
NM_001163223	207618	Zfp804b	zinc finger protein 804B	protein-coding	0	0.0399953	0	0	0
NM_028793	74159	Acbd5	acyl-Coenzyme A binding domain containing 5	protein-coding	0.119077	0.482459	5.16473e-08	0.36445	0.213009
NM_026683	72482	Acbd6	acyl-Coenzyme A binding domain containing 6	protein-coding	5.13601e-05	1.12219e-06	35.9465	15.636	10.6065
NM_001160368	320311	Rnf152	ring finger protein 152	protein-coding	1.85543e-05	0.00463789	9.39859e-05	0.404156	0.787994
NM_001081436	227195	Ino80d	INO80 complex subunit D	protein-coding	0.0716134	6.41554e-06	4.43896e-06	0.0409518	6.77876e-07
NM_172627	225467	Pggt1b	protein geranylgeranyltransferase type I, beta subunit	protein-coding	0.47987	0.650827	0.158696	0.293498	0.399615
NM_028725	74032	Sdr42e1	short chain dehydrogenase/reductase family 42E, member 1	protein-coding	3.2424	1.78142	1.82972	2.85592	2.95256
NM_001083891	78330	Ndufv3	NADH dehydrogenase (ubiquinone) flavoprotein 3	protein-coding	1185.95	731.485	1097.02	988.496	1264.82
NM_031165	15481	Hspa8	heat shock protein 8	protein-coding	347.153	314.391	235.227	257.671	187.393
NM_144867	225655	Slmo1	slowmo homolog 1 (Drosophila)	protein-coding	13.8865	13.3705	8.75836	11.0927	18.0799
NM_010904	380684	Nefh	neurofilament, heavy polypeptide	protein-coding	34.3097	32.4624	39.4412	35.5348	18.7193
NM_009900	12724	Clcn2	chloride channel 2	protein-coding	6.99228	9.03561	8.54497	5.5226	6.3714
NR_046044	100504549	AI463170	expressed sequence AI463170	miscRNA	0	0	0	0.143492	0.174225
NM_019716	56452	Orc6	origin recognition complex, subunit 6	protein-coding	4.40646	3.01253	3.84529	5.5944	3.6254
NM_010564	16322	Inha	inhibin alpha	protein-coding	4.94724	8.54292	8.67806	6.76358	6.84855
NM_001160043	73172	Exo5	exonuclease 5	protein-coding	4.70661e-06	1.56721	2.66961	1.90717	1.09283
NR_045437	72578	2700054A10Rik	RIKEN cDNA 2700054A10 gene	miscRNA	0.359804	0.611092	0.323265	0.269571	0.381781
NM_001081635	12445	Ccnd3	cyclin D3	protein-coding	1.18872	0.815307	0.000209283	0.000886872	1.33045
NM_001005866	30841	Kdm2b	lysine (K)-specific demethylase 2B	protein-coding	0.2744	0.598782	0.000212789	0.131867	0.000204617
NM_027941	71827	Lrrc34	leucine rich repeat containing 34	protein-coding	0.0526905	0.0779642	0	0.162522	0.0489587
NM_177262	320795	Pkn1	protein kinase N1	protein-coding	3.88918	5.89434	4.36065	3.94548	5.46978
NM_133836	16169	Il15ra	interleukin 15 receptor, alpha chain	protein-coding	0.730471	0.275549	1.01063e-05	2.74028e-08	2.07944e-49
NM_008777	18478	Pah	phenylalanine hydroxylase	protein-coding	0.0439	0.0325233	0	0.0169266	0.0611765
NR_073433	69788	1600023N17Rik	RIKEN cDNA 1600023N17 gene	miscRNA	0.175568	0.128598	0.275532	0.631641	0.38109
NM_001025377	76117	Arhgap15	Rho GTPase activating protein 15	protein-coding	0	8.35639e-12	0	9.36907e-11	0
NM_183263	67390	Rnmtl1	RNA methyltransferase like 1	protein-coding	14.9855	10.1758	12.9422	13.6654	13.6102
NM_001168346	73181	Nfatc4	nuclear factor of activated T cells, cytoplasmic, calcineurin dependent 4	protein-coding	0.139245	0.424936	0.624868	0.306956	0.345001
NM_028132	72157	Pgm2	phosphoglucomutase 2	protein-coding	43.5161	37.3249	41.4165	38.3976	49.0409
NM_001177938	13607	Eda	ectodysplasin-A	protein-coding	1.25941e-07	1.32357e-21	3.35985e-12	7.76036e-19	1.00638e-19
NM_009114	20202	S100a9	S100 calcium binding protein A9 (calgranulin B)	protein-coding	8.83622	2.90465	11.178	35.7967	55.0924
NM_001164200	18749	Prkacb	protein kinase, cAMP dependent, catalytic, beta	protein-coding	0.270553	0.440187	3.32816e-06	0.721593	0.42461
NM_024233	104444	Rexo2	REX2, RNA exonuclease 2 homolog (S. cerevisiae)	protein-coding	67.8458	42.7263	62.1029	75.7353	56.3461
NM_134123	106583	Scaf8	SR-related CTD-associated factor 8	protein-coding	5.92784	6.32769	4.00845	4.68662	3.54209
NM_001159417	16391	Irf9	interferon regulatory factor 9	protein-coding	0.169842	0.259911	4.64622e-21	1.7884	2.74003
NM_199226	21830	Theg	testicular haploid expressed gene	protein-coding	0.293053	0.485438	0.59166	0.725047	0.787542
NM_007983	14084	Faf1	Fas-associated factor 1	protein-coding	6.26818	5.30483	4.86111	6.67779	4.72877
NM_001081128	238505	Mtr	5-methyltetrahydrofolate-homocysteine methyltransferase	protein-coding	0.575372	1.01987	0.32288	1.0058	0.667871
NR_033506	100042539	Gm3893	predicted gene 3893	miscRNA	0.00411767	0.00688444	0.00494545	0.00873272	0.0107075
NM_026816	68705	Gtf2f2	general transcription factor IIF, polypeptide 2	protein-coding	7.86684	8.02312	8.23231	14.1267	7.79942
NM_027539	70762	Dclk2	doublecortin-like kinase 2	protein-coding	2.02072	3.87861	1.4203	2.09297	0.307728
NM_023755	81879	Tfcp2l1	transcription factor CP2-like 1	protein-coding	0.249628	0.338702	0.10745	0.515688	0.459389
NM_145137	216864	Mgl2	macrophage galactose N-acetyl-galactosamine specific lectin 2	protein-coding	0.325913	0.216586	1.01032	6.38316	16.1142
NM_001102650	68106	Nt5c3l	5'-nucleotidase, cytosolic III-like	protein-coding	36.5425	33.0008	42.7259	35.5042	32.7493
NR_015543	77994	2810055G20Rik	RIKEN cDNA 2810055G20 gene	miscRNA	0.0846943	0.0733831	0.067761	0.141516	0.0786609
NM_001136236	229499	Fcrl1	Fc receptor-like 1	protein-coding	0.117539	0	0.0623562	0	0.129439
NM_007722	12778	Cxcr7	chemokine (C-X-C motif) receptor 7	protein-coding	7.97692	7.36748	5.07442	5.50379	7.69285
NM_001165997	76857	Spopl	speckle-type POZ protein-like	protein-coding	0.279928	0.0696536	0.382464	2.87624e-06	0.148567
NM_001081960	76499	Clasp2	CLIP associating protein 2	protein-coding	0.000492755	0.00120386	0.0892574	0.000840205	0.49773
NM_021050	12638	Cftr	cystic fibrosis transmembrane conductance regulator	protein-coding	0.0333481	0.0198596	0	0.0154314	0.0247713
NM_175930	217944	Rapgef5	Rap guanine nucleotide exchange factor (GEF) 5	protein-coding	7.2974	7.43311	1.17807	4.03185	3.15575
NM_176996	319757	Smo	smoothened homolog (Drosophila)	protein-coding	7.49214	9.19902	7.48146	7.06665	8.63109
NM_138301	28240	Trpm2	transient receptor potential cation channel, subfamily M, member 2	protein-coding	5.23704	4.81596	3.76431	3.90215	5.01128
NM_001177792	20619	Snap23	synaptosomal-associated protein 23	protein-coding	1.03004e-06	5.04183e-07	4.39322e-09	1.65656e-07	8.52598e-07
NM_011066	18627	Per2	period homolog 2 (Drosophila)	protein-coding	5.25975	4.00624	1.5502	1.35029	1.98175
NM_001003953	30841	Kdm2b	lysine (K)-specific demethylase 2B	protein-coding	1.31256	1.79627	1.78276	0.95022	0.994035
NM_019966	56690	Mlycd	malonyl-CoA decarboxylase	protein-coding	14.3212	15.2377	18.4947	12.812	16.9812
NM_001004367	319478	Cxxc4	CXXC finger 4	protein-coding	1.36371	1.71016	1.21515	1.52239	1.01441
NM_011329	20290	Ccl1	chemokine (C-C motif) ligand 1	protein-coding	0	0	0	0.341959	3.95268
NM_019916	27140	Tlx3	T cell leukemia, homeobox 3	protein-coding	0.132312	0.0488416	11.2591	0	0.0614856
NM_146228	235633	Als2cl	ALS2 C-terminal like	protein-coding	0.322989	2.97003e-05	1.59282	0.000739269	0.00061212
NM_029478	75909	Vmp1	vacuole membrane protein 1	protein-coding	25.5047	25.1454	19.969	28.2985	21.4797
NM_016750	51788	H2afz	H2A histone family, member Z	protein-coding	23.216	15.6846	21.9945	25.7488	23.1898
NM_019418	50930	Tnfsf14	tumor necrosis factor (ligand) superfamily, member 14	protein-coding	0.0521392	0.0192888	0	1.28658	0.581351
NM_001163457	17777	Mttp	microsomal triglyceride transfer protein	protein-coding	0.171152	1.2813	0.34389	1.01735	0.417602
NM_001163496	54215	Cd160	CD160 antigen	protein-coding	1.20204e-09	9.24695e-10	9.12328e-09	5.41203e-10	4.85487e-10
NM_009770	12228	Btg3	B cell translocation gene 3	protein-coding	0.891115	1.89902e-05	5.26129e-05	0.720661	1.5277e-05
NM_013563	16186	Il2rg	interleukin 2 receptor, gamma chain	protein-coding	0.682418	0.847869	0.665104	5.83611	5.82305
NM_007696	12659	Ovgp1	oviductal glycoprotein 1	protein-coding	0.0906779	0.107614	0.0869037	0.0419565	0.0842305
NM_139311	246198	Mllt6	myeloid/lymphoid or mixed-lineage leukemia (trithorax homolog, Drosophila); translocated to, 6	protein-coding	19.7083	24.5728	21.1742	15.7311	20.5908
NR_015614	319711	E230029C05Rik	RIKEN cDNA E230029C05 gene	miscRNA	0.0377122	0.125848	0	0.290822	0.0875794
NM_182808	320265	Fam19a1	family with sequence similarity 19, member A1	protein-coding	4.55186	3.88719	1.53773	2.64853	1.91125
NM_181422	329064	Pkd2l1	polycystic kidney disease 2-like 1	protein-coding	0.0399428	0.0197812	0.159841	0.0513393	0.0370963
NM_009146	20321	Frrs1	ferric-chelate reductase 1	protein-coding	0.167103	0.366507	0.233333	0.831775	0.61162
NM_009824	12398	Cbfa2t3	core-binding factor, runt domain, alpha subunit 2, translocated to, 3 (human)	protein-coding	1.12438e-05	8.93969e-06	6.37193e-21	0.430299	0.293805
NM_010266	14544	Gda	guanine deaminase	protein-coding	15.3974	11.2596	3.29879	9.57354	8.3631
NM_001081642	434794	Xlr4a	X-linked lymphocyte-regulated 4A	protein-coding	0.0461301	0	0	0.0711331	0
NM_197998	72355	Cdpf1	cysteine rich, DPF motif domain containing 1	protein-coding	6.41138	5.1704	8.77064	11.4491	11.8567
NM_175669	319200	Gpr82	G protein-coupled receptor 82	protein-coding	0	0	0	0.0141659	0
NM_198613	232910	Ap2s1	adaptor-related protein complex 2, sigma 1 subunit	protein-coding	612.706	566.487	690.868	671.75	718.938
NM_016689	11828	Aqp3	aquaporin 3	protein-coding	0	0.020527	0	0.0642127	0.0257931
NM_175644	217674	Gphb5	glycoprotein hormone beta 5	protein-coding	0	0	0	0.0238813	0.0287821
NM_175090	20529	Slc31a1	solute carrier family 31, member 1	protein-coding	5.3081	6.50306	4.06455	6.54079	4.36616
NM_008101	14527	Gcgr	glucagon receptor	protein-coding	0	0.073667	0.237755	0.038374	0.069355
NM_144860	225164	Mib1	mindbomb homolog 1 (Drosophila)	protein-coding	3.01334	4.3427	0.58038	2.04892	1.73031
NM_146079	107477	Guca1b	guanylate cyclase activator 1B	protein-coding	0	0	0	0.02292	0
NM_001025156	70829	Ccdc93	coiled-coil domain containing 93	protein-coding	1.81229	1.25064	0.0861091	1.75267	1.04677
NM_030250	52014	Nus1	nuclear undecaprenyl pyrophosphate synthase 1 homolog (S. cerevisiae)	protein-coding	6.62071	6.03104	2.3932	5.69404	5.07728
NM_001177946	66273	Aamdc	adipogenesis associated Mth938 domain containing	protein-coding	12.3839	5.18431	8.96615	10.3985	9.31865
NM_001037931	628416	Gm6878	predicted gene 6878	protein-coding	0	0	0	0.0181775	0
NM_001114131	70351	Ppp4r1	protein phosphatase 4, regulatory subunit 1	protein-coding	2.79693	2.52917	2.91205	3.05437	3.16988
NM_019635	56274	Stk3	serine/threonine kinase 3	protein-coding	1.80492	1.90106	0.666102	1.21347	1.34687
NM_001271860	11519	Add2	adducin 2 (beta)	protein-coding	0.311275	0.415031	0.222334	0.340889	0.342594
NM_007882	13507	Dsc3	desmocollin 3	protein-coding	0.208209	0.0357524	0.0192728	0.0308799	0.0148718
NM_021434	58245	Gpr180	G protein-coupled receptor 180	protein-coding	7.86307	8.45941	10.2363	8.24585	7.30333
NM_025839	66911	Nudt16l1	nudix (nucleoside diphosphate linked moiety X)-type motif 16-like 1	protein-coding	65.8587	63.9973	80.2113	65.7728	92.4492
NM_176902	319370	Fam100b	family with sequence similarity 100, member B	protein-coding	8.76098	9.09345	14.6454	10.3198	12.0624
NM_009026	19416	Rasd1	RAS, dexamethasone-induced 1	protein-coding	21.0196	27.6069	3.04718	17.4102	9.8395
NM_022321	64099	Parvg	parvin, gamma	protein-coding	2.84251	2.78238	1.88895	4.78013	6.05979
NM_009120	20224	Sar1a	SAR1 gene homolog A (S. cerevisiae)	protein-coding	34.115	34.1224	23.6419	33.8752	28.0429
NM_008165	14799	Gria1	glutamate receptor, ionotropic, AMPA1 (alpha 1)	protein-coding	26.4039	33.8873	6.15214	19.0872	15.6243
NM_009243	20700	Serpina1a	serine (or cysteine) peptidase inhibitor, clade A, member 1A	protein-coding	0.568785	7.71804e-08	0.224565	0.198084	1.07895e-06
NM_172301	268697	Ccnb1	cyclin B1	protein-coding	0.0601231	0.0891374	0.0959539	0.726371	0.223408
NR_045766	100310809	Gm10509	zinc finger protein 51 pseudogene	pseudo	0.118988	0.123341	0.0568757	0.018351	0.30954
NM_029937	77595	Nup210l	nucleoporin 210-like	protein-coding	0.067011	0.0387888	0.0179238	0.0287114	0.0483951
NM_031373	72075	Ogfr	opioid growth factor receptor	protein-coding	26.1611	23.8812	29.4368	29.4278	30.4022
NM_008704	18102	Nme1	NME/NM23 nucleoside diphosphate kinase 1	protein-coding	334.438	237.681	219.836	307.574	322.091
NM_009944	12865	Cox7a1	cytochrome c oxidase subunit VIIa 1	protein-coding	175.608	97.7948	149.94	142.141	140.277
NM_001045484	17259	Mef2b	myocyte enhancer factor 2B	protein-coding	0.489598	0.508645	0.87777	0.501422	0.904499
NM_008065	14390	Gabpa	GA repeat binding protein, alpha	protein-coding	0.941349	1.27978	0.391229	1.05594	0.889996
NM_152815	72635	Lins	lines homolog (Drosophila)	protein-coding	3.09997e-08	1.488e-07	3.40058e-07	0.000393232	2.14751e-06
NM_022409	63872	Zfp296	zinc finger protein 296	protein-coding	1.59038	1.10074	2.76023	0.817541	1.63208
NM_027513	70699	Nup205	nucleoporin 205	protein-coding	2.0199	2.27298	1.96835	2.20385	1.73751
NM_011014	18391	Sigmar1	sigma non-opioid intracellular receptor 1	protein-coding	23.903	21.755	25.4626	26.9904	29.9218
NM_001199902	109054	Pfdn4	prefoldin 4	protein-coding	2.48863e-05	9.76491e-07	7.86853e-06	5.22705e-06	1.01252e-05
NM_001252251	18016	Nf2	neurofibromatosis 2	protein-coding	0.0835555	3.04332e-53	2.04355e-75	0.043842	1.39908e-57
NR_045849	71186	4933417D19Rik	RIKEN cDNA 4933417D19 gene	miscRNA	0.132587	0.0975296	0.104724	0.034079	0.0821733
NM_011707	22370	Vtn	vitronectin	protein-coding	50.851	63.9145	87.172	42.8532	48.872
NM_139308	99138	Stard7	START domain containing 7	protein-coding	26.3086	22.3271	11.5176	19.5839	19.4336
NM_026046	67230	Zfp329	zinc finger protein 329	protein-coding	0.335437	0.390333	0.189441	0.34763	0.321173
NM_010816	17450	Morc1	microrchidia 1	protein-coding	0.0146393	0.0108703	0	0.0225791	0.0135967
NM_021791	60425	Doc2g	double C2, gamma	protein-coding	4.32107	5.08114	12.3907	4.22218	4.36289
NM_001012451	140577	Ankrd6	ankyrin repeat domain 6	protein-coding	4.55669	4.45546	1.14148	3.46772	2.49966
NM_007405	11512	Adcy6	adenylate cyclase 6	protein-coding	5.36984	6.53995	4.19738	3.21806	3.8614
NM_198168	225849	Ppp2r5b	protein phosphatase 2, regulatory subunit B (B56), beta isoform	protein-coding	66.4315	64.9867	92.4358	52.9301	86.0885
NM_001253356	319415	Hs3st5	heparan sulfate (glucosamine) 3-O-sulfotransferase 5	protein-coding	1.4275	0.594968	2.26036e-05	0.736603	0.90223
NM_001163009	665113	Tnik	TRAF2 and NCK interacting kinase	protein-coding	2.03407e-20	0.855381	0.225734	0.268394	1.78581e-15
NM_026859	68877	Maf1	MAF1 homolog (S. cerevisiae)	protein-coding	64.1194	47.567	73.3535	45.2841	71.3421
NM_013702	22255	Uncx	UNC homeobox	protein-coding	1.06086	0.451406	12.3062	0.36552	0.419398
NM_012021	54683	Prdx5	peroxiredoxin 5	protein-coding	506.462	377.09	631.094	474.531	570.318
NM_021526	59029	Psmd14	proteasome (prosome, macropain) 26S subunit, non-ATPase, 14	protein-coding	35.1311	36.2413	24.7766	40.6081	25.3882
NM_178678	216028	Lrrtm3	leucine rich repeat transmembrane neuronal 3	protein-coding	9.39757	7.53182	8.12589	6.82009	6.38526
NM_153171	246709	Rgs13	regulator of G-protein signaling 13	protein-coding	0	0.0251435	0	0.0525369	0
NM_031875	83762	Otof	otoferlin	protein-coding	0.969918	0.680233	0.767064	1.2166	1.46839
NM_172711	231279	Guf1	GUF1 GTPase homolog (S. cerevisiae)	protein-coding	0.589599	0.657474	0.157461	0.538906	0.405581
NM_025680	66642	Ctnnbl1	catenin, beta like 1	protein-coding	19.8482	17.1288	17.4529	18.2646	17.8353
NM_001085409	68428	Steap3	STEAP family member 3	protein-coding	2.15607e-07	3.63524e-07	1.07715e-06	2.52654e-07	3.8155e-07
NM_001167898	333315	Frem3	Fras1 related extracellular matrix protein 3	protein-coding	0.348077	0.372217	0	0.351423	0.146905
NM_001159731	20183	Rxrg	retinoid X receptor gamma	protein-coding	0.569661	0.391358	0.150528	0.882001	1.92423
NM_194348	329015	Atg2a	autophagy related 2A	protein-coding	8.04843	9.27332	9.37163	4.91871	7.81162
NM_017380	53860	Sept9	septin 9	protein-coding	12.3537	10.9073	4.36782	6.35575	6.24641
NM_001160229	27081	Zfp275	zinc finger protein 275	protein-coding	1.39838	1.77688	0.570563	1.07884	1.10741
NM_001252530	101488	Slco2b1	solute carrier organic anion transporter family, member 2b1	protein-coding	4.15414	3.38735	3.19636	5.15233	4.90844
NM_029682	76630	Stambpl1	STAM binding protein like 1	protein-coding	7.48446	6.95313	3.92317	6.14386	3.81339
NM_022995	65112	Pmepa1	prostate transmembrane protein, androgen induced 1	protein-coding	16.5467	11.961	13.4556	19.9569	16.3251
NM_008428	16523	Kcnj8	potassium inwardly-rectifying channel, subfamily J, member 8	protein-coding	1.2209	2.61873	1.79359	1.25532	2.12916
NM_026562	68107	Cntd1	cyclin N-terminal domain containing 1	protein-coding	0.140813	0.285219	0.111221	0.1448	0.0681573
NM_199197	68731	Rbfa	ribosome binding factor A	protein-coding	25.8367	23.2161	29.4492	29.821	32.5124
NM_008433	16534	Kcnn4	potassium intermediate/small conductance calcium-activated channel, subfamily N, member 4	protein-coding	0.272542	0.292449	0.53583	0.681515	1.20836
NM_001177379	231207	Cpeb2	cytoplasmic polyadenylation element binding protein 2	protein-coding	1.09574	0.466523	0.731674	0.315725	0.699009
NM_182928	223780	Adm2	adrenomedullin 2	protein-coding	0	0	0	0.0427938	0.154893
NM_018814	54604	Pcnx	pecanex homolog (Drosophila)	protein-coding	4.85655	5.88747	2.41732	3.5877	2.71971
NM_178884	98733	Obsl1	obscurin-like 1	protein-coding	1.77971	2.61096	2.92687	1.99389	1.90414
NM_001195046	18481	Pak3	p21 protein (Cdc42/Rac)-activated kinase 3	protein-coding	0.249703	9.65617e-08	3.74604e-07	0.000229841	1.34072e-06
NM_001098230	381511	Pdp1	pyruvate dehyrogenase phosphatase catalytic subunit 1	protein-coding	1.90357	1.75698	4.29182e-06	1.34695	0.636561
NR_015475	73516	1700086O06Rik	RIKEN cDNA 1700086O06 gene	miscRNA	0.0557817	0.0415221	0.307132	0.208263	0.324337
NM_174876	224224	Impg2	interphotoreceptor matrix proteoglycan 2	protein-coding	0.00605382	0.00450737	0	0.0046689	0
NM_026278	67620	Lrp2bp	Lrp2 binding protein	protein-coding	0.0257763	0.105328	0.0619017	0.109332	0.095756
NM_172791	237625	Pla2g3	phospholipase A2, group III	protein-coding	0.538208	0.592516	0.707396	0.481993	1.38689
NM_001159683	228913	Zfp217	zinc finger protein 217	protein-coding	0.49158	1.86093e-06	0.252943	7.68081e-05	0.726601
NM_001005475	245666	Iqsec2	IQ motif and Sec7 domain 2	protein-coding	12.9021	17.2607	7.82202	6.35321	10.3717
NM_025826	66885	Acadsb	acyl-Coenzyme A dehydrogenase, short/branched chain	protein-coding	6.24137	5.87173	3.64368	5.85126	4.60784
NM_199065	76965	Slitrk1	SLIT and NTRK-like family, member 1	protein-coding	8.92968	11.9581	10.2345	7.65445	6.34899
NM_001135559	20663	Sos2	son of sevenless homolog 2 (Drosophila)	protein-coding	2.46652	2.53165	1.59782	1.84989	1.16965
NR_045049	100504101	Gm20063	predicted gene, 20063	miscRNA	0.0523034	0.460614	0.123458	0.201622	0.0972897
NM_028386	72898	Asphd2	aspartate beta-hydroxylase domain containing 2	protein-coding	65.4085	63.2066	45.8463	44.0153	84.1495
NM_010299	14667	Gm2a	GM2 ganglioside activator protein	protein-coding	26.7144	36.9756	38.8858	32.5898	41.3243
NM_001110829	93686	Rbfox2	RNA binding protein, fox-1 homolog (C. elegans) 2	protein-coding	9.13335e-07	1.81384e-17	4.58778e-10	6.33973e-06	3.80525e-07
NR_030781	102334	Ankrd10	ankyrin repeat domain 10	protein-coding	0.406185	0.723639	0.254184	0.527586	0.492804
NM_009911	12767	Cxcr4	chemokine (C-X-C motif) receptor 4	protein-coding	2.17127	2.47866	1.79147	2.37709	2.2666
NM_026174	67464	Entpd4	ectonucleoside triphosphate diphosphohydrolase 4	protein-coding	22.8303	20.7866	19.1883	17.1158	24.4003
NM_001195338	100503572	Bbip1	BBSome interacting protein 1	protein-coding	5.19393	4.53049	3.27301	4.38052	4.08078
NR_040485	69776	1600002D24Rik	RIKEN cDNA 1600002D24 gene	miscRNA	0	0	0	0.120775	0.121274
NR_040480	75857	4930568G15Rik	RIKEN cDNA 4930568G15 gene	miscRNA	0	0	0	0	0.0552543
NM_029336	75558	1700022P22Rik	RIKEN cDNA 1700022P22 gene	protein-coding	0	0	0.775043	0	0
NM_028447	73137	Prrc1	proline-rich coiled-coil 1	protein-coding	2.47701	3.00915	2.01491	2.59747	2.32494
NM_001243307	240514	Ccdc85b	coiled-coil domain containing 85B	protein-coding	3.43089	2.38659	8.90469	3.68065	4.3937
NM_177346	229357	Gpr149	G protein-coupled receptor 149	protein-coding	0.649148	0.285403	0	0.715168	0.799746
NM_023248	66711	Sbds	Shwachman-Bodian-Diamond syndrome homolog (human)	protein-coding	46.8478	44.1449	51.5209	66.5634	34.3133
NM_001146050	53415	Htatip2	HIV-1 tat interactive protein 2, homolog (human)	protein-coding	4.66326e-06	3.7205e-05	1.38056e-12	4.91197e-05	1.45214
NM_001173459	100038947	LOC100038947	signal-regulatory protein beta 1-like	protein-coding	0	0.0260464	0	0.645113	0.426589
NM_001076679	751864	Gm9733	predicted gene 9733	protein-coding	0	0	0	0.527044	0.638234
NM_001199205	70834	Spag9	sperm associated antigen 9	protein-coding	3.24144	4.40537	2.92969e-06	2.67699	1.37376
NM_001164197	58223	Mmp19	matrix metallopeptidase 19	protein-coding	0.320926	0.101802	0.27516	1.28065	1.24109
NM_172579	217692	Sipa1l1	signal-induced proliferation-associated 1 like 1	protein-coding	24.4107	31.1021	10.9414	19.834	19.7727
NM_009910	12766	Cxcr3	chemokine (C-X-C motif) receptor 3	protein-coding	0.0622317	0.0689587	0	0.215938	0.20242
NM_175176	209601	4922501L14Rik	RIKEN cDNA 4922501L14 gene	protein-coding	0.900543	0.824728	0.396491	0.877185	0.528431
NM_001167831	68229	AI846148	expressed sequence AI846148	protein-coding	0.638011	0.394512	0.421124	1.04688	0.681063
NM_026234	67556	Pigm	phosphatidylinositol glycan anchor biosynthesis, class M	protein-coding	0.561472	0.586183	0.344827	0.734448	0.562199
NM_133977	22041	Trf	transferrin	protein-coding	190.68	213	190.58	223.133	301.908
NM_001114660	212986	Scfd2	Sec1 family domain containing 2	protein-coding	3.40233	3.8909	3.30669	3.55498	3.43977
NM_133943	101502	Hsd3b7	hydroxy-delta-5-steroid dehydrogenase, 3 beta- and steroid delta-isomerase 7	protein-coding	5.80864	5.98397	11.6392	9.93728	11.2647
NM_011393	20511	Slc1a2	solute carrier family 1 (glial high affinity glutamate transporter), member 2	protein-coding	2.04337	2.55775	2.87838	2.92077	3.30471
NM_023884	78255	Ralgps2	Ral GEF with PH domain and SH3 binding motif 2	protein-coding	3.74339e-12	0.0523066	1.88116e-28	6.21031e-21	1.19257e-08
NM_027373	70292	Afap1	actin filament associated protein 1	protein-coding	1.97103	2.76495	1.8775	1.74497	1.42996
NM_175097	54630	Prickle3	prickle homolog 3 (Drosophila)	protein-coding	0.291813	0.717906	0.852491	0.810122	0.88033
NM_024213	52206	Anapc4	anaphase promoting complex subunit 4	protein-coding	13.8266	11.8259	6.24512	12.396	8.68326
NM_027446	70511	Fam86	family with sequence similarity 86	protein-coding	2.62783	3.63162	3.25783	6.36002	4.65005
NM_145536	228788	Ccm2l	cerebral cavernous malformation 2-like	protein-coding	0.805498	0.919372	0.989461	0.755458	0.768549
NM_001122843	212999	Tnpo2	transportin 2 (importin 3, karyopherin beta 2b)	protein-coding	12.8809	7.73156	7.90522	6.61295	7.31136
NM_025845	66921	Prpf38b	PRP38 pre-mRNA processing factor 38 (yeast) domain containing B	protein-coding	10.3977	5.92834	6.96966	9.04091	5.83862
NM_001199351	93843	Pnck	pregnancy upregulated non-ubiquitously expressed CaM kinase	protein-coding	7.29936	6.95199	5.22437	7.92449	5.023
NM_023898	78600	Pde6h	phosphodiesterase 6H, cGMP-specific, cone, gamma	protein-coding	0.172144	0	0.771982	0.132486	0.321463
NM_145389	212998	BC016579	cDNA sequence, BC016579	protein-coding	0.0641201	0.0475119	0	0.049446	0.019856
NM_020265	56811	Dkk2	dickkopf homolog 2 (Xenopus laevis)	protein-coding	0.212415	0.0701638	0.08506	0.145613	0.0438371
NM_009621	11504	Adamts1	a disintegrin-like and metallopeptidase (reprolysin type) with thrombospondin type 1 motif, 1	protein-coding	1.40809	2.09502	1.64126	2.16514	1.68111
NR_037145	67574	Alg13	asparagine-linked glycosylation 13	protein-coding	0.18083	0.247393	0.262961	0.284351	0.224065
NR_040326	75508	1700017J07Rik	RIKEN cDNA 1700017J07 gene	miscRNA	0	0.376092	0	0	0
NM_001098636	101631	Pwwp2b	PWWP domain containing 2B	protein-coding	5.75842	5.33502	2.18339	2.76102	5.37217
NM_028716	74016	Phf19	PHD finger protein 19	protein-coding	0.256731	0.338258	0.420593	0.521976	0.314282
NM_001033156	70611	Fbxo33	F-box protein 33	protein-coding	5.47015	5.86841	3.31499	5.6773	3.76269
NM_030560	80744	Cwc22	CWC22 spliceosome-associated protein homolog (S. cerevisiae)	protein-coding	0.946521	1.31872	0.000118046	1.02848	0.901383
NM_207680	12125	Bcl2l11	BCL2-like 11 (apoptosis facilitator)	protein-coding	0.68554	0.815878	0.223811	0.554256	0.534895
NM_025617	66526	Tdeanc2	transcription elongation factor A (SII) N-terminal and central domain containing 2	protein-coding	1.83958	1.99636	1.62263	2.35936	1.66428
NM_025567	66445	Cyc1	cytochrome c-1	protein-coding	342.067	266.606	445.353	299.923	349.783
NM_028181	72278	Ccpg1	cell cycle progression 1	protein-coding	14.5381	12.6587	10.5305	11.5872	8.99576
NM_001159568	17536	Meis2	Meis homeobox 2	protein-coding	8.83974e-05	3.76955e-06	3.32057e-06	0.223524	0.00457706
NM_025284	19240	Tmsb10	thymosin, beta 10	protein-coding	86.752	63.1721	180.448	132.968	85.8317
NR_029443	74396	4933407K13Rik	RIKEN cDNA 4933407K13 gene	miscRNA	0.131104	0.12647	0.0313949	0.0910591	0.133869
NM_013782	27388	Ptdss2	phosphatidylserine synthase 2	protein-coding	30.9384	38.2586	30.7012	21.1923	32.0206
NM_013637	19118	Prm1	protamine 1	protein-coding	0	0	0.972421	0	0
NM_010574	16372	Irx2	Iroquois related homeobox 2 (Drosophila)	protein-coding	0.223943	1.48087	1.20697	0.690785	0.312037
NM_016878	13437	Dnpep	aspartyl aminopeptidase	protein-coding	19.2668	18.3835	21.5615	20.5401	26.4321
NM_001142919	21416	Tcf7l2	transcription factor 7 like 2, T cell specific, HMG box	protein-coding	2.29935	4.09945	3.88553e-08	2.92973	1.05451e-05
NM_146236	237052	Tceal1	transcription elongation factor A (SII)-like 1	protein-coding	11.9924	11.989	15.0652	15.7376	8.54272
NM_001168514	26416	Mapk14	mitogen-activated protein kinase 14	protein-coding	0.144315	9.03825e-54	2.63995e-27	2.8129e-28	4.99542e-71
NM_001130458	21452	Tcn2	transcobalamin 2	protein-coding	10.0392	11.4584	13.6007	18.7093	20.1501
NM_027712	224997	Dlgap1	discs, large (Drosophila) homolog-associated protein 1	protein-coding	7.24578e-07	1.36938e-07	1.32103e-06	5.02292e-07	8.74563e-07
NM_134188	171210	Acot2	acyl-CoA thioesterase 2	protein-coding	7.75496	6.42526	4.89365	7.95171	6.05645
NM_019499	56150	Mad2l1	MAD2 mitotic arrest deficient-like 1	protein-coding	1.42561	0.990755	1.02004	2.19858	1.19227
NM_181858	333883	Cd59b	CD59b antigen	protein-coding	3.3142	1.91362	4.94374	4.38807	2.21525
NM_001142744	73242	Atat1	alpha tubulin acetyltransferase 1	protein-coding	1.24795	0.910478	1.18784	1.66825	1.46651
NM_175308	100465	Mob3c	MOB kinase activator 3C	protein-coding	1.41976	1.16974	0.972992	1.96117	1.55055
NM_007535	12046	Bcl2a1c	B cell leukemia/lymphoma 2 related protein A1c	protein-coding	0	0	0	0.509994	0.3124
NM_152800	30933	Tor2a	torsin family 2, member A	protein-coding	18.0063	11.8542	24.8719	17.8803	22.9187
NM_026360	67755	Ddx47	DEAD (Asp-Glu-Ala-Asp) box polypeptide 47	protein-coding	28.8757	23.8564	29.1853	22.9935	30.4147
NM_029074	382030	Tmem188	transmembrane protein 188	protein-coding	5.66785	5.21194	2.33931	4.94242	4.03597
NM_001163684	66394	Nosip	nitric oxide synthase interacting protein	protein-coding	4.26367	4.59591	6.09979	4.76314	3.96263
NR_033470	100038358	Gm10857	predicted gene 10857	miscRNA	0.000274919	0.000208323	0	0	0
NM_001142968	271278	BC024139	cDNA sequence BC024139	protein-coding	0.819972	0.541931	0.123977	0.366561	0.473102
NM_172525	214137	Arhgap29	Rho GTPase activating protein 29	protein-coding	0.82858	0.996317	0.44307	1.31031	1.25901
NM_172855	241391	Galnt5	UDP-N-acetyl-alpha-D-galactosamine:polypeptide N-acetylgalactosaminyltransferase 5	protein-coding	0	0.0101401	0	0	0
NM_009216	20605	Sstr1	somatostatin receptor 1	protein-coding	6.9215	5.93975	4.05707	4.29635	3.72079
NM_001128132	74603	Cd200r3	CD200 receptor 3	protein-coding	0	0	0	6.43864e-13	0
NM_001271509	16985	Lsp1	lymphocyte specific 1	protein-coding	0.0461333	7.86799e-07	1.19902e-05	1.3846	7.37254e-06
NM_030210	78894	Aacs	acetoacetyl-CoA synthetase	protein-coding	15.7434	16.509	14.1541	11.8171	12.3063
NM_011331	20293	Ccl12	chemokine (C-C motif) ligand 12	protein-coding	1.52043	2.5465	2.53672	225.273	146.464
NM_010715	16881	Lig1	ligase I, DNA, ATP-dependent	protein-coding	3.18106	3.57206	5.13709	5.45371	4.38268
NM_010059	13404	Dmc1	DMC1 dosage suppressor of mck1 homolog, meiosis-specific homologous recombination	protein-coding	0.0427467	0.0633492	0.0511365	0.016482	0.0397121
NM_144926	233878	Sez6l2	seizure related 6 homolog like 2	protein-coding	10.3521	85.946	21.4729	5.80944	2.9695
NM_010380	14964	H2-D1	histocompatibility 2, D region locus 1	protein-coding	21.7947	21.4188	62.8926	76.0225	146.785
NM_008284	15461	Hras1	Harvey rat sarcoma virus oncogene 1	protein-coding	62.7562	36.6762	43.009	55.0798	56.5745
NM_009775	12257	Tspo	translocator protein	protein-coding	9.11517	8.50842	15.4928	65.5017	62.7585
NM_019709	56453	Mbtps1	membrane-bound transcription factor peptidase, site 1	protein-coding	0.392521	0.921653	0.339328	0.779635	0.619165
NM_029873	77166	8030423J24Rik	RIKEN cDNA 8030423J24 gene	protein-coding	0.0735258	0.0536067	0	0	0
NM_001033211	102991	AU022751	expressed sequence AU022751	protein-coding	0	0.0194906	0	0	0
NM_001113211	210035	Tmem194	transmembrane protein 194	protein-coding	0.254913	0.217749	0.176043	0.379736	0.178152
NM_010187	14130	Fcgr2b	Fc receptor, IgG, low affinity IIb	protein-coding	5.09799	2.80591	2.46119	72.8107	76.2206
NM_020274	57014	Htr3b	5-hydroxytryptamine (serotonin) receptor 3B	protein-coding	0.0765101	0	0	0.0147504	0
NM_001195540	13175	Dclk1	doublecortin-like kinase 1	protein-coding	0.827713	1.6117	0.804185	0.779918	0.961474
NM_177910	331026	Gmppb	GDP-mannose pyrophosphorylase B	protein-coding	12.0064	9.55208	10.1502	9.17422	12.9525
NM_008011	14186	Fgfr4	fibroblast growth factor receptor 4	protein-coding	0.056563	0.0735127	0.0678804	0.109052	0.183868
NR_015523	613258	A730017L22Rik	RIKEN cDNA A730017L22 gene	miscRNA	0.0583912	0.101016	0.0466068	0.150096	0.108484
NM_001252640	67046	Tbc1d7	TBC1 domain family, member 7	protein-coding	1.64234	0.511732	1.52905	0.963223	1.63083
NM_146200	56347	Eif3c	eukaryotic translation initiation factor 3, subunit C	protein-coding	84.9672	77.9206	78.0264	77.1957	72.5135
NM_146162	231633	Tmem119	transmembrane protein 119	protein-coding	23.22	19.5924	18.2892	37.6374	37.1389
NM_001024706	432825	Gm5458	predicted gene 5458	protein-coding	0.0588684	0	0	0	0
NM_001177303	19401	Rara	retinoic acid receptor, alpha	protein-coding	2.30798	2.09609	4.88578	1.7243	2.44049
NM_001033249	213011	Zfp583	zinc finger protein 583	protein-coding	0.78482	0.740201	0.392056	0.428707	0.546728
NM_177783	68795	Ubr3	ubiquitin protein ligase E3 component n-recognin 3	protein-coding	3.58931	3.82361	1.822	2.86413	2.07372
NM_009260	20742	Sptbn1	spectrin beta, non-erythrocytic 1	protein-coding	0.414571	0.795889	0.205448	0.514519	0.410689
NR_040303	433374	Gm20743	predicted gene, 20743	miscRNA	0.0948278	0.280166	0.150574	0.146241	0.264386
NM_008549	17158	Man2a1	mannosidase 2, alpha 1	protein-coding	1.08828	1.07835	0.350498	0.967612	0.991179
NM_001267592	76025	Cant1	calcium activated nucleotidase 1	protein-coding	0.704602	0.659657	0.669601	0.358491	0.271639
NM_001004140	80986	Ckap2	cytoskeleton associated protein 2	protein-coding	0.122707	0.19507	0.168044	0.52721	0.195393
NM_001026214	12499	Entpd5	ectonucleoside triphosphate diphosphohydrolase 5	protein-coding	2.67836	3.23844	3.51754	2.42314	1.98198
NM_021500	59003	Maea	macrophage erythroblast attacher	protein-coding	49.5775	46.6142	33.6143	38.8457	37.2791
NM_001081652	192950	Nacad	NAC alpha domain containing	protein-coding	11.9231	14.3429	14.0804	8.98656	10.6581
NM_178203	319150	Hist1h3b	histone cluster 1, H3b	protein-coding	1.53142	1.23895	1.71683	2.85425	1.18801
NM_198161	70237	Bhlhb9	basic helix-loop-helix domain containing, class B9	protein-coding	1.35015	1.4816	0.316248	0.347516	1.30472e-06
NM_001081490	71538	Fbxo9	f-box protein 9	protein-coding	8.77324e-06	3.28875e-06	8.06672e-06	2.44789e-06	0.432532
NR_046233	100861531	Rn45s	45S pre-ribosomal RNA	rRNA	4663.37	0	10313.6	0	4587.76
NR_037603	81601	Kat5	K(lysine) acetyltransferase 5	protein-coding	8.61119	10.9165	9.85308	9.98667	6.75028
NM_001256102	76366	Mtif3	mitochondrial translational initiation factor 3	protein-coding	1.28191	1.09942	1.49111	2.22371	1.43676
NM_001085508	242409	Tmem8b	transmembrane protein 8B	protein-coding	14.5399	15.1835	8.28092	8.10935	9.27301
NM_008795	18557	Cdk18	cyclin-dependent kinase 18	protein-coding	19.6015	17.2874	10.6596	13.5109	15.5502
NM_021279	22408	Wnt1	wingless-related MMTV integration site 1	protein-coding	0.175516	0.0722948	0	0.15039	0.289858
NM_178610	52705	Krr1	KRR1, small subunit (SSU) processome component, homolog (yeast)	protein-coding	2.03841	2.21074	0.885002	1.60147	1.36701
NM_001166381	19365	Rad52	RAD52 homolog (S. cerevisiae)	protein-coding	1.9503	2.28229	2.78838	2.69263	1.90948
NM_026021	67187	Zmynd19	zinc finger, MYND domain containing 19	protein-coding	15.8281	13.2351	11.9063	13.7674	13.8557
NM_028491	73287	1700040L02Rik	RIKEN cDNA 1700040L02 gene	protein-coding	1.44377	1.77062	1.03655	1.68663	1.66779
NM_001243067	73610	Zfp433	RIKEN cDNA 1700123A16 gene	protein-coding	0.0981041	0.100577	0.10441	0.0597757	0.0911328
NM_001256142	100503583	Fsbp	fibrinogen silencer binding protein	protein-coding	0.165555	0.256188	0.162624	0.337542	0.145591
NM_023230	66589	Ube2v1	ubiquitin-conjugating enzyme E2 variant 1	protein-coding	175.8	171.477	168.23	140.488	178.011
NM_001206391	212032	Hk3	hexokinase 3	protein-coding	0.000148553	1.01065e-05	5.3205e-06	1.67174e-06	3.63573e-05
NM_001080979	21679	Tead4	TEA domain family member 4	protein-coding	0.154042	4.48292e-07	0.877674	0.10727	2.31286e-06
NM_010238	14312	Brd2	bromodomain containing 2	protein-coding	19.0218	20.066	21.8025	12.5191	16.0674
NM_011055	18576	Pde3b	phosphodiesterase 3B, cGMP-inhibited	protein-coding	0.434091	0.376834	0.154771	0.495971	0.447865
NM_001198984	21453	Tcof1	Treacher Collins Franceschetti syndrome 1, homolog	protein-coding	0.943819	1.80194	2.19338	1.94284	2.15436
NM_025581	66468	Ska1	spindle and kinetochore associated complex subunit 1	protein-coding	2.27892e-05	0.056831	0	1.47686e-05	7.15592e-07
NM_138594	28040	D6Wsu163e	DNA segment, Chr 6, Wayne State University 163, expressed	protein-coding	8.94849	8.37856	5.99004	9.02388	6.72408
NM_001256516	319475	Zfp672	zinc finger protein 672	protein-coding	1.67364	1.95113	5.57029e-05	1.46671	1.59265
NM_053072	13998	Fgd6	FYVE, RhoGEF and PH domain containing 6	protein-coding	0.640561	0.673274	0.348548	0.529881	0.374108
NM_173864	317677	Gm5077	predicted gene 5077	protein-coding	0.0512148	0.0506672	0	0.184312	0.348858
NM_001160712	52685	Cd300lg	CD300 antigen like family member G	protein-coding	5.08543e-06	1.81745e-07	0	0.135547	5.70983e-10
NM_010686	16792	Laptm5	lysosomal-associated protein transmembrane 5	protein-coding	35.7043	37.1062	27.8866	98.8985	88.4513
NM_001077507	14683	Gnas	GNAS (guanine nucleotide binding protein, alpha stimulating) complex locus	protein-coding	7.8804e-13	0.000121645	9.6213e-78	5.50215e-05	2.38895e-05
NM_001177756	170768	Pfkfb3	6-phosphofructo-2-kinase/fructose-2,6-biphosphatase 3	protein-coding	9.65158e-25	4.73475e-10	4.99408e-05	2.00503e-34	6.82658e-20
NM_001145999	209225	Zfp710	zinc finger protein 710	protein-coding	3.12878	3.44476	2.43855	1.2483	1.95028
NM_008162	625249	Gpx4	glutathione peroxidase 4	protein-coding	388.904	369.818	440.553	364.415	495.358
NM_001122954	18784	Pla2g5	phospholipase A2, group V	protein-coding	0.224727	0.166073	0.377331	2.02164e-07	0.186649
NM_008129	14630	Gclm	glutamate-cysteine ligase, modifier subunit	protein-coding	8.54363	8.15668	8.70868	9.7606	6.96862
NM_133501	171171	Ntng2	netrin G2	protein-coding	0.247079	0.676734	0.807167	0.772889	0.567207
NM_001110515	69666	Psmg4	proteasome (prosome, macropain) assembly chaperone 4	protein-coding	63.874	35.9278	46.856	105.881	86.266
NR_027492	110920	Hspa13	heat shock protein 70 family, member 13	protein-coding	1.02395e-06	0.241234	0.415008	7.88976e-07	1.34742e-06
NM_172308	270685	Mthfd1l	methylenetetrahydrofolate dehydrogenase (NADP+ dependent) 1-like	protein-coding	2.85601	2.97579	3.30466	1.81981	3.04574
NM_001033472	382252	A830080D01Rik	RIKEN cDNA A830080D01 gene	protein-coding	0.222991	0.360555	0.0314976	0.182085	0.231463
NM_026025	67197	Zcrb1	zinc finger CCHC-type and RNA binding motif 1	protein-coding	48.9536	58.1691	59.6072	100.091	47.8798
NM_175306	100169	Phactr4	phosphatase and actin regulator 4	protein-coding	0.394029	0.585928	0.295865	0.303859	0.399086
NM_001040395	68646	Nadkd1	NAD kinase domain containing 1	protein-coding	1.69115	1.78989	0.767072	1.54854	1.05616
NM_183022	241118	Asic4	acid-sensing (proton-gated) ion channel family member 4	protein-coding	15.7355	6.87521	3.33166	17.9706	22.4901
NM_008925	19089	Prkcsh	protein kinase C substrate 80K-H	protein-coding	53.4107	52.9097	63.6226	52.053	53.3757
NM_001135001	26931	Ppp2r5c	protein phosphatase 2, regulatory subunit B (B56), gamma isoform	protein-coding	16.92	24.3203	9.49529	22.2671	9.6703
NM_019996	56698	Phax	phosphorylated adaptor for RNA export	protein-coding	22.7319	20.2017	20.4308	30.2968	16.2831
NM_025302	27398	Mrpl2	mitochondrial ribosomal protein L2	protein-coding	72.959	66.7009	114.517	94.3278	101.913
NM_001271962	14049	Eya2	eyes absent 2 homolog (Drosophila)	protein-coding	1.49773	1.41499	8.75878e-05	2.19586	2.73464
NR_033554	654822	D330041H03Rik	RIKEN cDNA D330041H03 gene	miscRNA	0.516531	0.533447	1.12418	0.819575	0.244114
NR_040734	74633	4930429F24Rik	RIKEN cDNA 4930429F24 gene	miscRNA	0.100232	0.0246638	0	0.0772867	0.0310523
NM_007608	12352	Car5a	carbonic anhydrase 5a, mitochondrial	protein-coding	0.30173	0.0964749	0.0234915	0.22736	0.0812662
NM_001162388	18632	Pex11b	peroxisomal biogenesis factor 11 beta	protein-coding	2.54714	8.5915	6.62435	1.12106	3.25207
NM_029930	77574	Fam115a	family with sequence similarity 115, member A	protein-coding	18.4182	18.0668	8.42413	11.293	9.63764
NM_019550	56195	Ptbp2	polypyrimidine tract binding protein 2	protein-coding	9.69995	7.04031	4.6647	6.54926	4.35194
NM_011894	24056	Sh3bp5	SH3-domain binding protein 5 (BTK-associated)	protein-coding	22.3828	22.9229	16.508	16.3393	13.5448
NM_146005	11735	Ank3	ankyrin 3, epithelial	protein-coding	5.24686e-05	4.44421e-13	2.6139e-07	8.41307e-09	4.90072e-16
NM_028276	72554	Utp14a	UTP14, U3 small nucleolar ribonucleoprotein, homolog A (yeast)	protein-coding	3.37073	2.90824	3.72146	4.82141	2.44641
NM_016746	51813	Ccnc	cyclin C	protein-coding	0.515134	0.810509	0.27087	0.52051	0.534201
NM_207663	233335	Synm	synemin, intermediate filament protein	protein-coding	2.88206	4.69287	1.01904	2.81183	1.93772
NM_001025576	545428	Ccdc141	coiled-coil domain containing 141	protein-coding	0.464928	0.919633	0.14395	0.630052	0.47486
NM_028233	72416	Lrpprc	leucine-rich PPR-motif containing	protein-coding	11.5024	10.2472	5.42621	9.27174	6.5259
NM_008595	17305	Mfng	MFNG O-fucosylpeptide 3-beta-N-acetylglucosaminyltransferase	protein-coding	2.72436	2.95477	2.96766	4.50755	5.11199
NM_172884	243219	2900026A02Rik	RIKEN cDNA 2900026A02 gene	protein-coding	10.004	15.1122	5.22446	4.94832	7.3278
NM_026952	69131	Cdk12	cyclin-dependent kinase 12	protein-coding	3.85753e-20	0.272013	0.0618823	1.78949e-19	0.066269
NM_021565	59090	Midn	midnolin	protein-coding	17.1196	16.8332	16.2321	9.70196	12.7562
NR_028577	100303738	D030025P21Rik	RIKEN cDNA D030025P21 gene	miscRNA	0.0266096	0.00817048	0.09044	1.90376e-11	0.0354631
NM_178939	68559	Pdrg1	p53 and DNA damage regulated 1	protein-coding	41.8894	28.4786	51.3574	57.2246	57.9424
NM_011508	20918	Eif1	eukaryotic translation initiation factor 1	protein-coding	214.22	164.153	211.896	186.615	191.17
NM_030248	80280	Cdk5rap3	CDK5 regulatory subunit associated protein 3	protein-coding	20.883	21.6834	26.5016	25.5349	35.3857
NM_172925	244923	Klhl31	kelch-like 31 (Drosophila)	protein-coding	0.00672247	0.0100083	0	0.0155537	0.0374514
NM_181398	77531	Anks1b	ankyrin repeat and sterile alpha motif domain containing 1B	protein-coding	5.45472	5.16591	3.43887	6.47655	2.39213
NM_139051	26423	Nr5a1	nuclear receptor subfamily 5, group A, member 1	protein-coding	0.0608589	0	0	0.0234666	0.0423943
NM_016700	26419	Mapk8	mitogen-activated protein kinase 8	protein-coding	5.34557	4.80363	2.26266	3.02969	2.95904
NM_001164117	20719	Serpinb6a	serine (or cysteine) peptidase inhibitor, clade B, member 6a	protein-coding	0.533246	0.000105556	0.304586	0.404638	0.290079
NM_010443	15369	Hmox2	heme oxygenase (decycling) 2	protein-coding	4.2381e-07	4.02862e-07	1.36928e-06	2.71393e-07	5.47817e-07
NM_029659	76571	Styxl1	serine/threonine/tyrosine interacting-like 1	protein-coding	0.360993	0.266762	0.215098	0.34795	0.279559
NR_045052	100504347	Gm20187	predicted gene, 20187	miscRNA	0.145301	0.0179282	0	0.074697	0.0449997
NM_027394	70348	Ube2cbp	ubiquitin-conjugating enzyme E2C binding protein	protein-coding	1.11535	0.805468	1.39461	1.12627	1.28311
NM_001177624	241612	Slc5a12	solute carrier family 5 (sodium/glucose cotransporter), member 12	protein-coding	0	0	0.016207	0	0
NM_016780	16416	Itgb3	integrin beta 3	protein-coding	0.526452	0.805398	0.704109	1.00376	1.25602
NM_172566	217201	Rundc1	RUN domain containing 1	protein-coding	16.7526	14.2354	11.9114	10.4964	14.6166
NM_011814	23879	Fxr2	fragile X mental retardation, autosomal homolog 2	protein-coding	39.6062	42.1708	45.3761	32.579	33.4661
NM_181072	71602	Myo1e	myosin IE	protein-coding	2.71112	3.23737	2.90835	4.08851	4.17711
NM_001253386	230779	Serinc2	serine incorporator 2	protein-coding	0.198184	1.21849e-06	1.44944e-05	1.76335e-06	0.18555
NM_021519	59022	Edf1	endothelial differentiation-related factor 1	protein-coding	296.924	247.79	705.657	485.915	334.448
NM_010153	13867	Erbb3	v-erb-b2 erythroblastic leukemia viral oncogene homolog 3 (avian)	protein-coding	1.50043	3.00937	1.06381	1.22372	0.992392
NM_019949	56791	Ube2l6	ubiquitin-conjugating enzyme E2L 6	protein-coding	5.7531	4.74041	8.03936	13.8607	11.0801
NM_053077	22293	Slc45a2	solute carrier family 45, member 2	protein-coding	0.0750426	0.0334297	0	0.0347229	0.0278796
NM_027957	381337	Fam178b	family with sequence similarity 178, member B	protein-coding	0.90259	1.21045	0.700879	1.17196	1.02662
NM_010730	16952	Anxa1	annexin A1	protein-coding	0.858369	0.605362	0.798013	2.61862	3.8507
NM_008950	19184	Psmc5	protease (prosome, macropain) 26S subunit, ATPase 5	protein-coding	207.82	198.05	235.325	221.704	197.834
NR_040256	626877	Gm14405	predicted gene 14405	pseudo	0.199528	0.205979	0.117573	0.42289	0.267623
NM_001142642	381668	Fbrsl1	fibrosin-like 1	protein-coding	2.44921	5.38127	4.57145	3.44409	2.04074
NM_018754	55948	Sfn	stratifin	protein-coding	0.495918	0.435057	0.59075	0.549969	0.288045
NM_138748	110854	Ppp2r4	protein phosphatase 2A, regulatory subunit B (PR 53)	protein-coding	121.925	136.591	167.374	101.611	155.663
NR_045390	77855	D730045A05Rik	RIKEN cDNA D730045A05 gene	miscRNA	0.0423112	0	0.100307	0.0326231	0.0393373
NM_001111314	53972	Ngef	neuronal guanine nucleotide exchange factor	protein-coding	0.0516098	1.18001e-07	1.45984e-07	0.0365996	0.194942
NR_045292	319646	D630013N20Rik	RIKEN cDNA D630013N20 gene	miscRNA	0	0	0	0	0.104188
NM_010494	15896	Icam2	intercellular adhesion molecule 2	protein-coding	3.91223	4.38307	6.12689	3.46873	6.13934
NM_001004176	433586	Maml3	mastermind like 3 (Drosophila)	protein-coding	1.03125	1.42509	2.00241	1.05879	0.550575
NM_011767	22763	Zfr	zinc finger RNA binding protein	protein-coding	26.1308	29.4347	12.1033	21.0524	15.4919
NM_001033364	268663	Cdhr2	cadherin-related family member 2	protein-coding	0.115394	0.093597	0.100878	0.088993	0.116902
NM_009204	20528	Slc2a4	solute carrier family 2 (facilitated glucose transporter), member 4	protein-coding	0.671031	0.960549	2.75877	0.677656	3.33895
NM_138956	192678	Rassf3	Ras association (RalGDS/AF-6) domain family member 3	protein-coding	4.10601	4.70499	4.20391	5.68784	4.98483
NM_001034876	381546	Ccdc24	coiled-coil domain containing 24	protein-coding	0.963117	1.07903	0.595637	0.742454	0.583854
NR_030719	668108	Gm8979	very large inducible GTPase 1 pseudogene	pseudo	0	2.01219e-08	0	0.00580156	2.65043e-08
NM_028762	74111	Rbm19	RNA binding motif protein 19	protein-coding	4.54171	4.79872	4.81057	3.68916	4.81
NM_001271415	12332	Capg	capping protein (actin filament), gelsolin-like	protein-coding	2.899e-07	7.8289e-08	1.74733e-06	4.94525e-07	0.514818
NM_001163243	66437	Fis1	fission 1 (mitochondrial outer membrane) homolog (yeast)	protein-coding	105.112	92.25	98.4817	90.833	125.966
NM_173741	268933	Wdr24	WD repeat domain 24	protein-coding	13.4458	14.8118	12.1482	9.32672	15.5199
NM_177304	320981	Enpp6	ectonucleotide pyrophosphatase/phosphodiesterase 6	protein-coding	1.38311	3.2325	2.20108	2.04345	1.25756
NM_001177812	226178	Wbp1l	WW domain binding protein 1 like	protein-coding	5.25169	8.57671	3.05336	6.96746	9.70795
NM_001081017	217843	Unc79	unc-79 homolog (C. elegans)	protein-coding	3.68175	4.29268	2.08071	2.2565	1.99293
NM_001003960	13436	Dnmt3b	DNA methyltransferase 3B	protein-coding	1.75176e-97	1.05098e-14	2.12139e-98	2.01905e-23	4.22508e-171
NM_029413	75746	Morc4	microrchidia 4	protein-coding	0.0458955	2.42217e-08	4.02132e-06	1.23485e-07	0.0806366
NM_001136069	16828	Ldha	lactate dehydrogenase A	protein-coding	0.432977	0.350353	4.89839e-07	1.34365e-07	0.107113
NM_001081144	100515	Zfp518b	zinc finger protein 518B	protein-coding	0.164586	0.212651	2.9645e-06	3.74306e-06	1.25092e-05
NM_198300	208922	Cpeb3	cytoplasmic polyadenylation element binding protein 3	protein-coding	3.70558	4.86435	1.82634	2.70594	2.27577
NM_008193	14923	Guk1	guanylate kinase 1	protein-coding	175.704	118.921	138.216	166.389	201.307
NM_028243	72461	Prcp	prolylcarboxypeptidase (angiotensinase C)	protein-coding	1.28491	1.70592	1.52321	3.13591	2.59745
NM_026893	68970	Dcaf12	DDB1 and CUL4 associated factor 12	protein-coding	14.8514	13.9517	11.8485	12.1907	12.0879
NR_046179	330324	6430584L05Rik	RIKEN cDNA 6430584L05 gene	miscRNA	0.832827	1.09026	0.338805	0.783782	0.85216
NM_018731	11944	Atp4a	ATPase, H+/K+ exchanging, gastric, alpha polypeptide	protein-coding	0.178873	0.208841	0.122738	0.0788261	0.118659
NM_010412	15184	Hdac5	histone deacetylase 5	protein-coding	66.1255	61.4231	46.4211	37.9643	40.8253
NM_007987	14102	Fas	Fas (TNF receptor superfamily member 6)	protein-coding	0.447078	0.583729	0.409061	1.8036	2.07818
NM_010275	14573	Gdnf	glial cell line derived neurotrophic factor	protein-coding	0.450997	0.083777	0.03009	0.251194	0.302499
NR_045570	53418	B4galt2	UDP-Gal:betaGlcNAc beta 1,4- galactosyltransferase, polypeptide 2	protein-coding	2.73857e-07	1.98541e-07	7.88784e-06	2.94192e-06	1.37913e-07
NM_025334	66073	Txndc12	thioredoxin domain containing 12 (endoplasmic reticulum)	protein-coding	19.0658	20.0787	24.9468	24.5654	17.5691
NM_011374	20449	St8sia1	ST8 alpha-N-acetyl-neuraminide alpha-2,8-sialyltransferase 1	protein-coding	2.80083	3.0935	1.59627	2.08563	1.57135
NM_023129	18821	Pln	phospholamban	protein-coding	0.473096	0.248945	0.33918	0.332648	0.330131
NM_145486	224703	March2	membrane-associated ring finger (C3HC4) 2	protein-coding	0.571946	0.810491	0.542401	0.845502	0.460286
NR_033794	68758	Abhd11	abhydrolase domain containing 11	protein-coding	4.72242	3.45778	3.91828	5.98434	6.03495
NM_001166397	67416	Armcx2	armadillo repeat containing, X-linked 2	protein-coding	9.31534	10.2435	6.642	9.18192	7.04411
NM_028873	74330	Dnajc14	DnaJ (Hsp40) homolog, subfamily C, member 14	protein-coding	10.6511	10.6855	7.3842	11.467	8.44683
NR_033575	631037	Gm12839	cytochrome P450, family 4, subfamily b, polypeptide 1 pseudogene	pseudo	0	0	0	0.0645884	0
NM_011799	23834	Cdc6	cell division cycle 6	protein-coding	0.0851355	2.28728e-05	0.00013779	1.16471e-06	7.46097e-07
NM_026734	68472	Tmem126b	transmembrane protein 126B	protein-coding	7.82118	9.12101	4.87604	8.78499	7.7653
NM_033620	93742	Pard3	par-3 (partitioning defective 3) homolog (C. elegans)	protein-coding	3.282	3.86439	1.68738	3.01517	2.4896
NM_001177968	225010	Lclat1	lysocardiolipin acyltransferase 1	protein-coding	0.00035831	0.000973911	2.739	4.13793	0.000957124
NM_026662	110639	Prps2	phosphoribosyl pyrophosphate synthetase 2	protein-coding	4.15367	3.75786	1.4462	4.10395	3.2537
NM_011134	18979	Pon1	paraoxonase 1	protein-coding	0.0336078	0.0496157	0	0.0518284	0.156179
NM_007977	14069	F8	coagulation factor VIII	protein-coding	0.0671798	5.35802e-06	0	5.62642e-06	6.42484e-06
NM_172534	214604	4932411E22Rik	RIKEN cDNA 4932411E22 gene	protein-coding	0.0511491	0.227711	0.0408697	0.157779	0.0791841
NM_001172055	69772	Bdh2	3-hydroxybutyrate dehydrogenase, type 2	protein-coding	2.79605	1.46999	0.765861	2.16815	1.96282
NM_023220	66552	Sppl2a	signal peptide peptidase like 2A	protein-coding	3.20572	2.37448	1.87018	3.0017	2.51439
NM_027868	71699	Slc41a3	solute carrier family 41, member 3	protein-coding	3.9656	3.97999	19.0307	4.31977	5.89043
NM_016853	20840	Stac	src homology three (SH3) and cysteine rich domain	protein-coding	1.96764	1.74316	3.40461	1.09585	0.829234
NM_010727	16924	Lnx1	ligand of numb-protein X 1	protein-coding	2.31126e-16	0.00163732	1.34442e-57	3.31304e-50	2.92579e-19
NM_007380	11308	Abi1	abl-interactor 1	protein-coding	2.02313	1.25914	4.58767	1.81796	0.328383
NM_001135151	213053	Slc39a14	solute carrier family 39 (zinc transporter), member 14	protein-coding	0.218349	0.210575	2.18005e-06	0.0224544	0.187801
NM_178918	105372	Utp15	UTP15, U3 small nucleolar ribonucleoprotein, homolog (yeast)	protein-coding	3.58814	2.77852	2.30353	2.44696	2.78829
NM_177793	327747	Mettl24	methyltransferase like 24	protein-coding	0.862175	0.758915	0.473571	0.767082	1.17114
NM_009150	20341	Selenbp1	selenium binding protein 1	protein-coding	8.62946	8.2658	8.39769	7.42371	10.3103
NM_009689	11799	Birc5	baculoviral IAP repeat-containing 5	protein-coding	1.22677	0.99693	0.774653	11.8495	2.70311
NR_027874	67672	0610040B10Rik	RIKEN cDNA 0610040B10 gene	miscRNA	7.58222	10.1129	9.96236	24.4941	18.4052
NM_001001309	241226	Itga8	integrin alpha 8	protein-coding	0.226542	0.217556	0.0527792	0.146535	0.115354
NM_139270	213527	Pth2r	parathyroid hormone 2 receptor	protein-coding	0.248301	0.184117	0.13723	0.279854	0.106456
NM_207667	14169	Fgf14	fibroblast growth factor 14	protein-coding	2.47133	1.62165	2.74206	2.64055	2.21322
NM_001012625	116837	Rims1	regulating synaptic membrane exocytosis 1	protein-coding	4.73073	6.04341	2.79157	4.55422	2.19018
NM_133717	69834	Rab43	RAB43, member RAS oncogene family	protein-coding	0.55064	0.252778	0.000955826	0.399234	1.22609
NM_001205282	672125	Gm14496	predicted gene 14496	protein-coding	0	0	0	0.0138283	0
NM_001162863	75019	Rnase10	ribonuclease, RNase A family, 10 (non-active)	protein-coding	2.82905e-07	0.0246402	0	1.40859e-06	0.031022
NM_001093753	69207	Srsf11	serine/arginine-rich splicing factor 11	protein-coding	4.08149	0.810181	2.37029	6.26118	3.86977
NM_001005423	381269	Mreg	melanoregulin	protein-coding	2.24522	2.17024	4.40885	2.34169	1.53856
NM_001111277	108067	Eif2b3	eukaryotic translation initiation factor 2B, subunit 3	protein-coding	12.0523	9.71083	9.39694	12.1201	11.705
NM_178111	68728	Trp53inp2	transformation related protein 53 inducible nuclear protein 2	protein-coding	72.289	95.6299	68.6365	63.5397	55.4934
NM_001130526	226154	Lzts2	leucine zipper, putative tumor suppressor 2	protein-coding	13.0861	22.3849	19.4957	18.2659	18.1661
NM_011372	20447	St6galnac3	ST6 (alpha-N-acetyl-neuraminyl-2,3-beta-galactosyl-1,3)-N-acetylgalactosaminide alpha-2,6-sialyltransferase 3	protein-coding	1.41169	1.74896	0.700079	1.15782	0.894799
NM_027162	69674	Mif4gd	MIF4G domain containing	protein-coding	0.00631644	1.05999	1.67444	0.956711	0.0039569
NM_001044698	22678	Zfp2	zinc finger protein 2	protein-coding	1.12261	0.706973	0.402657	0.596288	0.681953
NM_173034	272347	Zfp398	zinc finger protein 398	protein-coding	0.378946	0.186374	0.153488	0.113995	0.301872
NM_029141	75010	4930511M11Rik	RIKEN cDNA 4930511M11 gene	protein-coding	0	0	0	0	0.0273768
NM_001033161	71609	Tradd	TNFRSF1A-associated via death domain	protein-coding	3.27756	5.13809	7.33837	5.78054	7.94938
NM_026510	68017	Ftsj2	FtsJ homolog 2 (E. coli)	protein-coding	11.3575	9.19487	10.2747	9.94156	13.1461
NM_001204912	69709	Ptrhd1	peptidyl-tRNA hydrolase domain containing 1	protein-coding	7.21811	5.39095	8.49748	8.50292	7.3541
NM_172146	231327	Ppat	phosphoribosyl pyrophosphate amidotransferase	protein-coding	1.94985	1.70682	1.97834	1.76253	1.66677
NM_029104	74843	Zmynd17	zinc finger, MYND domain containing 17	protein-coding	0.0265382	0.0196326	0.0633495	0.040928	0.0739763
NM_172768	235283	Gramd1b	GRAM domain containing 1B	protein-coding	10.5787	13.6573	10.1478	6.89724	8.05416
NM_027360	70257	2010107E04Rik	RIKEN cDNA 2010107E04 gene	protein-coding	1227.13	951.95	654.627	707.592	1294.65
NM_001112739	16502	Kcnc1	potassium voltage gated channel, Shaw-related subfamily, member 1	protein-coding	22.564	19.3845	62.3608	17.8299	16.4921
NM_173027	271424	Ip6k3	inositol hexaphosphate kinase 3	protein-coding	0.665031	0.746916	1.06131	2.71961	3.16384
NM_009870	12567	Cdk4	cyclin-dependent kinase 4	protein-coding	36.494	31.5327	49.4935	58.5087	50.6875
NM_001102670	243574	Kbtbd8	kelch repeat and BTB (POZ) domain containing 8	protein-coding	0.11589	0.149964	0.0230261	0.0461633	0.00656473
NM_175152	69876	Thap3	THAP domain containing, apoptosis associated protein 3	protein-coding	17.9782	14.4773	25.7195	20.6529	23.4074
NM_008688	18029	Nfic	nuclear factor I/C	protein-coding	9.21787	23.3527	24.3204	14.0268	8.95688
NM_011532	21380	Tbx1	T-box 1	protein-coding	0.357367	0.630246	0.524749	0.678325	0.459789
NM_134009	103425	Ncln	nicalin homolog (zebrafish)	protein-coding	27.8819	31.3415	30.3853	26.0914	36.4445
NM_025380	66143	Eef1e1	eukaryotic translation elongation factor 1 epsilon 1	protein-coding	29.1072	17.0696	20.8425	37.5873	24.6797
NR_040709	268755	A930011O12Rik	RIKEN cDNA A930011O12 gene	miscRNA	4.36007	7.10578	15.9791	5.00236	3.05169
NR_034153	328801	Zfp414	zinc finger protein 414	protein-coding	5.69191	3.69038	5.11563	3.3201	4.07548
NM_001142729	78257	Lrrc9	leucine rich repeat containing 9	protein-coding	1.22358e-07	5.26047e-08	0.000927577	4.06685e-07	6.55346e-11
NM_133657	13085	Cyp2a12	cytochrome P450, family 2, subfamily a, polypeptide 12	protein-coding	0.0298128	0	0	0	0
NR_073549	20360	Sema6c	sema domain, transmembrane domain (TM), and cytoplasmic domain, (semaphorin) 6C	protein-coding	7.81128e-16	0.433452	1.66987	3.15102e-06	0.263921
NR_045844	432641	Gm17746	predicted gene, 17746	miscRNA	0.151734	0.297105	0.238949	0.116984	0.235186
NM_026042	67224	Med29	mediator complex subunit 29	protein-coding	13.6202	8.35301	15.4854	13.0996	14.2477
NR_040391	319951	A230001M10Rik	RIKEN cDNA A230001M10 gene	miscRNA	0.59648	0.71	0.371541	0.579947	0.337355
NM_010072	13480	Dpm1	dolichol-phosphate (beta-D) mannosyltransferase 1	protein-coding	14.0306	9.10753	8.83304	16.7508	12.4501
NM_009212	20589	Ighmbp2	immunoglobulin mu binding protein 2	protein-coding	1.93419	2.09676	2.76781	1.8793	2.51013
NM_001164263	226245	Plekhs1	pleckstrin homology domain containing, family S member 1	protein-coding	0.0387383	2.40178e-07	0	0.0755678	0.0404838
NM_182636	328643	Vwa5b2	von Willebrand factor A domain containing 5B2	protein-coding	0.040408	0.182097	0.102563	0.106104	1.14702e-08
NM_001195662	19888	Rp1	retinitis pigmentosa 1 (human)	protein-coding	0.0146554	0.043529	0	0	0
NR_073186	14697	Gnb5	guanine nucleotide binding protein (G protein), beta 5	protein-coding	0.598241	0.308401	0.510027	0.219732	0.628546
NM_011010	18378	Omp	olfactory marker protein	protein-coding	0.113113	0.217834	0.0540957	0.157007	0.16814
NM_012015	26914	H2afy	H2A histone family, member Y	protein-coding	13.4572	13.5172	13.3127	18.8781	11.163
NM_007647	12499	Entpd5	ectonucleoside triphosphate diphosphohydrolase 5	protein-coding	2.32501	2.3313	1.30646e-05	1.69556	1.49463
NM_146075	224640	Lemd2	LEM domain containing 2	protein-coding	14.8275	13.9455	21.8093	15.3092	16.5798
NM_001160215	98752	Fcrla	Fc receptor-like A	protein-coding	0	0	0.0175913	0.188162	0.00875447
NM_001165949	229615	Pias3	protein inhibitor of activated STAT 3	protein-coding	5.32044	4.96282	8.7034	5.767	4.83049
NR_045642	57813	Tk2	thymidine kinase 2, mitochondrial	protein-coding	3.35272	3.94039	4.79347	3.324	3.46345
NM_177805	328108	Fam179b	family with sequence similarity 179, member B	protein-coding	1.71024	1.73482	0.503049	0.850799	0.975815
NM_011336	20301	Ccl27a	chemokine (C-C motif) ligand 27A	protein-coding	3.97868e-31	2.01098e-25	0.000119078	9.32109e-10	3.7866e-16
NM_009609	11465	Actg1	actin, gamma, cytoplasmic 1	protein-coding	428.545	339.637	355.76	404.313	434.248
NM_011608	21935	Tnfrsf17	tumor necrosis factor receptor superfamily, member 17	protein-coding	0.328654	0.597454	0.574374	0.316658	0.305997
NM_008142	14688	Gnb1	guanine nucleotide binding protein (G protein), beta 1	protein-coding	49.8386	42.8837	26.3626	48.3809	40.4304
NM_001081664	228151	4833423E24Rik	RIKEN cDNA 4833423E24 gene	protein-coding	0.0587036	0.108475	0.139959	0.0678996	0.0272759
NM_013580	16833	Ldhc	lactate dehydrogenase C	protein-coding	0	0.0298653	0	0	0
NM_010259	14468	Gbp1	guanylate binding protein 1	protein-coding	0.175887	0.261098	0.268428	2.07161	1.79705
NM_134058	105083	Pelo	pelota homolog (Drosophila)	protein-coding	13.6706	12.1767	12.2748	11.183	14.4307
NM_183251	66273	Aamdc	adipogenesis associated Mth938 domain containing	protein-coding	36.5786	26.6235	43.1203	48.2898	34.0531
NM_013571	16706	Ksr1	kinase suppressor of ras 1	protein-coding	5.76585	10.8344	2.57822	3.93088	5.14752
NM_001163333	80281	Cttnbp2nl	CTTNBP2 N-terminal like	protein-coding	2.33735e-05	1.79602e-05	0.000192477	4.10091e-05	2.50579
NM_001136071	16985	Lsp1	lymphocyte specific 1	protein-coding	1.38326	1.02512	1.35003	6.28839	5.18522
NM_178682	217684	4933426M11Rik	RIKEN cDNA 4933426M11 gene	protein-coding	8.95337	9.71248	9.43792	6.17506	8.40098
NM_013595	17192	Mbd3	methyl-CpG binding domain protein 3	protein-coding	140.392	115.338	176.987	144.372	175.403
NM_033562	116891	Derl2	Der1-like domain family, member 2	protein-coding	4.41446	3.7659	2.70211	4.88745	3.76273
NM_001242372	76022	Gon4l	gon-4-like (C.elegans)	protein-coding	6.58401	8.63221	4.94634	5.61258	5.32505
NR_003523	67552	H2afy3	H2A histone family, member Y3	pseudo	0.150987	0.111746	0.18032	0.23286	0.187885
NM_175229	75956	Srrm2	serine/arginine repetitive matrix 2	protein-coding	20.4841	24.0374	17.3298	14.9462	15.9263
NM_019731	56520	Nme4	NME/NM23 nucleoside diphosphate kinase 4	protein-coding	3.71743	3.19738	5.2149	10.7745	9.41166
NM_001085502	230718	Nt5c1a	5'-nucleotidase, cytosolic IA	protein-coding	0.92448	1.05569	1.09152	0.633557	0.620956
NM_001162433	16818	Lck	lymphocyte protein tyrosine kinase	protein-coding	3.9306e-05	2.92917e-05	0.000128022	1.16863	1.71835
NM_007455	11766	Ap1g2	adaptor protein complex AP-1, gamma 2 subunit	protein-coding	0.428165	0.838774	0.745869	1.64863	1.29621
NM_001167889	225888	Suv420h1	suppressor of variegation 4-20 homolog 1 (Drosophila)	protein-coding	0.127263	0.315614	0.1852	0.378767	0.240391
NM_001271356	216805	Flcn	folliculin	protein-coding	0.772917	1.13524	3.50816	0.00373255	0.60008
NM_009105	20163	Rsu1	Ras suppressor protein 1	protein-coding	16.6413	16.2271	19.6428	23.9633	14.41
NM_001161790	54483	Mefv	Mediterranean fever	protein-coding	0	0	0	0.108608	0.139727
NM_008232	15192	Hdgfl1	hepatoma derived growth factor-like 1	protein-coding	0	0.0531123	0	0	0.0222162
NM_178619	69773	1810026J23Rik	RIKEN cDNA 1810026J23 gene	protein-coding	20.0513	17.722	14.1878	14.9978	20.4902
NM_007531	12034	Phb2	prohibitin 2	protein-coding	84.3846	68.6763	102.249	97.7307	103.909
NM_001163792	230789	Fam76a	family with sequence similarity 76, member A	protein-coding	3.12422	1.53211	1.13912	0.386264	3.20594
NM_001100606	100113398	Adat3	adenosine deaminase, tRNA-specific 3	protein-coding	1.10309	1.41032	2.18452	1.04936	1.47023
NM_011886	24045	Scamp3	secretory carrier membrane protein 3	protein-coding	60.9442	49.5068	58.8594	51.3829	62.9313
NM_024185	66960	Fam188a	family with sequence similarity 188, member A	protein-coding	5.7428	6.11342	2.99716	5.42463	2.9166
NM_011036	18489	Reg3b	regenerating islet-derived 3 beta	protein-coding	0.092239	0.26746	0	0	0
NM_177465	52020	Umodl1	uromodulin-like 1	protein-coding	0.0845291	0.327021	0.0203395	0.1369	0.0470948
NM_026018	67182	Pdzk1ip1	PDZK1 interacting protein 1	protein-coding	0.588793	0.0408031	2.63134	0.459754	1.24009
NM_027436	70478	Mipep	mitochondrial intermediate peptidase	protein-coding	16.4568	15.0167	15.5203	14.2337	16.7768
NM_030100	78428	Wibg	within bgcn homolog (Drosophila)	protein-coding	0.233418	1.28544	3.73283	3.85182	2.61711
NM_025802	66853	Pnpla2	patatin-like phospholipase domain containing 2	protein-coding	5.33e-07	3.82707e-07	4.89339e-06	1.1488e-06	7.02019e-06
NM_001112813	12291	Cacna1g	calcium channel, voltage-dependent, T type, alpha 1G subunit	protein-coding	3.90178e-09	1.60243e-07	0.0024254	2.43351e-10	3.62426e-11
NR_027630	51960	Kctd18	potassium channel tetramerisation domain containing 18	protein-coding	0.336096	0.617479	0.384159	0.289734	0.236924
NM_011127	18933	Prrx1	paired related homeobox 1	protein-coding	0.26829	0.459304	0.332313	7.67344e-07	0.071511
NM_012056	27055	Fkbp9	FK506 binding protein 9	protein-coding	15.7134	19.4526	9.47919	13.7557	15.5738
NM_001163851	224617	Tbc1d24	TBC1 domain family, member 24	protein-coding	1.77969	1.01298	0.00190906	1.30657	0.00924371
NM_001039201	76987	Hdhd2	haloacid dehalogenase-like hydrolase domain containing 2	protein-coding	2.05451	2.1966	2.47016	2.15669	1.8053
NM_001204129	56745	C1qtnf1	C1q and tumor necrosis factor related protein 1	protein-coding	1.26481	0.886049	0.967224	1.23775	2.3029
NM_008939	19142	Prss12	protease, serine, 12 neurotrypsin (motopsin)	protein-coding	7.44792	7.51001	3.394	4.63802	6.21988
NM_001039087	107746	Rapgef1	Rap guanine nucleotide exchange factor (GEF) 1	protein-coding	15.644	18.5104	5.91458	5.23004	14.0933
NM_029310	75497	Fabp12	fatty acid binding protein 12	protein-coding	0.0182435	0	0	0.0281374	0.0169464
NR_040401	320295	C920006O11Rik	RIKEN cDNA C920006O11 gene	miscRNA	0	0.0262533	0.0846162	0.109763	0
NM_008751	18231	Nxph1	neurexophilin 1	protein-coding	9.25325	8.80764	4.57286	7.5575	4.17191
NM_054051	108083	Pip4k2b	phosphatidylinositol-5-phosphate 4-kinase, type II, beta	protein-coding	28.6959	26.4517	20.0125	19.236	22.589
NM_009940	12850	Coq7	demethyl-Q 7	protein-coding	75.0869	52.7197	89.9614	96.6187	74.6608
NM_001163448	30957	Mapk8ip3	mitogen-activated protein kinase 8 interacting protein 3	protein-coding	10.0379	13.3511	4.40002	10.2375	10.2973
NM_001159957	18575	Pde1c	phosphodiesterase 1C	protein-coding	0.480396	0.180668	0.0187058	0.420142	0.465515
NM_027195	69743	Casz1	castor zinc finger 1	protein-coding	0.0221298	0.01654	0.0270511	0.0447805	0.0581371
NM_028767	74123	Foxp4	forkhead box P4	protein-coding	3.09845	6.6368	6.76978	2.51143	3.91805
NM_001253715	110265	Msra	methionine sulfoxide reductase A	protein-coding	0.848756	0.399032	4.76278e-13	1.04938	4.48618e-19
NR_038173	70934	4931403G20Rik	RIKEN cDNA 4931403G20 gene	miscRNA	0	0	0	0.044662	0
NR_038026	71086	4933412E12Rik	RIKEN cDNA 4933412E12 gene	miscRNA	2.93702	2.44712	2.16619	2.32007	2.33154
NM_001102615	286942	Kif19a	kinesin family member 19A	protein-coding	0.924063	2.58409	1.23288	1.45496	1.14426
NR_040594	72274	1700027H10Rik	RIKEN cDNA 1700027H10 gene	miscRNA	1.41637e-21	3.94059e-43	4.64872e-09	4.32772e-35	5.8584e-17
NM_007750	12868	Cox8a	cytochrome c oxidase subunit VIIIa	protein-coding	9644.8	5735.6	8007.38	7553.93	9260.01
NM_001163469	18685	Phtf1	putative homeodomain transcription factor 1	protein-coding	0.700796	1.24352	2.19792e-17	0.00066749	1.47989e-09
NM_001141976	72119	Tpx2	TPX2, microtubule-associated protein homolog (Xenopus laevis)	protein-coding	2.73416e-06	0.287064	5.50695e-05	1.06159e-05	3.45529e-21
NM_012032	26943	Serinc3	serine incorporator 3	protein-coding	51.6789	46.3444	33.0249	49.0036	44.761
NM_001038592	69367	Glrx2	glutaredoxin 2 (thioltransferase)	protein-coding	13.3379	10.8266	12.1813	15.9485	11.1556
NM_146217	234734	Aars	alanyl-tRNA synthetase	protein-coding	31.0879	29.4508	39.4033	25.197	30.0165
NM_001101483	245020	Tmem22	transmembrane protein 22	protein-coding	8.68159	7.69935	7.62189	6.91415	5.71258
NM_001081235	433938	Mn1	meningioma 1	protein-coding	6.99565	4.69064	2.77989	3.86359	5.81924
NR_033138	330004	Gm833	predicted gene 833	miscRNA	0	0.0608926	0.0980596	0	0.0768769
NM_145621	235604	Camkv	CaM kinase-like vesicle-associated	protein-coding	250.011	187.85	88.9661	155.196	252.097
NM_027121	69568	Vkorc1l1	vitamin K epoxide reductase complex, subunit 1-like 1	protein-coding	2.24452	2.37956	1.80213	1.09079	1.38038
NM_001033489	433809	Rnf207	ring finger protein 207	protein-coding	0.324449	0.467361	0.399583	0.714708	0.637056
NM_010789	17268	Meis1	Meis homeobox 1	protein-coding	0.0965545	2.20621e-07	1.70719e-06	3.49495e-06	7.63578e-07
NM_008984	19274	Ptprm	protein tyrosine phosphatase, receptor type, M	protein-coding	5.61991	5.52353	6.24217	4.30488	4.2368
NM_001142322	17925	Myo9b	myosin IXb	protein-coding	1.25722	1.50568	1.64462	2.3736	1.68431
NM_007522	12015	Bad	BCL2-associated agonist of cell death	protein-coding	26.3416	25.9356	38.972	32.2524	35.968
NM_009074	19882	Mst1r	macrophage stimulating 1 receptor (c-met-related tyrosine kinase)	protein-coding	0.254895	0.399516	0.240882	0.133393	0.185974
NM_022311	21646	Tcte2	t-complex-associated testis expressed 2	protein-coding	1.17989	0.788493	1.22667	0.454883	0.754013
NM_001042652	108907	Nusap1	nucleolar and spindle associated protein 1	protein-coding	0.177838	0.204905	0.0439077	6.20491e-06	0.0904858
NM_001267847	60344	Fign	fidgetin	protein-coding	2.57501e-10	0.306541	0.000700345	0.00018073	0.000215606
NM_172599	100504663	Atg14	autophagy related 14	protein-coding	3.77704	3.7259	3.06455	4.18228	3.02192
NM_026673	68316	Apoo	apolipoprotein O	protein-coding	0.566846	0.643694	2.35098	1.844	1.0408
NM_054087	116914	Slc19a2	solute carrier family 19 (thiamine transporter), member 2	protein-coding	3.29509	1.96983	1.54727	2.02529	1.8292
NM_001141978	72119	Tpx2	TPX2, microtubule-associated protein homolog (Xenopus laevis)	protein-coding	0.313773	1.9787e-05	6.06047e-16	1.45036	2.29501e-18
NM_207000	404634	H2afy2	H2A histone family, member Y2	protein-coding	12.0819	11.5614	18.2744	13.569	10.0254
NM_001163688	19262	Ptpra	protein tyrosine phosphatase, receptor type, A	protein-coding	47.4865	49.1854	26.4551	43.6338	31.928
NM_198599	208158	Map6d1	MAP6 domain containing 1	protein-coding	18.3421	27.4501	17.2767	15.7204	13.8693
NM_011545	21412	Tcf21	transcription factor 21	protein-coding	0	0.162549	0.314006	0.102207	0.0410842
NM_001163787	77609	Ccdc151	coiled-coil domain containing 151	protein-coding	0.686345	0.42301	0.818359	0.488692	1.29602
NM_145582	233189	Ctu1	cytosolic thiouridylase subunit 1 homolog (S. pombe)	protein-coding	4.31899	4.74207	3.76201	3.22971	4.25514
NR_003544	18115	Nnt	nicotinamide nucleotide transhydrogenase	protein-coding	7.27731	7.01188	4.28552	6.3426	5.66125
NM_018796	55949	Eef1b2	eukaryotic translation elongation factor 1 beta 2	protein-coding	113.576	81.3663	73.6411	139.295	145.213
NM_001080940	624219	Gm6484	predicted gene 6484	protein-coding	0	0	0	0	0.0689455
NM_021384	58185	Rsad2	radical S-adenosyl methionine domain containing 2	protein-coding	0.103751	0.119957	0.0831023	1.15574	0.578104
NM_207675	54725	Cadm1	cell adhesion molecule 1	protein-coding	4.25605	7.80146	1.90489	7.12543	5.37646
NM_001033352	242785	Klhl21	kelch-like 21 (Drosophila)	protein-coding	6.30127	4.96645	6.06833	4.29089	6.10078
NM_027346	70207	Taco1	translational activator of mitochondrially encoded cytochrome c oxidase I	protein-coding	8.48457	8.37415	6.93168	8.5502	6.75015
NR_028515	100306952	Snora78	small nucleolar RNA, H/ACA box 7	snoRNA	74.5618	124.052	0	27.5902	0
NM_025280	16588	Kin	antigenic determinant of rec-A protein	protein-coding	6.13784	4.77602	5.75963	7.47866	3.8389
NM_177712	238692	Zfp874a	zinc finger protein 874a	protein-coding	0.355796	0.365991	0.166312	0.179571	0.266898
NM_007563	12183	Bpgm	2,3-bisphosphoglycerate mutase	protein-coding	34.389	32.7102	26.6591	40.9256	30.3966
NM_027073	75647	1700025E21Rik	RIKEN cDNA 1700025E21 gene	protein-coding	1.10756e-06	0	0	0	0
NM_001079903	58887	Repin1	replication initiator 1	protein-coding	0.452209	1.61965	7.27088e-06	0.928241	8.5376e-06
NM_001164222	68018	Col4a3bp	collagen, type IV, alpha 3 (Goodpasture antigen) binding protein	protein-coding	3.32559e-05	2.06687	1.27734	1.56921	1.43289
NM_008450	16593	Klc1	kinesin light chain 1	protein-coding	277.951	300.742	300.812	214.683	243.091
NR_033445	70988	4931428L18Rik	RIKEN cDNA 4931428L18 gene	miscRNA	0	0.0381383	0	0	0
NM_001163035	67870	Enoph1	enolase-phosphatase 1	protein-coding	0.908745	0.567307	1.64708	1.46588	1.04564
NM_013883	29871	Scmh1	sex comb on midleg homolog 1	protein-coding	8.5653	10.1925	9.02163	7.87207	7.48267
NM_016707	14025	Bcl11a	B cell CLL/lymphoma 11A (zinc finger protein)	protein-coding	12.1842	17.0703	11.4803	8.45925	10.9843
NM_019588	74055	Plce1	phospholipase C, epsilon 1	protein-coding	0.972522	0.934711	0.816339	1.32933	1.02385
NR_028419	67706	Tmem179b	transmembrane protein 179B	protein-coding	2.83754	3.19694	4.97901	9.486	3.66007
NM_008289	15484	Hsd11b2	hydroxysteroid 11-beta dehydrogenase 2	protein-coding	0	0.0193767	0.0625267	0.121171	0.0730034
NM_026272	67608	Narf	nuclear prelamin A recognition factor	protein-coding	9.75854	9.62315	9.80944	8.82036	9.29755
NM_021395	12282	Hyou1	hypoxia up-regulated 1	protein-coding	27.4142	27.5882	22.4663	18.8504	22.833
NM_201637	67772	Chd8	chromodomain helicase DNA binding protein 8	protein-coding	6.91027	7.67275	5.75446	6.002	5.06964
NM_001162465	13528	Dtnb	dystrobrevin, beta	protein-coding	0.196113	2.42186	0.44228	4.36941e-06	1.32557e-05
NM_001159485	17207	Mcf2l	mcf.2 transforming sequence-like	protein-coding	0.217701	1.40527e-06	7.66888e-05	3.19346e-06	1.14366e-05
NM_029632	76497	Ppp1r11	protein phosphatase 1, regulatory (inhibitor) subunit 11	protein-coding	110.911	69.9254	146.898	126.672	114.164
NM_133981	102580	Alg9	asparagine-linked glycosylation 9 (alpha 1,2 mannosyltransferase)	protein-coding	4.37493	5.14145	2.85062	4.10387	4.50196
NM_024251	72103	Aplf	aprataxin and PNKP like factor	protein-coding	0.853017	0.94044	0.923546	1.26091	0.659639
NM_001159711	17087	Ly96	lymphocyte antigen 96	protein-coding	0	0.111847	1.03241e-06	9.52392e-07	2.96537e-07
NR_037666	100503704	Gm16861	predicted gene, 16861	miscRNA	1.99331	1.55469	1.27483	1.91869	3.08744
NR_045526	225182	Rbbp8	retinoblastoma binding protein 8	protein-coding	1.95008e-06	1.02224e-23	0.000343377	3.05006e-29	1.23793e-21
NM_182650	53379	Hnrnpa2b1	heterogeneous nuclear ribonucleoprotein A2/B1	protein-coding	33.5167	32.8309	31.9779	64.8184	20.8589
NR_045544	228875	Slc35c2	solute carrier family 35, member C2	protein-coding	7.1455	3.07735	5.77703	5.66668	6.25609
NM_021415	58226	Cacna1h	calcium channel, voltage-dependent, T type, alpha 1H subunit	protein-coding	6.41459	6.13575	1.77925	4.39482	5.55982
NM_001033253	213783	Plekhg1	pleckstrin homology domain containing, family G (with RhoGef domain) member 1	protein-coding	0.00580284	1.67831	0.290401	1.47319	0.970355
NM_030564	80751	Rnf34	ring finger protein 34	protein-coding	27.464	27.9838	21.7166	26.0335	23.2408
NM_008915	19057	Ppp3cc	protein phosphatase 3, catalytic subunit, gamma isoform	protein-coding	6.19673	6.64394	5.52247	7.11716	5.30054
NR_038048	319760	D130020L05Rik	RIKEN cDNA D130020L05 gene	miscRNA	0.665385	0.580494	0.422208	1.36715	1.2792
NM_016876	53356	Eif3g	eukaryotic translation initiation factor 3, subunit G	protein-coding	122.362	98.1218	182.318	146.473	137.621
NM_027090	69478	2300009A05Rik	RIKEN cDNA 2300009A05 gene	protein-coding	43.4819	32.6932	85.2482	58.9407	49.4808
NM_001159320	12295	Cacnb1	calcium channel, voltage-dependent, beta 1 subunit	protein-coding	0.18673	2.28562e-06	2.57719e-06	2.58037e-07	0.50685
NR_027664	76187	Adhfe1	alcohol dehydrogenase, iron containing, 1	protein-coding	0.738816	0.143867	1.89943	0.963699	0.765777
NM_001252620	72902	Spock3	sparc/osteonectin, cwcv and kazal-like domains proteoglycan 3	protein-coding	1.33085e-06	3.69069e-06	0.00339442	9.0931e-06	6.91529e-07
NM_010148	13855	Epn2	epsin 2	protein-coding	6.93776	4.86262	4.85396	3.51931	3.14221
NM_205820	279572	Tlr13	toll-like receptor 13	protein-coding	0.335169	0.426013	0.155931	1.12566	0.803238
NM_023122	14758	Gpm6b	glycoprotein m6b	protein-coding	21.7637	13.2542	4.9776	3.34373	4.41235
NR_027990	67870	Enoph1	enolase-phosphatase 1	protein-coding	2.92054e-06	0.470874	7.84576e-06	1.08043	6.68601e-06
NM_027759	71313	Fsip1	fibrous sheath-interacting protein 1	protein-coding	0	0.13132	0	0.296854	0.165116
NM_172784	237253	Lrp11	low density lipoprotein receptor-related protein 11	protein-coding	35.894	27.2231	15.0294	23.9328	22.9929
NM_001081173	210297	Lrch2	leucine-rich repeats and calponin homology (CH) domain containing 2	protein-coding	0.278764	0.411337	0.203815	0.299105	0.258886
NM_001163538	72542	Pgam5	phosphoglycerate mutase family member 5	protein-coding	9.70023	8.5027	10.2428	8.56611	10.4447
NM_133256	14843	Gsx2	GS homeobox 2	protein-coding	0.0297905	0.154114	0	0.275657	0.166104
NM_029376	75657	Speer4a	spermatogenesis associated glutamate (E)-rich protein 4a	protein-coding	0	0	0.0806473	0	0.0315017
NM_022025	63993	Slc5a7	solute carrier family 5 (choline transporter), member 7	protein-coding	0.303929	0.116124	0.0197674	0.399107	0.419512
NM_001177871	78749	Filip1l	filamin A interacting protein 1-like	protein-coding	0.294227	0.38482	0.428159	0.494036	0.253762
NM_027082	69441	1700023F06Rik	RIKEN cDNA 1700023F06 gene	protein-coding	5.43356	2.01313	16.011	8.29676	8.06179
NM_133232	170768	Pfkfb3	6-phosphofructo-2-kinase/fructose-2,6-biphosphatase 3	protein-coding	1.74439	1.60724	0.424428	0.921446	2.59588
NM_007496	11906	Zfhx3	zinc finger homeobox 3	protein-coding	1.01939	1.18587	0.125357	1.38159	0.663839
NM_008499	16873	Lhx5	LIM homeobox protein 5	protein-coding	0.595701	0.564869	4.64187	0.625279	0.169068
NM_024244	71721	Fam13c	family with sequence similarity 13, member C	protein-coding	2.04882e-06	1.90868e-06	0.00141698	3.32295e-06	2.29349e-05
NM_011023	18423	Otx1	orthodenticle homolog 1 (Drosophila)	protein-coding	1.53194	3.16247	1.64564	1.46444	1.5563
NM_001164153	21423	Tcf3	transcription factor 3	protein-coding	0.212704	0.236635	3.0628e-28	1.24367e-61	0.142221
NM_170778	99586	Dpyd	dihydropyrimidine dehydrogenase	protein-coding	0.989317	0.714114	0.373207	0.59093	0.657497
NM_182994	75423	Arl5a	ADP-ribosylation factor-like 5A	protein-coding	3.0357	4.0803	1.23722	2.01393	2.70517
NM_013792	27419	Naglu	alpha-N-acetylglucosaminidase (Sanfilippo disease IIIB)	protein-coding	3.78225	4.97761	5.95147	7.43479	10.8673
NM_016896	53859	Map3k14	mitogen-activated protein kinase kinase kinase 14	protein-coding	1.44073	1.12519	1.52007	1.62269	1.93468
NM_201368	381560	Xkr8	X Kell blood group precursor related family member 8 homolog	protein-coding	1.49832	1.40971	0.980275	1.43851	1.23995
NM_199447	107094	Rrp12	ribosomal RNA processing 12 homolog (S. cerevisiae)	protein-coding	8.74877	8.06242	6.1455	5.48189	7.38883
NM_001007570	73095	Slc25a42	solute carrier family 25, member 42	protein-coding	9.64694	9.86514	9.047	6.59137	8.0943
NM_001160415	80287	Apobec3	apolipoprotein B mRNA editing enzyme, catalytic polypeptide 3	protein-coding	7.83705e-06	6.01184e-06	0.759267	2.19761	1.13857
NM_010780	17228	Cma1	chymase 1, mast cell	protein-coding	0	0.429435	0	2.83064	4.10772
NM_001253819	223693	Tmem184b	transmembrane protein 184b	protein-coding	16.5207	19.8642	8.71285	12.4272	16.1556
NM_026864	68895	Rasl11a	RAS-like, family 11, member A	protein-coding	7.83146	6.04476	10.7258	11.4221	9.41691
NM_175180	72404	Wdr44	WD repeat domain 44	protein-coding	1.19011	1.35469	0.531696	0.755377	0.811776
NM_008490	16816	Lcat	lecithin cholesterol acyltransferase	protein-coding	54.3762	53.9847	121.991	50.3299	67.301
NM_053139	93885	Pcdhb14	protocadherin beta 14	protein-coding	1.25573	1.1805	0.923184	1.07711	0.511709
NM_199466	78798	Eml4	echinoderm microtubule associated protein like 4	protein-coding	0.00091873	0.587703	1.1041	0.000103054	0.433179
NM_001039071	24131	Ldb3	LIM domain binding 3	protein-coding	0.512347	0.238535	0.206483	0.247564	0.000165141
NM_001025431	228662	Btbd3	BTB (POZ) domain containing 3	protein-coding	7.47394	9.02359	3.27984	4.8682	3.02392
NR_003508	17858	Mx2	myxovirus (influenza virus) resistance 2	protein-coding	0.00344938	0.170719	0.00626236	1.7462	0.000916827
NM_009947	12891	Cpne6	copine VI	protein-coding	42.4892	45.0271	7.74185	9.18164	29.5643
NM_153131	107448	Unc5a	unc-5 homolog A (C. elegans)	protein-coding	27.2496	30.7887	17.9699	13.1829	25.2535
NM_007557	12162	Bmp7	bone morphogenetic protein 7	protein-coding	6.88261	8.22793	5.40437	9.22696	8.31534
NR_024590	227094	Tmem194b	transmembrane protein 194B	protein-coding	0.383133	0.194424	0.414626	0.0559433	0.478218
NM_133945	101568	Vrk3	vaccinia related kinase 3	protein-coding	17.0349	15.0235	18.9513	18.8229	22.3535
NM_001253362	16531	Kcnma1	potassium large conductance calcium-activated channel, subfamily M, alpha member 1	protein-coding	4.48475e-95	7.77146e-90	1.28658e-39	5.21281e-17	1.00726e-29
NM_001081556	228432	Ano3	anoctamin 3	protein-coding	0.929725	0.30624	0.0861682	0.184726	0.0560157
NM_001083880	67912	1600012H06Rik	RIKEN cDNA 1600012H06 gene	protein-coding	0.295346	0.0825102	2.50919e-06	0.081316	4.23691e-07
NM_001164159	52036	Ppp6r3	protein phosphatase 6, regulatory subunit 3	protein-coding	0.768908	0.973056	1.04394	0.847748	0.844519
NM_001006677	16536	Kcnq2	potassium voltage-gated channel, subfamily Q, member 2	protein-coding	5.30123e-33	0.137803	0.447668	1.36618e-187	1.29446e-145
NM_029536	76206	Gpr165	G protein-coupled receptor 165	protein-coding	1.0428	1.29085	0.30038	1.29744	0.542364
NR_045070	75880	4930592A05Rik	RIKEN cDNA 4930592A05 gene	miscRNA	3.83346e-112	0.0472286	4.75143e-104	1.01204e-151	2.849e-155
NM_177672	230917	Tmem201	transmembrane protein 201	protein-coding	22.3787	25.3383	33.9188	14.0443	22.5386
NM_133215	170749	Mtmr4	myotubularin related protein 4	protein-coding	12.8323	11.729	6.65404	6.55571	8.32759
NR_015455	408064	BC064078	cDNA sequence BC064078	miscRNA	2.09738	2.09285	0.725442	6.886	5.20658
NM_001164286	408191	Gm5415	predicted gene 5415	protein-coding	0.0349576	0.0779458	0	0.0718915	0.0757502
NR_036451	100502942	Gm4814	predicted gene 4814	miscRNA	0.480971	0.338581	0	0.37804	0.327509
NM_001014288	19266	Ptprd	protein tyrosine phosphatase, receptor type, D	protein-coding	4.21195	4.70675	2.14674	3.56602	2.8569
NM_001024512	105428	Fam149b	family with sequence similarity 149, member B	protein-coding	2.56561	2.45485	1.55986	2.0931	1.78549
NM_010579	16418	Eif6	eukaryotic translation initiation factor 6	protein-coding	59.0488	56.0558	89.3105	61.5208	81.9268
NM_177205	230996	9430015G10Rik	RIKEN cDNA 9430015G10 gene	protein-coding	2.05286	2.30977	3.39045	1.68947	2.188
NM_001252464	56716	Mlst8	MTOR associated protein, LST8 homolog (S. cerevisiae)	protein-coding	4.32532	1.7426	13.1501	3.98293	6.52992
NM_173748	209586	Nudcd3	NudC domain containing 3	protein-coding	53.769	55.47	42.7008	37.3651	55.9959
NM_010309	14683	Gnas	GNAS (guanine nucleotide binding protein, alpha stimulating) complex locus	protein-coding	0.207611	0.0515175	4.41406e-75	0.278765	0.0839672
NM_010011	13117	Cyp4a10	cytochrome P450, family 4, subfamily a, polypeptide 10	protein-coding	0.0906449	0.0167848	0	0	0
NM_001110016	225348	Wdr36	WD repeat domain 36	protein-coding	3.04259	2.92228	0.865793	2.06754	2.40482
NM_001007578	278097	Armcx6	armadillo repeat containing, X-linked 6	protein-coding	4.29667	3.95994	3.90744	5.23408	4.29566
NM_001081020	108154	Adamts6	a disintegrin-like and metallopeptidase (reprolysin type) with thrombospondin type 1 motif, 6	protein-coding	0.0354739	0.0263888	0.0213355	0.0478767	0.0576461
NM_001077709	14977	Slc39a7	solute carrier family 39 (zinc transporter), member 7	protein-coding	33.7917	31.2264	39.4052	29.9916	40.3939
NR_015604	78668	E130112N10Rik	RIKEN cDNA E130112N10 gene	miscRNA	0.116771	0.114737	0.0924127	0.120048	0.253284
NM_030166	78754	Galntl2	UDP-N-acetyl-alpha-D-galactosamine:polypeptide N-acetylgalactosaminyltransferase-like 2	protein-coding	0.178131	0.410844	1.08989	0.36631	1.02962
NM_012000	26889	Cln8	ceroid-lipofuscinosis, neuronal 8	protein-coding	4.53894	5.15353	4.46675	4.33164	5.05733
NM_177639	224997	Dlgap1	discs, large (Drosophila) homolog-associated protein 1	protein-coding	12.4558	18.8947	4.87764	5.94518	6.17944
NM_001199246	80884	Maged2	melanoma antigen, family D, 2	protein-coding	18.5283	17.546	17.0273	18.7441	18.0116
NM_001190327	19240	Tmsb10	thymosin, beta 10	protein-coding	1.91113e-06	1.58064e-06	5.48013e-06	0.47376	1.18476e-06
NM_080575	68738	Acss1	acyl-CoA synthetase short-chain family member 1	protein-coding	8.45582	8.0155	3.57599	9.13709	6.65174
NR_046279	74970	4930483O08Rik	RIKEN cDNA 4930483O08 gene	miscRNA	0	0	0	0	0.0527347
NM_023403	67943	Mesdc2	mesoderm development candidate 2	protein-coding	14.0313	10.6917	8.21769	12.5188	13.0562
NM_139153	213990	Agap3	ArfGAP with GTPase domain, ankyrin repeat and PH domain 3	protein-coding	28.8273	29.9911	24.6839	18.2891	24.9409
NM_018776	54394	Crlf3	cytokine receptor-like factor 3	protein-coding	4.01173	3.67403	3.06055	4.48886	3.21519
NM_001012309	237859	Ccdc55	coiled-coil domain containing 55	protein-coding	3.61868	3.18655	3.57005	4.4342	2.97568
NM_001163556	18987	Pou2f2	POU domain, class 2, transcription factor 2	protein-coding	2.33045e-05	0.763082	0.127635	1.17597	0.998776
NM_013716	27041	G3bp1	Ras-GTPase-activating protein SH3-domain binding protein 1	protein-coding	9.66972	10.6749	8.75355	10.4815	9.076
NM_001252600	54123	Irf7	interferon regulatory factor 7	protein-coding	1.74353e-06	3.31434e-06	1.09384	1.52338	1.93443
NM_017394	53896	Slc7a10	solute carrier family 7 (cationic amino acid transporter, y+ system), member 10	protein-coding	23.8352	31.7436	34.1994	22.1863	26.114
NM_176840	106326	Osbpl11	oxysterol binding protein-like 11	protein-coding	3.07009	2.757	1.80596	3.42327	2.41842
NM_007772	110521	Hivep1	human immunodeficiency virus type I enhancer binding protein 1	protein-coding	2.85762	4.27114	1.51659	2.2258	1.27825
NR_002167	279610	E530001F21Rik	RIKEN cDNA E530001F21 gene	pseudo	0.0995148	0.219269	0.117578	0.230173	0.416454
NM_001037923	624866	Lekr1	leucine, glutamate and lysine rich 1	protein-coding	0.120561	0.137322	0.17881	0.209968	0.0849421
NM_008109	14563	Gdf5	growth differentiation factor 5	protein-coding	0.0200511	0.193228	0.240004	0.154625	0.149014
NM_001190483	18552	Pcsk5	proprotein convertase subtilisin/kexin type 5	protein-coding	1.45808e-08	0.0131969	0.0973995	0.0109208	0.0266004
NM_029512	76080	Ttpal	tocopherol (alpha) transfer protein-like	protein-coding	2.51585	1.12544	1.17592	0.95949	0.34603
NM_173365	239530	Gpr20	G protein-coupled receptor 20	protein-coding	0.109871	0.162794	0.367921	0.101671	0.0204147
NM_010014	13131	Dab1	disabled 1	protein-coding	13.5824	12.7377	6.8049	15.9843	13.745
NM_019652	56495	Asna1	arsA arsenite transporter, ATP-binding, homolog 1 (bacterial)	protein-coding	175.956	120.284	177.085	134.173	191.086
NM_172991	269623	Rbm48	RNA binding motif protein 48	protein-coding	1.64398	1.95556	1.85496	1.97689	1.28619
NM_001167777	211961	Asxl3	additional sex combs like 3 (Drosophila)	protein-coding	0.24543	0.34225	0.118371	0.181175	0.107419
NM_001252629	20595	Smn1	survival motor neuron 1	protein-coding	5.23799e-07	6.26366e-07	1.28492e-06	4.84266e-07	6.55528e-07
NM_001008549	210104	Zfp658	zinc finger protein 658	protein-coding	1.60548	0.872737	0.90897	0.986484	0.872814
NM_008675	17965	Nbl1	neuroblastoma, suppression of tumorigenicity 1	protein-coding	79.3868	77.1731	83.3687	49.3283	61.3013
NM_017401	54125	Polm	polymerase (DNA directed), mu	protein-coding	1.99466	2.03895	1.87719	2.01155	2.40845
NM_133187	68659	Fam198b	family with sequence similarity 198, member B	protein-coding	0.360677	0.277941	0.182881	0.326967	0.405392
NR_038050	319760	D130020L05Rik	RIKEN cDNA D130020L05 gene	miscRNA	0.16651	0.217152	0.157983	0.121694	0.194874
NM_029711	76709	Arpc2	actin related protein 2/3 complex, subunit 2	protein-coding	112.202	109.673	61.6032	105.112	100.804
NM_033652	110648	Lmx1a	LIM homeobox transcription factor 1 alpha	protein-coding	0.383934	0.275379	0.349677	0.132729	0.0983648
NM_001110017	224170	Dzip3	DAZ interacting protein 3, zinc finger	protein-coding	0.284768	0.666843	0.511865	0.458823	0.412863
NM_001272028	11877	Arvcf	armadillo repeat gene deleted in velo-cardio-facial syndrome	protein-coding	1.09297e-06	1.96693e-06	5.27361e-12	6.9893e-07	2.75735e-06
NM_001081373	214552	Cep164	centrosomal protein 164	protein-coding	1.51392	1.47723	2.39834	1.51904	1.69264
NM_026550	68083	Pak1ip1	PAK1 interacting protein 1	protein-coding	31.9775	23.5221	22.0724	30.9951	24.8313
NM_008242	15229	Foxd1	forkhead box D1	protein-coding	0.31755	0.332467	0.984372	0.907505	0.468494
NM_001113214	18286	Odf2	outer dense fiber of sperm tails 2	protein-coding	3.94814	4.00997	2.02244	4.88023	3.09172
NR_037993	78603	B230216N24Rik	RIKEN cDNA B230216N24 gene	miscRNA	1.77972	1.41161	0.886497	0.974958	0.4355
NM_011449	20686	Spa17	sperm autoantigenic protein 17	protein-coding	4.50004	4.37987	7.58294	8.96539	3.47789
NM_145607	234875	Ttc13	tetratricopeptide repeat domain 13	protein-coding	5.49174	5.67638	4.95499	6.68588	5.12783
NM_176928	93871	Brwd1	bromodomain and WD repeat domain containing 1	protein-coding	11.4384	12.3105	6.60506	12.3705	10.5714
NM_001081680	238722	Zfp72	zinc finger protein 72	protein-coding	0.0306141	0.294048	0.0729486	0.0236063	0.142251
NM_030098	78416	Rnase6	ribonuclease, RNase A family, 6	protein-coding	0	0	0	0.949884	0
NM_009469	22241	Ulk1	unc-51 like kinase 1	protein-coding	15.7442	19.7414	18.1068	9.44607	13.7224
NM_025373	66132	1110008L16Rik	RIKEN cDNA 1110008L16 gene	protein-coding	1.38256	1.93451	1.24133	1.53957	1.41007
NM_053116	93735	Wnt16	wingless-related MMTV integration site 16	protein-coding	0.148841	0.264	0.141919	0.206588	0.33196
NM_146007	12834	Col6a2	collagen, type VI, alpha 2	protein-coding	2.40211	2.74328	4.61731	4.60868	5.4192
NM_183318	331474	Rgag4	retrotransposon gag domain containing 4	protein-coding	0.340828	0.361098	0.216457	0.454824	0.131686
NM_009544	22646	Zfp105	zinc finger protein 105	protein-coding	1.21223	1.72473	0.738512	1.81459	1.25877
NM_007831	13176	Dcc	deleted in colorectal carcinoma	protein-coding	0.622015	0.611956	0.134585	0.538154	0.359082
NM_001004178	433752	AA415398	expressed sequence AA415398	protein-coding	1.26783	1.31358	0.363362	0.89944	0.730356
NM_010655	16647	Kpna2	karyopherin (importin) alpha 2	protein-coding	1.63078	1.51819	0.891063	1.88633	1.27702
NM_152825	77593	Usp45	ubiquitin specific petidase 45	protein-coding	1.3756	1.49404	0.422459	0.855213	0.912338
NM_010303	14674	Gna13	guanine nucleotide binding protein, alpha 13	protein-coding	6.60347	6.70572	2.59398	6.71897	5.80307
NM_001163283	230119	Zbtb5	zinc finger and BTB domain containing 5	protein-coding	0.10906	0.0623149	2.71209e-06	0.144315	0.0728811
NM_010206	14182	Fgfr1	fibroblast growth factor receptor 1	protein-coding	8.49607	9.13373	4.59365	6.15461	5.46808
NM_170760	233073	U2af1l4	U2 small nuclear RNA auxiliary factor 1-like 4	protein-coding	53.3818	41.8509	59.6897	54.4111	64.4002
NM_026613	68201	Ccdc34	coiled-coil domain containing 34	protein-coding	4.23183	4.2634	6.09295	9.6847	3.00154
NM_198649	319713	Ablim3	actin binding LIM protein family, member 3	protein-coding	3.1629	3.31427	5.19708	1.81093	0.969796
NM_008410	16432	Itm2b	integral membrane protein 2B	protein-coding	462.956	408.678	552.804	460.942	412.808
NM_016672	13195	Ddc	dopa decarboxylase	protein-coding	5.71868	4.45608	2.04802	5.34001	4.52435
NM_007396	11480	Acvr2a	activin receptor IIA	protein-coding	1.63187	1.23538	0.467314	0.765251	0.806679
NM_001159331	67768	N6amt1	N-6 adenine-specific DNA methyltransferase 1 (putative)	protein-coding	0.846802	0.788434	1.8614	2.59472	1.77087
NM_001163753	58222	Rab37	RAB37, member of RAS oncogene family	protein-coding	1.58479	0.725005	1.45161	1.16208	0.961938
NM_001033184	78459	1700057G04Rik	RIKEN cDNA 1700057G04 gene	protein-coding	0	0	0	0.0423809	0
NM_019781	56273	Pex14	peroxisomal biogenesis factor 14	protein-coding	36.1338	37.264	51.0249	33.6687	43.1505
NM_009528	22422	Wnt7b	wingless-related MMTV integration site 7B	protein-coding	11.832	5.86258	1.56576	2.04883	4.92661
NM_001161824	17827	Mtx1	metaxin 1	protein-coding	4.23203e-07	2.58423e-07	1.60461e-06	0.438466	6.57478e-07
NM_028903	71145	Scara5	scavenger receptor class A, member 5 (putative)	protein-coding	0.150518	0.265226	1.26735e-06	0.381507	0.352713
NM_001164717	14218	Sh3pxd2a	SH3 and PX domains 2A	protein-coding	3.44503	3.07338	2.53361	2.97709	3.29013
NM_197940	68524	Wipf2	WAS/WASL interacting protein family, member 2	protein-coding	13.3888	15.6363	12.2474	9.55964	10.3516
NM_019507	57765	Tbx21	T-box 21	protein-coding	0.0179155	0.0531578	0.0858576	0.124342	0.0832078
NM_011198	19225	Ptgs2	prostaglandin-endoperoxide synthase 2	protein-coding	1.15894	0.939335	0.125505	0.346242	0.232701
NM_007639	12479	Cd1d1	CD1d1 antigen	protein-coding	0.211284	0.291792	0.125543	0.486823	0.439756
NM_027052	69354	Slc38a4	solute carrier family 38, member 4	protein-coding	0.176925	0.123302	0.159461	0.221724	0.205379
NM_001256097	74198	Dtx2	deltex 2 homolog (Drosophila)	protein-coding	2.23932e-07	2.45707e-05	7.46812e-06	2.16773e-06	0.192903
NR_037854	100039636	Atp6v0c-ps2	ATPase, H+ transporting, lysosomal V0 subunit C, pseudogene 2	pseudo	170.269	595.278	907.313	214.871	504.561
NM_173399	230119	Zbtb5	zinc finger and BTB domain containing 5	protein-coding	1.44385	1.74251	1.91959	1.78957	1.9248
NM_013850	27403	Abca7	ATP-binding cassette, sub-family A (ABC1), member 7	protein-coding	2.06732	2.92188	4.93306	1.98194	2.36248
NM_028266	107581	Col16a1	collagen, type XVI, alpha 1	protein-coding	0.996803	1.28882	0.904473	4.20295	3.51271
NM_029364	75612	Gns	glucosamine (N-acetyl)-6-sulfatase	protein-coding	22.8017	27.2629	21.5602	26.0895	29.7376
NR_033813	13386	Dlk1	delta-like 1 homolog (Drosophila)	protein-coding	0.919499	0.690542	4.76373e-19	0.37106	0.245479
NM_177546	236899	Pcyt1b	phosphate cytidylyltransferase 1, choline, beta isoform	protein-coding	1.44649	3.99107	0.980136	3.02257	0.541862
NM_001122892	14360	Fyn	Fyn proto-oncogene	protein-coding	0.508147	1.2619	2.07109	0.858403	1.08245
NR_040462	73331	1700034P13Rik	RIKEN cDNA 1700034P13 gene	miscRNA	0.0824114	0.0734088	0.110145	0.277532	0.229322
NM_001199115	63959	Slc29a1	solute carrier family 29 (nucleoside transporters), member 1	protein-coding	7.55393e-48	4.45832e-09	0.736992	0.364757	0.677467
NM_001164252	22003	Tpm1	tropomyosin 1, alpha	protein-coding	32.663	31.1273	39.3799	43.9135	17.1918
NR_015539	319903	9630013A20Rik	RIKEN cDNA 9630013A20 gene	miscRNA	0.0691631	0.529291	0.22047	0.0711123	0.107095
NM_028199	72324	Plxdc1	plexin domain containing 1	protein-coding	12.2508	12.3997	22.3162	11.305	12.4461
[truncated: 22,943 more rows]
