# Supplementary material for: Preliminary expression profile of cytokines in brain tissue of BALB/c mice with Angiostrongylus cantonensis infection
Source: Parasit Vectors. 2015 Jun 14;8:328. doi: 10.1186/s13071-015-0939-6 (PMC4476182; doi:10.1186/s13071-015-0939-6)
Supplement: Additional file 4: Table S2. — All Refseq genes’ expression. [file 13071_2015_939_MOESM4_ESM.xls]

## Sheet: Sheet1
Table S2 New lncRNA information.
Transcript ID	Gene ID	Exon Number	Chromosoma	Start-End	Strand
TCONS_00030736	XLOC_014403	1	chr2	84429623-84433877	.
TCONS_00030800	XLOC_014467	1	chr2	161112951-161113536	.
TCONS_00026044	XLOC_012198	1	chr19	16206037-16207198	.
TCONS_00013946	XLOC_006624	1	chr13	114583803-114584606	.
TCONS_00023827	XLOC_011159	2	chr18	36719531-36720138	-
TCONS_00022769	XLOC_010686	1	chr17	26235809-26236204	.
TCONS_00009929	XLOC_004545	1	chr11	5985965-5986875	.
TCONS_00027883	XLOC_013071	2	chr2	152606958-152608014	+
TCONS_00026026	XLOC_012180	1	chr19	5636179-5637211	.
TCONS_00019954	XLOC_009386	1	chr16	17734505-17734719	.
TCONS_00030020	XLOC_014047	2	chr2	131763330-131764191	-
TCONS_00015998	XLOC_007594	1	chr14	68694731-68697837	.
TCONS_00005712	XLOC_002639	1	chr10	3229488-3230893	.
TCONS_00016019	XLOC_007615	1	chr14	119507678-119508512	.
TCONS_00003166	XLOC_001456	1	chr1	126391146-126391858	.
TCONS_00003224	XLOC_001514	1	chr1	183392869-183401147	.
TCONS_00030817	XLOC_014484	1	chr2	171926083-171926263	.
TCONS_00030773	XLOC_014440	1	chr2	125557484-125559006	.
TCONS_00030695	XLOC_014362	1	chr2	31000508-31001290	.
TCONS_00030752	XLOC_014419	1	chr2	107164830-107165806	.
TCONS_00027841	XLOC_013051	1	chr2	151536854-151537973	+
TCONS_00012019	XLOC_005586	1	chr12	107411925-107413711	.
TCONS_00009016	XLOC_004153	2	chr11	87598907-87599427	-
TCONS_00019835	XLOC_009345	2	chr16	91270746-91272178	-
TCONS_00014273	XLOC_006766	2	chr14	35177412-35178293	+
TCONS_00024470	XLOC_011494	1	chr19	7430953-7432089	+
TCONS_00019438	XLOC_009148	2	chr16	32410476-32411136	-
TCONS_00018130	XLOC_008544	1	chr15	48720472-48720585	.
TCONS_00015937	XLOC_007533	1	chr14	16781750-16782304	.
TCONS_00010042	XLOC_004658	1	chr11	100222271-100223471	.
TCONS_00002136	XLOC_000940	2	chr1	89143111-89143353	-
TCONS_00010036	XLOC_004652	1	chr11	98120361-98121719	.
TCONS_00013878	XLOC_006556	1	chr13	36670547-36671121	.
TCONS_00013296	XLOC_006264	2	chr13	54481950-54486883	-
TCONS_00000060	XLOC_000024	2	chr1	16560515-16561368	+
TCONS_00020025	XLOC_009457	1	chr16	74929383-74929969	.
TCONS_00004992	XLOC_002307	2	chr10	74796018-74797540	-
TCONS_00022781	XLOC_010698	1	chr17	31699546-31701481	.
TCONS_00020033	XLOC_009465	1	chr16	75065128-75066482	.
TCONS_00020008	XLOC_009440	1	chr16	57232306-57232616	.
TCONS_00009988	XLOC_004604	1	chr11	59475241-59475864	.
TCONS_00009955	XLOC_004571	1	chr11	33072885-33073448	.
TCONS_00005719	XLOC_002646	1	chr10	8793484-8794512	.
TCONS_00030761	XLOC_014428	1	chr2	116935790-116936578	.
TCONS_00026043	XLOC_012197	1	chr19	12033240-12033373	.
TCONS_00030810	XLOC_014477	1	chr2	166834396-166834541	.
TCONS_00030277	XLOC_014179	2	chr2	157326827-157327098	-
TCONS_00011961	XLOC_005528	1	chr12	30052960-30053813	.
TCONS_00016944	XLOC_008040	2	chr15	3168345-3168935	-
TCONS_00009987	XLOC_004603	1	chr11	59287595-59289514	.
TCONS_00022844	XLOC_010761	1	chr17	88464714-88465407	.
TCONS_00003071	XLOC_001361	1	chr1	15713146-15713834	.
TCONS_00008708	XLOC_004001	3	chr11	71553754-71554046	-
TCONS_00027145	XLOC_012739	1	chr2	90420309-90420671	+
TCONS_00008087	XLOC_003737	2	chr11	32646151-32646918	-
TCONS_00012022	XLOC_005589	1	chr12	109975351-109975836	.
TCONS_00013881	XLOC_006559	1	chr13	45173733-45174549	.
TCONS_00024192	XLOC_011356	1	chr18	40400126-40402568	.
TCONS_00030717	XLOC_014384	1	chr2	61494713-61495474	.
TCONS_00030745	XLOC_014412	1	chr2	97017847-97019341	.
TCONS_00011972	XLOC_005539	1	chr12	52235071-52235223	.
TCONS_00030702	XLOC_014369	1	chr2	34228368-34229563	.
TCONS_00013892	XLOC_006570	1	chr13	58769984-58770168	.
TCONS_00024242	XLOC_011406	1	chr18	90480831-90481578	.
TCONS_00016003	XLOC_007599	1	chr14	77036239-77036418	.
TCONS_00018199	XLOC_008613	1	chr15	99562185-99564010	.
TCONS_00012010	XLOC_005577	1	chr12	89591796-89592719	.
TCONS_00003204	XLOC_001494	1	chr1	162939871-162940414	.
TCONS_00009932	XLOC_004548	1	chr11	6681769-6682309	.
TCONS_00005746	XLOC_002673	1	chr10	41996672-41998551	.
TCONS_00018193	XLOC_008607	1	chr15	98562213-98564457	.
TCONS_00022791	XLOC_010708	1	chr17	37849082-37850885	.
TCONS_00022761	XLOC_010678	1	chr17	23833917-23836650	.
TCONS_00003113	XLOC_001403	1	chr1	60648204-60649559	.
TCONS_00003124	XLOC_001414	1	chr1	78211543-78212794	.
TCONS_00005199	XLOC_002387	2	chr10	80266880-80267669	-
TCONS_00022834	XLOC_010751	1	chr17	82938602-82938774	.
TCONS_00022747	XLOC_010664	1	chr17	16805765-16806790	.
TCONS_00013931	XLOC_006609	1	chr13	102538625-102539553	.
TCONS_00024197	XLOC_011361	1	chr18	44980791-44980945	.
TCONS_00024237	XLOC_011401	1	chr18	85261370-85262830	.
TCONS_00013866	XLOC_006544	1	chr13	20086867-20087562	.
TCONS_00003192	XLOC_001482	1	chr1	153174648-153176371	.
TCONS_00002020	XLOC_000892	2	chr1	75143799-75144527	-
TCONS_00019298	XLOC_009076	2	chr16	19085508-19085586	-
TCONS_00013887	XLOC_006565	1	chr13	54600943-54601451	.
TCONS_00005747	XLOC_002674	1	chr10	43889474-43889972	.
TCONS_00026069	XLOC_012223	1	chr19	42244228-42244959	.
TCONS_00022821	XLOC_010738	1	chr17	64948053-64949270	.
TCONS_00003127	XLOC_001417	1	chr1	78963475-78964673	.
TCONS_00023380	XLOC_010992	2	chr18	62656082-62659373	+
TCONS_00003419	XLOC_001602	1	chr10	25711032-25712234	+
TCONS_00018992	XLOC_008946	2	chr16	91576170-91576399	+
TCONS_00020044	XLOC_009476	1	chr16	85552215-85554189	.
TCONS_00003971	XLOC_001846	2	chr10	80483209-80485219	+
TCONS_00003080	XLOC_001370	1	chr1	23367720-23368892	.
TCONS_00011955	XLOC_005522	1	chr12	22010183-22010980	.
TCONS_00008362	XLOC_003868	2	chr11	58761902-58763796	-
TCONS_00016006	XLOC_007602	1	chr14	79134259-79135242	.
TCONS_00012661	XLOC_005941	2	chr13	78581591-78583070	+
TCONS_00033381	XLOC_015667	1	chr3	37633640-37633821	.
TCONS_00024212	XLOC_011376	1	chr18	61560258-61561094	.
TCONS_00014807	XLOC_007042	2	chr14	106291924-106293015	+
TCONS_00030799	XLOC_014466	1	chr2	158467671-158468957	.
TCONS_00011268	XLOC_005180	2	chr12	31275765-31276023	-
TCONS_00015409	XLOC_007301	2	chr14	55517388-55517736	-
TCONS_00024220	XLOC_011384	1	chr18	66651236-66651525	.
TCONS_00024188	XLOC_011352	1	chr18	38874043-38874411	.
TCONS_00022740	XLOC_010657	1	chr17	10385397-10386693	.
TCONS_00033371	XLOC_015657	1	chr3	30723952-30725353	.
TCONS_00016465	XLOC_007821	4	chr15	78606701-78606727	+
TCONS_00003107	XLOC_001397	1	chr1	55185088-55185640	.
TCONS_00011291	XLOC_005191	2	chr12	33064297-33067768	-
TCONS_00015933	XLOC_007529	1	chr14	12060422-12060539	.
TCONS_00003085	XLOC_001375	1	chr1	29794048-29794421	.
TCONS_00010059	XLOC_004675	1	chr11	111137360-111137743	.
TCONS_00013899	XLOC_006577	1	chr13	62136762-62137075	.
TCONS_00024466	XLOC_011492	2	chr19	7273013-7273735	+
TCONS_00018129	XLOC_008543	1	chr15	45810277-45810442	.
TCONS_00010359	XLOC_004798	2	chr12	56377833-56377911	+
TCONS_00030729	XLOC_014396	1	chr2	71818257-71818743	.
TCONS_00003969	XLOC_001846	2	chr10	80483147-80485219	+
TCONS_00022788	XLOC_010705	1	chr17	36417029-36418251	.
TCONS_00005742	XLOC_002669	1	chr10	33529224-33529373	.
TCONS_00018203	XLOC_008617	1	chr15	101046137-101048410	.
TCONS_00016024	XLOC_007620	1	chr14	122424191-122425236	.
TCONS_00030670	XLOC_014337	1	chr2	8962308-8963279	.
TCONS_00031157	XLOC_014637	2	chr3	64254666-64254748	+
TCONS_00003216	XLOC_001506	1	chr1	180239080-180239823	.
TCONS_00010016	XLOC_004632	1	chr11	79150514-79152188	.
TCONS_00022816	XLOC_010733	1	chr17	58554942-58557351	.
TCONS_00012035	XLOC_005602	1	chr12	114618812-114619650	.
TCONS_00030739	XLOC_014406	1	chr2	91815719-91816605	.
TCONS_00029391	XLOC_013721	2	chr2	87234252-87235026	-
TCONS_00032552	XLOC_015287	2	chr3	88539786-88539988	-
TCONS_00013134	XLOC_006193	2	chr13	34242434-34242765	-
TCONS_00022812	XLOC_010729	1	chr17	56544965-56546778	.
TCONS_00030747	XLOC_014414	1	chr2	102296432-102297597	.
TCONS_00009949	XLOC_004565	1	chr11	29591573-29592284	.
TCONS_00018154	XLOC_008568	1	chr15	76763104-76765382	.
TCONS_00012007	XLOC_005574	1	chr12	89328078-89328233	.
TCONS_00015082	XLOC_007153	3	chr14	27919246-27920360	-
TCONS_00003972	XLOC_001847	2	chr10	80494319-80494447	+
TCONS_00008779	XLOC_004041	2	chr11	74656546-74659226	-
TCONS_00024186	XLOC_011350	1	chr18	38629499-38630563	.
TCONS_00013093	XLOC_006172	2	chr13	28349717-28350014	-
TCONS_00026082	XLOC_012236	1	chr19	58307075-58307330	.
TCONS_00003191	XLOC_001481	1	chr1	152115880-152116568	.
TCONS_00020018	XLOC_009450	1	chr16	74629277-74630782	.
TCONS_00013906	XLOC_006584	1	chr13	65341601-65342727	.
TCONS_00000926	XLOC_000398	2	chr1	134466247-134466519	+
TCONS_00018187	XLOC_008601	1	chr15	95012642-95014271	.
TCONS_00033396	XLOC_015682	1	chr3	62727680-62728070	.
TCONS_00012024	XLOC_005591	1	chr12	110932411-110932991	.
TCONS_00030788	XLOC_014455	1	chr2	152010983-152011446	.
TCONS_00014425	XLOC_006854	2	chr14	55232929-55233271	+
TCONS_00026077	XLOC_012231	1	chr19	53723158-53724760	.
TCONS_00015940	XLOC_007536	1	chr14	17857166-17857974	.
TCONS_00003206	XLOC_001496	1	chr1	169028470-169028720	.
TCONS_00003202	XLOC_001492	1	chr1	161328333-161329007	.
TCONS_00016011	XLOC_007607	1	chr14	102128036-102129091	.
TCONS_00018315	XLOC_008658	2	chr16	10788435-10788474	+
TCONS_00029775	XLOC_013945	4	chr2	119872444-119872689	-
TCONS_00025974	XLOC_012156	1	chr19	58305841-58306862	-
TCONS_00018141	XLOC_008555	1	chr15	71269380-71273989	.
TCONS_00013876	XLOC_006554	1	chr13	31648198-31648965	.
TCONS_00005810	XLOC_002737	1	chr10	129972449-129973190	.
TCONS_00018103	XLOC_008517	2	chr15	103420249-103420282	-
TCONS_00020988	XLOC_009908	2	chr17	46577270-46582476	+
TCONS_00003077	XLOC_001367	1	chr1	19322305-19323306	.
TCONS_00021313	XLOC_010038	2	chr17	83902033-83902037	+
TCONS_00024178	XLOC_011342	1	chr18	28345840-28346250	.
TCONS_00016017	XLOC_007613	1	chr14	118580700-118581351	.
TCONS_00009107	XLOC_004191	3	chr11	94867569-94869476	-
TCONS_00015935	XLOC_007531	1	chr14	14735765-14736134	.
TCONS_00011924	XLOC_005491	1	chr12	3567654-3569271	.
TCONS_00030819	XLOC_014486	1	chr2	174945836-174947287	.
TCONS_00022736	XLOC_010653	1	chr17	8452688-8453274	.
TCONS_00013939	XLOC_006617	1	chr13	109099704-109100181	.
TCONS_00010039	XLOC_004655	1	chr11	98846490-98847629	.
TCONS_00022041	XLOC_010345	2	chr17	35032352-35033819	-
TCONS_00030700	XLOC_014367	1	chr2	32702972-32704298	.
TCONS_00029023	XLOC_013533	2	chr2	38203387-38203907	-
TCONS_00024203	XLOC_011367	1	chr18	51578479-51579649	.
TCONS_00010217	XLOC_004743	2	chr12	29281772-29281831	+
TCONS_00015944	XLOC_007540	1	chr14	19401923-19402591	.
TCONS_00027292	XLOC_012794	2	chr2	104333374-104333427	+
TCONS_00033366	XLOC_015652	1	chr3	25320733-25322993	.
TCONS_00005723	XLOC_002650	1	chr10	9208802-9210275	.
TCONS_00015741	XLOC_007450	2	chr14	76906516-76907592	-
TCONS_00005714	XLOC_002641	1	chr10	4554273-4554435	.
TCONS_00019949	XLOC_009381	1	chr16	9104617-9104989	.
TCONS_00018151	XLOC_008565	1	chr15	74324989-74326543	.
TCONS_00030781	XLOC_014448	1	chr2	134587804-134589380	.
TCONS_00020040	XLOC_009472	1	chr16	75412229-75413283	.
TCONS_00015986	XLOC_007582	1	chr14	57585252-57586152	.
TCONS_00013929	XLOC_006607	1	chr13	100714986-100716122	.
TCONS_00018156	XLOC_008570	1	chr15	77819824-77821134	.
TCONS_00018206	XLOC_008620	1	chr15	102357936-102358899	.
TCONS_00011907	XLOC_005477	2	chr12	116229700-116229777	-
TCONS_00030802	XLOC_014469	1	chr2	163027777-163028534	.
TCONS_00014773	XLOC_007022	2	chr14	88523527-88523534	+
TCONS_00011926	XLOC_005493	1	chr12	3790651-3791674	.
TCONS_00003468	XLOC_001622	2	chr10	36855173-36856059	+
TCONS_00022803	XLOC_010720	1	chr17	47767162-47767598	.
TCONS_00009108	XLOC_004191	3	chr11	94867726-94869476	-
TCONS_00026979	XLOC_012610	2	chr2	73426921-73427255	+
TCONS_00026033	XLOC_012187	1	chr19	8223700-8223993	.
TCONS_00022727	XLOC_010644	1	chr17	3043942-3044771	.
TCONS_00024216	XLOC_011380	1	chr18	64448212-64448408	.
TCONS_00009953	XLOC_004569	1	chr11	32537781-32538720	.
TCONS_00022229	XLOC_010445	2	chr17	45306520-45306960	-
TCONS_00024190	XLOC_011354	1	chr18	39150014-39151859	.
TCONS_00003164	XLOC_001454	1	chr1	126308074-126308892	.
TCONS_00030742	XLOC_014409	1	chr2	96259975-96260826	.
TCONS_00003101	XLOC_001391	1	chr1	43990364-43990742	.
TCONS_00003084	XLOC_001374	1	chr1	29541373-29542779	.
TCONS_00008124	XLOC_003754	2	chr11	37049339-37049778	-
TCONS_00022809	XLOC_010726	1	chr17	54005736-54006368	.
TCONS_00005722	XLOC_002649	1	chr10	8948755-8949423	.
TCONS_00033413	XLOC_015699	1	chr3	83162734-83164059	.
TCONS_00019440	XLOC_009150	2	chr16	32632779-32632848	-
TCONS_00026267	XLOC_012330	2	chr2	17862291-17862783	+
TCONS_00011979	XLOC_005546	1	chr12	57474544-57474860	.
TCONS_00028177	XLOC_013212	2	chr2	166862759-166862990	+
TCONS_00009121	XLOC_004199	2	chr11	95559345-95560111	-
TCONS_00008904	XLOC_004099	2	chr11	79993912-79994131	-
TCONS_00013904	XLOC_006582	1	chr13	63069720-63069942	.
TCONS_00030823	XLOC_014490	1	chr2	180633576-180634444	.
TCONS_00022775	XLOC_010692	1	chr17	29375159-29376205	.
TCONS_00003097	XLOC_001387	1	chr1	42645851-42649379	.
TCONS_00013691	XLOC_006457	2	chr13	98021807-98022985	-
TCONS_00010060	XLOC_004676	1	chr11	111137912-111138088	.
TCONS_00013897	XLOC_006575	1	chr13	61788658-61788874	.
TCONS_00008889	XLOC_004090	2	chr11	79154092-79154143	-
TCONS_00011807	XLOC_005433	2	chr12	109600101-109600463	-
TCONS_00018111	XLOC_008525	1	chr15	19384979-19385996	.
TCONS_00030710	XLOC_014377	1	chr2	49306069-49306891	.
TCONS_00029770	XLOC_013945	2	chr2	119870920-119870980	-
TCONS_00018149	XLOC_008563	1	chr15	74265816-74266615	.
TCONS_00003122	XLOC_001412	1	chr1	77063020-77063362	.
TCONS_00013410	XLOC_006306	3	chr13	59341084-59341105	-
TCONS_00019970	XLOC_009402	1	chr16	30186121-30187844	.
TCONS_00020228	XLOC_009552	2	chr17	17510422-17511189	+
TCONS_00005752	XLOC_002679	1	chr10	64471433-64472114	.
TCONS_00019757	XLOC_009303	2	chr16	84863352-84863928	-
TCONS_00011986	XLOC_005553	1	chr12	75371709-75372759	.
TCONS_00030777	XLOC_014444	1	chr2	130117522-130118140	.
TCONS_00022793	XLOC_010710	1	chr17	45300664-45301121	.
TCONS_00010020	XLOC_004636	1	chr11	83222479-83222867	.
TCONS_00018185	XLOC_008599	1	chr15	93167497-93168686	.
TCONS_00003228	XLOC_001518	1	chr1	194878693-194879115	.
TCONS_00004863	XLOC_002249	1	chr10	58264958-58266535	-
TCONS_00024175	XLOC_011339	1	chr18	23523589-23524162	.
TCONS_00030794	XLOC_014461	1	chr2	157299918-157301914	.
TCONS_00022846	XLOC_010763	1	chr17	88839083-88839896	.
TCONS_00019956	XLOC_009388	1	chr16	18111063-18112616	.
TCONS_00030763	XLOC_014430	1	chr2	117058682-117060897	.
TCONS_00020027	XLOC_009459	1	chr16	74932822-74934732	.
TCONS_00026057	XLOC_012211	1	chr19	29230201-29231275	.
TCONS_00009979	XLOC_004595	1	chr11	55323261-55324168	.
TCONS_00009978	XLOC_004594	1	chr11	54931494-54932298	.
TCONS_00005783	XLOC_002710	1	chr10	98907150-98907282	.
TCONS_00003226	XLOC_001516	1	chr1	191441782-191442839	.
TCONS_00030252	XLOC_014167	2	chr2	156589953-156590277	-
TCONS_00016000	XLOC_007596	1	chr14	70760000-70760763	.
TCONS_00030707	XLOC_014374	1	chr2	37559023-37559737	.
TCONS_00013859	XLOC_006537	1	chr13	8766652-8768162	.
TCONS_00016008	XLOC_007604	1	chr14	95819016-95819216	.
TCONS_00024464	XLOC_011492	2	chr19	7273578-7273735	+
TCONS_00026072	XLOC_012226	1	chr19	45617259-45618535	.
TCONS_00011995	XLOC_005562	1	chr12	81710162-81712746	.
TCONS_00027241	XLOC_012769	2	chr2	92294499-92294748	+
TCONS_00010027	XLOC_004643	1	chr11	94940138-94942770	.
TCONS_00022752	XLOC_010669	1	chr17	18048604-18049069	.
TCONS_00016463	XLOC_007821	6	chr15	78606965-78607259	+
TCONS_00003147	XLOC_001437	1	chr1	95882148-95882753	.
TCONS_00003063	XLOC_001353	1	chr1	4678680-4679352	.
TCONS_00030790	XLOC_014457	1	chr2	153356100-153356820	.
TCONS_00008670	XLOC_003987	2	chr11	70427694-70427986	-
TCONS_00030768	XLOC_014435	1	chr2	121179943-121180708	.
TCONS_00010058	XLOC_004674	1	chr11	110926426-110927363	.
TCONS_00018169	XLOC_008583	1	chr15	84047094-84047706	.
TCONS_00013863	XLOC_006541	1	chr13	15210673-15211452	.
TCONS_00022742	XLOC_010659	1	chr17	13155806-13156116	.
TCONS_00033408	XLOC_015694	1	chr3	69767204-69768560	.
TCONS_00006585	XLOC_003088	2	chr11	69639325-69639936	+
TCONS_00013923	XLOC_006601	1	chr13	98302541-98305298	.
TCONS_00015973	XLOC_007569	1	chr14	49790763-49791783	.
TCONS_00016698	XLOC_007927	2	chr15	89599152-89599442	+
TCONS_00008264	XLOC_003821	2	chr11	53362388-53363111	-
TCONS_00020047	XLOC_009479	1	chr16	91304629-91305013	.
TCONS_00010034	XLOC_004650	1	chr11	97711757-97712980	.
TCONS_00003157	XLOC_001447	1	chr1	113701987-113702395	.
TCONS_00010008	XLOC_004624	1	chr11	74984828-74985587	.
TCONS_00030320	XLOC_014194	2	chr2	162748801-162748884	-
TCONS_00025876	XLOC_012126	2	chr19	46562875-46563289	-
TCONS_00007108	XLOC_003323	3	chr11	94356224-94356885	+
TCONS_00019957	XLOC_009389	1	chr16	20822166-20822753	.
TCONS_00013915	XLOC_006593	1	chr13	83826912-83827159	.
TCONS_00013895	XLOC_006573	1	chr13	59842247-59844391	.
TCONS_00013059	XLOC_006146	1	chr13	23838639-23839198	-
TCONS_00013858	XLOC_006536	1	chr13	6661771-6662214	.
TCONS_00018147	XLOC_008561	1	chr15	73910519-73911986	.
TCONS_00015545	XLOC_007363	2	chr14	61383079-61383394	-
TCONS_00012039	XLOC_005606	1	chr12	117134118-117134741	.
TCONS_00026086	XLOC_012240	1	chr19	60252202-60253680	.
TCONS_00005729	XLOC_002656	1	chr10	19575980-19577101	.
TCONS_00024481	XLOC_011500	2	chr19	8351721-8351785	+
TCONS_00009984	XLOC_004600	1	chr11	58322326-58322870	.
TCONS_00029390	XLOC_013721	1	chr2	87233693-87235057	-
TCONS_00025425	XLOC_011910	2	chr19	8966293-8967113	-
TCONS_00009994	XLOC_004610	1	chr11	66339740-66340900	.
TCONS_00030762	XLOC_014429	1	chr2	116946517-116947010	.
TCONS_00011921	XLOC_005488	1	chr12	3521730-3522219	.
TCONS_00016342	XLOC_007765	1	chr15	74528681-74531732	+
TCONS_00011878	XLOC_005465	2	chr12	113984548-113985110	-
TCONS_00023216	XLOC_010902	2	chr18	38948280-38948719	+
TCONS_00012027	XLOC_005594	1	chr12	111557688-111558194	.
TCONS_00009975	XLOC_004591	1	chr11	53006184-53007614	.
TCONS_00030722	XLOC_014389	1	chr2	67414280-67415545	.
TCONS_00011953	XLOC_005520	1	chr12	21379569-21379929	.
TCONS_00005808	XLOC_002735	1	chr10	128052483-128053014	.
TCONS_00007660	XLOC_003557	2	chr11	116400294-116400324	+
TCONS_00014699	XLOC_006983	1	chr14	73595314-73597072	+
TCONS_00026761	XLOC_012527	1	chr2	43051197-43052042	+
TCONS_00020026	XLOC_009458	1	chr16	74930380-74931419	.
TCONS_00005784	XLOC_002711	1	chr10	98908124-98908313	.
TCONS_00033398	XLOC_015684	1	chr3	62977588-62977696	.
TCONS_00013051	XLOC_006140	1	chr13	23776041-23776574	-
TCONS_00024170	XLOC_011334	1	chr18	10262492-10262631	.
TCONS_00015994	XLOC_007590	1	chr14	64465256-64467536	.
TCONS_00018209	XLOC_008623	1	chr15	103448276-103448757	.
TCONS_00010012	XLOC_004628	1	chr11	77682592-77685336	.
TCONS_00025319	XLOC_011876	2	chr19	6299169-6300096	-
TCONS_00003933	XLOC_001833	2	chr10	80030078-80031969	+
TCONS_00033375	XLOC_015661	1	chr3	32515744-32517394	.
TCONS_00024200	XLOC_011364	1	chr18	47101270-47101842	.
TCONS_00022777	XLOC_010694	1	chr17	29442802-29444579	.
TCONS_00006888	XLOC_003226	2	chr11	79787813-79788646	+
TCONS_00012030	XLOC_005597	1	chr12	112615964-112616927	.
TCONS_00011160	XLOC_005125	2	chr12	4598794-4600048	-
TCONS_00030813	XLOC_014480	1	chr2	169899642-169903989	.
TCONS_00003093	XLOC_001383	1	chr1	35026513-35026700	.
TCONS_00024248	XLOC_011410	2	chr19	3455321-3457055	+
TCONS_00002375	XLOC_001051	2	chr1	134229727-134230069	-
TCONS_00005018	XLOC_002318	2	chr10	75355452-75355867	-
TCONS_00004501	XLOC_002070	2	chr10	128214158-128214370	+
TCONS_00010064	XLOC_004680	1	chr11	118917233-118918642	.
TCONS_00012660	XLOC_005941	3	chr13	78581591-78583070	+
TCONS_00026074	XLOC_012228	1	chr19	50104726-50105102	.
TCONS_00019143	XLOC_009010	3	chr16	10519170-10519234	-
TCONS_00005716	XLOC_002643	1	chr10	7676328-7676867	.
TCONS_00010043	XLOC_004659	1	chr11	101800981-101801163	.
TCONS_00020037	XLOC_009469	1	chr16	75223346-75224156	.
TCONS_00003116	XLOC_001406	1	chr1	63411000-63411933	.
TCONS_00012587	XLOC_005907	3	chr13	69142236-69142303	+
TCONS_00019950	XLOC_009382	1	chr16	10749753-10751284	.
TCONS_00018133	XLOC_008547	1	chr15	53177860-53179422	.
TCONS_00012001	XLOC_005568	1	chr12	85599219-85599930	.
TCONS_00003152	XLOC_001442	1	chr1	102386441-102387149	.
TCONS_00006564	XLOC_003076	2	chr11	69368482-69369780	+
TCONS_00009848	XLOC_004504	2	chr11	120097333-120098345	-
TCONS_00033422	XLOC_015708	1	chr3	88380172-88381115	.
TCONS_00030822	XLOC_014489	1	chr2	179989882-179990453	.
TCONS_00009937	XLOC_004553	1	chr11	14949208-14949322	.
TCONS_00013861	XLOC_006539	1	chr13	12352123-12352542	.
TCONS_00028730	XLOC_013419	2	chr2	26491624-26492098	-
TCONS_00012044	XLOC_005611	1	chr12	120591098-120592189	.
TCONS_00008484	XLOC_003913	2	chr11	62365941-62367228	-
TCONS_00024181	XLOC_011345	1	chr18	30654572-30655061	.
TCONS_00022764	XLOC_010681	1	chr17	24805199-24806559	.
TCONS_00003179	XLOC_001469	1	chr1	135595884-135596844	.
TCONS_00005789	XLOC_002716	1	chr10	109473851-109474630	.
TCONS_00021478	XLOC_010113	1	chr17	13361896-13363782	-
TCONS_00033385	XLOC_015671	1	chr3	46854125-46855713	.
TCONS_00003162	XLOC_001452	1	chr1	126228466-126229915	.
TCONS_00003219	XLOC_001509	1	chr1	181888615-181889967	.
TCONS_00003145	XLOC_001435	1	chr1	93695105-93697021	.
TCONS_00015949	XLOC_007545	1	chr14	25259069-25264973	.
TCONS_00020049	XLOC_009481	1	chr16	94511976-94512833	.
TCONS_00003185	XLOC_001475	1	chr1	141944358-141944854	.
TCONS_00005772	XLOC_002699	1	chr10	81190388-81192087	.
TCONS_00030756	XLOC_014423	1	chr2	108897486-108898303	.
TCONS_00017996	XLOC_008460	2	chr15	100450563-100451192	-
TCONS_00011938	XLOC_005505	1	chr12	16873396-16876394	.
TCONS_00018328	XLOC_008666	2	chr16	11805168-11805622	+
TCONS_00005755	XLOC_002682	1	chr10	66154129-66154310	.
TCONS_00011923	XLOC_005490	1	chr12	3522864-3523324	.
TCONS_00009925	XLOC_004541	1	chr11	3851858-3852235	.
TCONS_00020021	XLOC_009453	1	chr16	74793153-74794432	.
TCONS_00018118	XLOC_008532	1	chr15	34406749-34408425	.
TCONS_00018008	XLOC_008466	2	chr15	100648872-100654402	-
TCONS_00011906	XLOC_005476	2	chr12	115391810-115391924	-
TCONS_00026078	XLOC_012232	1	chr19	55180451-55181392	.
TCONS_00024179	XLOC_011343	1	chr18	28592001-28592115	.
TCONS_00022830	XLOC_010747	1	chr17	78892688-78892900	.
TCONS_00028810	XLOC_013452	2	chr2	29927266-29928103	-
TCONS_00007613	XLOC_003542	2	chr11	115475627-115476683	+
TCONS_00018200	XLOC_008614	1	chr15	99728813-99728926	.
TCONS_00016002	XLOC_007598	1	chr14	76814321-76815158	.
TCONS_00022080	XLOC_010364	2	chr17	35517374-35517818	-
TCONS_00020178	XLOC_009530	2	chr17	13229824-13233332	+
TCONS_00011925	XLOC_005492	1	chr12	3788063-3789866	.
TCONS_00018113	XLOC_008527	1	chr15	21527051-21528338	.
TCONS_00030786	XLOC_014453	1	chr2	150324920-150326518	.
TCONS_00022823	XLOC_010740	1	chr17	71824884-71826645	.
TCONS_00021658	XLOC_010195	2	chr17	24817849-24818953	-
TCONS_00014307	XLOC_006792	2	chr14	47430819-47431481	+
TCONS_00017573	XLOC_008297	2	chr15	79948663-79948997	-
TCONS_00002520	XLOC_001099	4	chr1	141788087-141788200	-
TCONS_00012017	XLOC_005584	1	chr12	105430817-105431016	.
TCONS_00023818	XLOC_011155	2	chr18	36081050-36081164	-
TCONS_00009104	XLOC_004191	2	chr11	94867596-94868216	-
TCONS_00003211	XLOC_001501	1	chr1	174270414-174271237	.
TCONS_00006441	XLOC_003015	2	chr11	61263167-61263363	+
TCONS_00006776	XLOC_003182	2	chr11	75638664-75639984	+
TCONS_00012029	XLOC_005596	1	chr12	112276428-112277271	.
TCONS_00011958	XLOC_005525	1	chr12	24860577-24861056	.
TCONS_00013321	XLOC_006272	2	chr13	55047310-55048130	-
TCONS_00012368	XLOC_005797	1	chr13	46060434-46062296	+
TCONS_00003135	XLOC_001425	1	chr1	83000961-83001273	.
TCONS_00013873	XLOC_006551	1	chr13	30078055-30079190	.
TCONS_00008739	XLOC_004013	2	chr11	72805290-72806540	-
TCONS_00030682	XLOC_014349	1	chr2	23763958-23764378	.
TCONS_00012040	XLOC_005607	1	chr12	117616139-117617208	.
TCONS_00033368	XLOC_015654	1	chr3	28157354-28158872	.
TCONS_00003197	XLOC_001487	1	chr1	157053344-157054732	.
TCONS_00022081	XLOC_010364	2	chr17	35517359-35517818	-
TCONS_00021086	XLOC_009952	1	chr17	55651269-55653770	+
TCONS_00015093	XLOC_007157	3	chr14	30601028-30601249	-
TCONS_00013911	XLOC_006589	1	chr13	77809557-77809684	.
TCONS_00026034	XLOC_012188	1	chr19	8331650-8331904	.
TCONS_00007407	XLOC_003459	2	chr11	102299239-102300269	+
TCONS_00030779	XLOC_014446	1	chr2	131393037-131394702	.
TCONS_00014728	XLOC_007000	2	chr14	76490007-76490488	+
TCONS_00033399	XLOC_015685	1	chr3	64753028-64753571	.
TCONS_00019959	XLOC_009391	1	chr16	21331975-21333756	.
TCONS_00018197	XLOC_008611	1	chr15	99386265-99386599	.
TCONS_00024219	XLOC_011383	1	chr18	65709991-65710825	.
TCONS_00015956	XLOC_007552	1	chr14	28364190-28364757	.
TCONS_00003187	XLOC_001477	1	chr1	144990666-144991192	.
TCONS_00021506	XLOC_010124	2	chr17	15188118-15188232	-
TCONS_00013558	XLOC_006390	2	chr13	73456980-73457002	-
TCONS_00007408	XLOC_003460	2	chr11	102318491-102319407	+
TCONS_00004881	XLOC_002258	2	chr10	59765272-59765345	-
TCONS_00009974	XLOC_004590	1	chr11	52476059-52477114	.
TCONS_00032257	XLOC_015144	1	chr3	40739577-40742060	-
TCONS_00011970	XLOC_005537	1	chr12	46261504-46262393	.
TCONS_00013944	XLOC_006622	1	chr13	112672464-112673921	.
TCONS_00013935	XLOC_006613	1	chr13	105709091-105709411	.
TCONS_00030276	XLOC_014178	2	chr2	157222329-157222428	-
TCONS_00030732	XLOC_014399	1	chr2	83193223-83194129	.
TCONS_00003067	XLOC_001357	1	chr1	8349914-8350738	.
TCONS_00002482	XLOC_001081	2	chr1	137648245-137648811	-
TCONS_00001763	XLOC_000781	1	chr1	42767162-42769380	-
TCONS_00004494	XLOC_002067	2	chr10	128115979-128116690	+
TCONS_00015957	XLOC_007553	1	chr14	30535399-30536176	.
TCONS_00015982	XLOC_007578	1	chr14	57326632-57327541	.
TCONS_00020031	XLOC_009463	1	chr16	74987184-74987976	.
TCONS_00010052	XLOC_004668	1	chr11	104303759-104304567	.
TCONS_00022850	XLOC_010767	1	chr17	95007489-95007880	.
TCONS_00022749	XLOC_010666	1	chr17	17481966-17483297	.
TCONS_00003420	XLOC_001603	1	chr10	25712578-25714189	+
TCONS_00013884	XLOC_006562	1	chr13	51300770-51301446	.
TCONS_00003261	XLOC_001531	2	chr10	5891876-5892990	+
TCONS_00009986	XLOC_004602	1	chr11	59211617-59214724	.
TCONS_00023974	XLOC_011231	3	chr18	61145854-61147896	-
TCONS_00020043	XLOC_009475	1	chr16	81628014-81629080	.
TCONS_00008332	XLOC_003850	2	chr11	58033326-58036271	-
TCONS_00009946	XLOC_004562	1	chr11	28237149-28238408	.
TCONS_00030767	XLOC_014434	1	chr2	119623964-119624772	.
TCONS_00001660	XLOC_000743	2	chr1	34644632-34649092	-
TCONS_00016015	XLOC_007611	1	chr14	109274810-109275666	.
TCONS_00013925	XLOC_006603	1	chr13	98482186-98483228	.
TCONS_00005794	XLOC_002721	1	chr10	109645671-109646497	.
TCONS_00003103	XLOC_001393	1	chr1	45234971-45235110	.
TCONS_00030720	XLOC_014387	1	chr2	65873225-65874646	.
TCONS_00015975	XLOC_007571	1	chr14	51526285-51526885	.
TCONS_00010014	XLOC_004630	1	chr11	79140675-79141308	.
TCONS_00012012	XLOC_005579	1	chr12	98160477-98161260	.
TCONS_00015989	XLOC_007585	1	chr14	60829837-60831119	.
TCONS_00024231	XLOC_011395	1	chr18	78134020-78135114	.
TCONS_00015939	XLOC_007535	1	chr14	17784519-17786002	.
TCONS_00005727	XLOC_002654	1	chr10	11329022-11330241	.
TCONS_00029772	XLOC_013945	4	chr2	119872444-119872642	-
TCONS_00020039	XLOC_009471	1	chr16	75331203-75332063	.
TCONS_00018114	XLOC_008528	1	chr15	23419756-23419875	.
TCONS_00010038	XLOC_004654	1	chr11	98844600-98846041	.
TCONS_00020028	XLOC_009460	1	chr16	74959506-74961349	.
TCONS_00030728	XLOC_014395	1	chr2	69698963-69699358	.
TCONS_00018131	XLOC_008545	1	chr15	48720844-48721111	.
TCONS_00027395	XLOC_012847	2	chr2	117107796-117108041	+
TCONS_00022766	XLOC_010683	1	chr17	25802177-25804395	.
TCONS_00030748	XLOC_014415	1	chr2	103658701-103659453	.
TCONS_00009576	XLOC_004405	1	chr11	109531119-109531822	-
TCONS_00002114	XLOC_000926	2	chr1	87804531-87805290	-
TCONS_00011963	XLOC_005530	1	chr12	31943108-31943934	.
TCONS_00033401	XLOC_015687	1	chr3	65417572-65417997	.
TCONS_00011821	XLOC_005439	2	chr12	110745046-110745185	-
TCONS_00018180	XLOC_008594	1	chr15	90594663-90595177	.
TCONS_00024173	XLOC_011337	1	chr18	16433031-16433515	.
TCONS_00032523	XLOC_015275	2	chr3	88165500-88166262	-
TCONS_00030784	XLOC_014451	1	chr2	149182652-149182787	.
TCONS_00030750	XLOC_014417	1	chr2	106851337-106851479	.
TCONS_00012036	XLOC_005603	1	chr12	114863724-114864008	.
TCONS_00012042	XLOC_005609	1	chr12	119841352-119841461	.
TCONS_00018979	XLOC_008938	2	chr16	90938481-90938859	+
TCONS_00013941	XLOC_006619	1	chr13	111094348-111095779	.
TCONS_00005754	XLOC_002681	1	chr10	64473678-64475276	.
TCONS_00003081	XLOC_001371	1	chr1	23984618-23985132	.
TCONS_00013805	XLOC_006503	2	chr13	108204809-108204848	-
TCONS_00022778	XLOC_010695	1	chr17	29573411-29574480	.
TCONS_00024183	XLOC_011347	1	chr18	35972150-35973599	.
TCONS_00018202	XLOC_008616	1	chr15	100433993-100434869	.
TCONS_00026050	XLOC_012204	1	chr19	23212302-23213473	.
TCONS_00022796	XLOC_010713	1	chr17	45710635-45711816	.
TCONS_00003121	XLOC_001411	1	chr1	74282103-74282937	.
TCONS_00000170	XLOC_000082	2	chr1	38850998-38851056	+
TCONS_00009927	XLOC_004543	1	chr11	5965803-5966413	.
TCONS_00012003	XLOC_005570	1	chr12	86865550-86866358	.
TCONS_00026981	XLOC_012612	2	chr2	74429936-74429968	+
TCONS_00003118	XLOC_001408	1	chr1	71756009-71756677	.
TCONS_00003214	XLOC_001504	1	chr1	180185085-180187157	.
TCONS_00019953	XLOC_009385	1	chr16	17273476-17274802	.
TCONS_00008003	XLOC_003698	2	chr11	20548059-20553170	-
TCONS_00009951	XLOC_004567	1	chr11	32125484-32126398	.
TCONS_00033383	XLOC_015669	1	chr3	39257036-39258122	.
TCONS_00003158	XLOC_001448	1	chr1	113703063-113703857	.
TCONS_00005787	XLOC_002714	1	chr10	107598368-107599169	.
TCONS_00003220	XLOC_001510	1	chr1	182569075-182571164	.
TCONS_00029821	XLOC_013962	1	chr2	120981081-120982393	-
TCONS_00016467	XLOC_007821	4	chr15	78606701-78606727	+
TCONS_00013409	XLOC_006306	2	chr13	59338985-59339054	-
TCONS_00001998	XLOC_000880	2	chr1	74443807-74443858	-
TCONS_00019952	XLOC_009384	1	chr16	17219241-17221539	.
TCONS_00005792	XLOC_002719	1	chr10	109613295-109614077	.
TCONS_00011159	XLOC_005125	3	chr12	4598794-4600048	-
TCONS_00010001	XLOC_004617	1	chr11	69197243-69198059	.
TCONS_00008499	XLOC_003920	1	chr11	64333708-64336344	-
TCONS_00030715	XLOC_014382	1	chr2	58646013-58648412	.
TCONS_00003140	XLOC_001430	1	chr1	88419796-88422888	.
TCONS_00030698	XLOC_014365	1	chr2	32127280-32127715	.
TCONS_00028182	XLOC_013216	2	chr2	167020623-167021494	+
TCONS_00030500	XLOC_014270	2	chr2	172265877-172265974	-
TCONS_00020401	XLOC_009648	1	chr17	25397360-25399813	+
TCONS_00022731	XLOC_010648	1	chr17	3313730-3314305	.
TCONS_00003143	XLOC_001433	1	chr1	91841446-91843042	.
TCONS_00008040	XLOC_003716	2	chr11	23950175-23950244	-
TCONS_00023803	XLOC_011144	2	chr18	35023284-35024629	-
TCONS_00003133	XLOC_001423	1	chr1	82288558-82289504	.
TCONS_00003160	XLOC_001450	1	chr1	126067528-126068348	.
TCONS_00013056	XLOC_006144	1	chr13	23830667-23832247	-
TCONS_00020052	XLOC_009484	1	chr16	96304353-96308835	.
TCONS_00033387	XLOC_015673	1	chr3	53496297-53496784	.
TCONS_00020015	XLOC_009447	1	chr16	72648364-72648903	.
TCONS_00009997	XLOC_004613	1	chr11	69024685-69025130	.
TCONS_00022937	XLOC_010807	2	chr18	15371732-15373175	+
TCONS_00017430	XLOC_008241	2	chr15	76731412-76732731	-
TCONS_00005743	XLOC_002670	1	chr10	34618418-34618672	.
TCONS_00007935	XLOC_003664	2	chr11	6306007-6306134	-
TCONS_00009377	XLOC_004326	2	chr11	101303499-101304308	-
TCONS_00030770	XLOC_014437	1	chr2	124219621-124220557	.
TCONS_00010067	XLOC_004683	1	chr11	120853845-120855518	.
TCONS_00013297	XLOC_006264	2	chr13	54482815-54489848	-
TCONS_00024165	XLOC_011329	1	chr18	4485104-4485219	.
TCONS_00008669	XLOC_003986	3	chr11	70350256-70350319	-
TCONS_00016347	XLOC_007769	2	chr15	74580579-74581782	+
TCONS_00018189	XLOC_008603	1	chr15	95450716-95451671	.
TCONS_00029058	XLOC_013547	2	chr2	49629626-49630297	-
TCONS_00015979	XLOC_007575	1	chr14	53481526-53482426	.
TCONS_00003194	XLOC_001484	1	chr1	153367445-153367893	.
TCONS_00007776	XLOC_003610	2	chr11	120440538-120440747	+
TCONS_00021820	XLOC_010266	3	chr17	28974489-28975493	-
TCONS_00030703	XLOC_014370	1	chr2	34504495-34505883	.
TCONS_00000865	XLOC_000368	3	chr1	129862233-129862997	+
TCONS_00024241	XLOC_011405	1	chr18	90480191-90480717	.
TCONS_00015842	XLOC_007491	2	chr14	106022913-106023212	-
TCONS_00030324	XLOC_014196	2	chr2	163149643-163149991	-
TCONS_00020050	XLOC_009482	1	chr16	95220741-95223262	.
TCONS_00013901	XLOC_006579	1	chr13	62736913-62737399	.
TCONS_00024239	XLOC_011403	1	chr18	86411592-86412980	.
TCONS_00004363	XLOC_002010	2	chr10	121029238-121029260	+
TCONS_00016021	XLOC_007617	1	chr14	121309049-121310065	.
TCONS_00020023	XLOC_009455	1	chr16	74861299-74862688	.
TCONS_00018107	XLOC_008521	1	chr15	5177035-5180015	.
TCONS_00008775	XLOC_004039	2	chr11	74483642-74484359	-
TCONS_00017586	XLOC_008306	2	chr15	81305972-81306800	-
TCONS_00030797	XLOC_014464	1	chr2	157375966-157377216	.
TCONS_00016022	XLOC_007618	1	chr14	121426400-121427089	.
TCONS_00000889	XLOC_000380	3	chr1	133163028-133163661	+
TCONS_00002021	XLOC_000892	2	chr1	75143553-75144852	-
TCONS_00003119	XLOC_001409	1	chr1	71760852-71760998	.
TCONS_00005275	XLOC_002418	2	chr10	82048618-82049965	-
TCONS_00009931	XLOC_004547	1	chr11	6142400-6142779	.
TCONS_00030501	XLOC_014270	1	chr2	172264745-172266041	-
TCONS_00005757	XLOC_002684	1	chr10	70625885-70626054	.
TCONS_00022760	XLOC_010677	1	chr17	22321811-22322530	.
TCONS_00033378	XLOC_015664	1	chr3	34585096-34585478	.
TCONS_00018148	XLOC_008562	1	chr15	74197898-74202626	.
TCONS_00024185	XLOC_011349	1	chr18	38519695-38520216	.
TCONS_00014531	XLOC_006903	2	chr14	60796702-60798039	+
TCONS_00014559	XLOC_006914	2	chr14	63159578-63160470	+
TCONS_00009750	XLOC_004474	2	chr11	117343793-117344204	-
TCONS_00020046	XLOC_009478	1	chr16	88460324-88460455	.
TCONS_00024215	XLOC_011379	1	chr18	64240446-64241029	.
TCONS_00005730	XLOC_002657	1	chr10	21872704-21874281	.
TCONS_00010061	XLOC_004677	1	chr11	113490701-113491459	.
TCONS_00024221	XLOC_011385	1	chr18	67406823-67408040	.
TCONS_00020369	XLOC_009635	2	chr17	24917930-24918294	+
TCONS_00030782	XLOC_014449	1	chr2	143991051-143992619	.
TCONS_00022801	XLOC_010718	1	chr17	47276816-47277548	.
TCONS_00003193	XLOC_001483	1	chr1	153180204-153181346	.
TCONS_00000864	XLOC_000368	3	chr1	129862233-129862997	+
TCONS_00009998	XLOC_004614	1	chr11	69183087-69183577	.
TCONS_00022751	XLOC_010668	1	chr17	18047681-18048483	.
TCONS_00011977	XLOC_005544	1	chr12	53675554-53676338	.
TCONS_00016009	XLOC_007605	1	chr14	99393094-99393558	.
TCONS_00008930	XLOC_004109	2	chr11	82712281-82712652	-
TCONS_00005788	XLOC_002715	1	chr10	109458446-109460101	.
TCONS_00024187	XLOC_011351	1	chr18	38630695-38631391	.
TCONS_00009764	XLOC_004480	3	chr11	117994815-117995049	-
TCONS_00006273	XLOC_002942	2	chr11	53796248-53797153	+
TCONS_00011996	XLOC_005563	1	chr12	82670721-82671457	.
TCONS_00009981	XLOC_004597	1	chr11	57762074-57762648	.
TCONS_00019973	XLOC_009405	1	chr16	33138096-33138298	.
TCONS_00033357	XLOC_015643	1	chr3	4213240-4213847	.
TCONS_00012008	XLOC_005575	1	chr12	89573120-89573371	.
TCONS_00002464	XLOC_001073	2	chr1	137052319-137053162	-
TCONS_00013411	XLOC_006306	2	chr13	59341084-59341109	-
TCONS_00003156	XLOC_001446	1	chr1	113701777-113701912	.
TCONS_00018126	XLOC_008540	1	chr15	41863115-41863739	.
TCONS_00013889	XLOC_006567	1	chr13	55049583-55050697	.
TCONS_00003201	XLOC_001491	1	chr1	159552375-159552707	.
TCONS_00012033	XLOC_005600	1	chr12	114429834-114431518	.
TCONS_00026076	XLOC_012230	1	chr19	53722546-53723100	.
TCONS_00019967	XLOC_009399	1	chr16	28929897-28930445	.
TCONS_00029970	XLOC_014028	2	chr2	130393335-130394383	-
TCONS_00018198	XLOC_008612	1	chr15	99493601-99494222	.
TCONS_00009948	XLOC_004564	1	chr11	28857313-28857478	.
TCONS_00015963	XLOC_007559	1	chr14	40819664-40820207	.
TCONS_00024233	XLOC_011397	1	chr18	81184230-81185275	.
TCONS_00015931	XLOC_007527	1	chr14	8398457-8398559	.
TCONS_00016940	XLOC_008037	2	chr15	103139282-103139301	+
TCONS_00013924	XLOC_006602	1	chr13	98305429-98308636	.
TCONS_00024465	XLOC_011492	2	chr19	7273003-7273735	+
TCONS_00012034	XLOC_005601	1	chr12	114498151-114498432	.
TCONS_00022790	XLOC_010707	1	chr17	37268078-37268468	.
TCONS_00020019	XLOC_009451	1	chr16	74678403-74678727	.
TCONS_00028811	XLOC_013452	2	chr2	29927439-29928103	-
TCONS_00022527	XLOC_010568	2	chr17	71170379-71170746	-
TCONS_00022811	XLOC_010728	1	chr17	56405447-56406461	.
TCONS_00030746	XLOC_014413	1	chr2	97789040-97789860	.
TCONS_00030727	XLOC_014394	1	chr2	68669053-68669233	.
TCONS_00026081	XLOC_012235	1	chr19	57684026-57685342	.
TCONS_00005751	XLOC_002678	1	chr10	58269025-58274174	.
TCONS_00003074	XLOC_001364	1	chr1	17388072-17388784	.
TCONS_00003215	XLOC_001505	1	chr1	180207891-180208318	.
TCONS_00005765	XLOC_002692	1	chr10	76944930-76946536	.
TCONS_00030793	XLOC_014460	1	chr2	156905102-156906852	.
TCONS_00002644	XLOC_001155	2	chr1	161162765-161162978	-
TCONS_00022813	XLOC_010730	1	chr17	56901689-56902549	.
TCONS_00008263	XLOC_003821	2	chr11	53362270-53362564	-
TCONS_00020022	XLOC_009454	1	chr16	74832263-74834154	.
TCONS_00003154	XLOC_001444	1	chr1	107660982-107661274	.
TCONS_00006577	XLOC_003084	3	chr11	69548888-69549300	+
TCONS_00013905	XLOC_006583	1	chr13	65029575-65030527	.
TCONS_00001762	XLOC_000781	4	chr1	42770675-42770741	-
TCONS_00013204	XLOC_006226	2	chr13	46597234-46597577	-
TCONS_00026677	XLOC_012478	2	chr2	32644577-32645996	+
TCONS_00006116	XLOC_002868	2	chr11	46007282-46010102	+
TCONS_00030160	XLOC_014124	2	chr2	152438188-152438525	-
TCONS_00033369	XLOC_015655	1	chr3	28159341-28160779	.
TCONS_00030701	XLOC_014368	1	chr2	33416485-33417376	.
TCONS_00010028	XLOC_004644	1	chr11	95360108-95361767	.
TCONS_00030772	XLOC_014439	1	chr2	124393285-124394262	.
TCONS_00001743	XLOC_000776	1	chr1	40127024-40130674	-
TCONS_00012011	XLOC_005578	1	chr12	95165164-95167582	.
TCONS_00015960	XLOC_007556	1	chr14	35315956-35316812	.
TCONS_00030696	XLOC_014363	1	chr2	31315599-31316196	.
TCONS_00009958	XLOC_004574	1	chr11	37047342-37048381	.
TCONS_00019652	XLOC_009240	2	chr16	56927879-56928208	-
TCONS_00020788	XLOC_009795	2	chr17	35219942-35223023	+
TCONS_00015983	XLOC_007579	1	chr14	57430755-57434427	.
TCONS_00022808	XLOC_010725	1	chr17	53841320-53841546	.
TCONS_00003139	XLOC_001429	1	chr1	88402059-88403321	.
TCONS_00005737	XLOC_002664	1	chr10	29418543-29419187	.
TCONS_00000590	XLOC_000250	2	chr1	87869542-87869941	+
TCONS_00001329	XLOC_000599	1	chr1	179913426-179917263	+
TCONS_00001095	XLOC_000475	2	chr1	157052342-157053060	+
TCONS_00013877	XLOC_006555	1	chr13	34958128-34958237	.
TCONS_00018140	XLOC_008554	1	chr15	70788248-70788872	.
TCONS_00030789	XLOC_014456	1	chr2	152599528-152600968	.
TCONS_00022780	XLOC_010697	1	chr17	30025629-30030837	.
TCONS_00005718	XLOC_002645	1	chr10	8761894-8762934	.
TCONS_00018150	XLOC_008564	1	chr15	74270202-74270802	.
TCONS_00018967	XLOC_008933	2	chr16	90362753-90373105	+
TCONS_00011981	XLOC_005548	1	chr12	60746691-60746984	.
TCONS_00003072	XLOC_001362	1	chr1	16758891-16760174	.
TCONS_00009956	XLOC_004572	1	chr11	36925969-36926592	.
TCONS_00012367	XLOC_005797	2	chr13	46061280-46062296	+
TCONS_00033400	XLOC_015686	1	chr3	64909485-64910855	.
TCONS_00010849	XLOC_004991	2	chr12	106649863-106651176	+
TCONS_00003184	XLOC_001474	1	chr1	141824641-141826245	.
TCONS_00020013	XLOC_009445	1	chr16	72409757-72410649	.
TCONS_00008707	XLOC_004001	2	chr11	71553754-71554014	-
TCONS_00015943	XLOC_007539	1	chr14	19377469-19377671	.
TCONS_00018205	XLOC_008619	1	chr15	102036565-102038146	.
TCONS_00022797	XLOC_010714	1	chr17	45716842-45718314	.
TCONS_00024191	XLOC_011355	1	chr18	39648426-39648990	.
TCONS_00026083	XLOC_012237	1	chr19	59162138-59162336	.
TCONS_00024174	XLOC_011338	1	chr18	20707509-20707671	.
TCONS_00024942	XLOC_011732	2	chr19	46107657-46107733	+
TCONS_00026461	XLOC_012407	2	chr2	26967416-26967743	+
TCONS_00030738	XLOC_014405	1	chr2	87403531-87403802	.
TCONS_00018155	XLOC_008569	1	chr15	76785682-76786355	.
TCONS_00005753	XLOC_002680	1	chr10	64472217-64473602	.
TCONS_00033410	XLOC_015696	1	chr3	80476916-80477815	.
TCONS_00022695	XLOC_010638	2	chr17	89093420-89093817	-
TCONS_00030743	XLOC_014410	1	chr2	96785868-96786069	.
TCONS_00024761	XLOC_011645	1	chr19	30642223-30643785	+
TCONS_00020034	XLOC_009466	1	chr16	75077889-75080059	.
TCONS_00020969	XLOC_009898	2	chr17	45868532-45868921	+
TCONS_00030323	XLOC_014196	2	chr2	163149643-163149986	-
TCONS_00028648	XLOC_013387	2	chr2	25207022-25207734	-
TCONS_00003203	XLOC_001493	1	chr1	161330827-161332360	.
TCONS_00010003	XLOC_004619	1	chr11	70190180-70192664	.
TCONS_00004360	XLOC_002007	2	chr10	120417031-120418073	+
TCONS_00003130	XLOC_001420	1	chr1	81298405-81299449	.
TCONS_00030744	XLOC_014411	1	chr2	97000180-97001699	.
TCONS_00009989	XLOC_004605	1	chr11	60035393-60036825	.
TCONS_00022767	XLOC_010684	1	chr17	25804599-25807497	.
TCONS_00005724	XLOC_002651	1	chr10	9336617-9337563	.
TCONS_00024226	XLOC_011390	1	chr18	75926737-75926968	.
TCONS_00016513	XLOC_007843	3	chr15	79617220-79620352	+
TCONS_00010051	XLOC_004667	1	chr11	104039705-104040125	.
TCONS_00030716	XLOC_014383	1	chr2	59402031-59402787	.
TCONS_00024163	XLOC_011327	1	chr18	3253556-3255331	.
TCONS_00003098	XLOC_001388	1	chr1	42800593-42801635	.
TCONS_00030248	XLOC_014164	3	chr2	156368146-156369106	-
TCONS_00005799	XLOC_002726	1	chr10	116409832-116410098	.
TCONS_00018170	XLOC_008584	1	chr15	84049553-84050986	.
TCONS_00030795	XLOC_014462	1	chr2	157302052-157302812	.
TCONS_00028820	XLOC_013455	2	chr2	30016563-30016598	-
TCONS_00019963	XLOC_009395	1	chr16	22295044-22295553	.
TCONS_00024235	XLOC_011399	1	chr18	82557964-82558884	.
TCONS_00008540	XLOC_003941	2	chr11	68905176-68905889	-
TCONS_00009977	XLOC_004593	1	chr11	54335073-54336190	.
TCONS_00011969	XLOC_005536	1	chr12	45427077-45427831	.
TCONS_00015373	XLOC_007287	2	chr14	54888025-54889565	-
TCONS_00013856	XLOC_006534	1	chr13	3138890-3139375	.
TCONS_00026056	XLOC_012210	1	chr19	28220234-28220667	.
TCONS_00003199	XLOC_001489	1	chr1	158354683-158355367	.
TCONS_00020292	XLOC_009592	1	chr17	21816936-21817486	+
TCONS_00022847	XLOC_010764	1	chr17	90307824-90309787	.
TCONS_00003970	XLOC_001846	4	chr10	80484385-80485219	+
TCONS_00026088	XLOC_012242	1	chr19	61173501-61174874	.
TCONS_00030711	XLOC_014378	1	chr2	53554595-53555873	.
TCONS_00003186	XLOC_001476	1	chr1	144989850-144990332	.
TCONS_00002548	XLOC_001116	2	chr1	153191083-153192385	-
TCONS_00023241	XLOC_010912	2	chr18	43634643-43637513	+
TCONS_00024189	XLOC_011353	1	chr18	38994614-38995049	.
TCONS_00013052	XLOC_006141	1	chr13	23784041-23784794	-
TCONS_00008778	XLOC_004041	2	chr11	74656512-74659226	-
TCONS_00024228	XLOC_011392	1	chr18	77396956-77397971	.
TCONS_00008108	XLOC_003748	2	chr11	34935133-34935332	-
TCONS_00012006	XLOC_005573	1	chr12	89327478-89327721	.
TCONS_00021413	XLOC_010082	3	chr17	6844405-6844507	-
TCONS_00022825	XLOC_010742	1	chr17	74219844-74219977	.
TCONS_00003064	XLOC_001354	1	chr1	6428542-6429519	.
TCONS_00021400	XLOC_010079	1	chr17	6306101-6307356	-
TCONS_00022833	XLOC_010750	1	chr17	81337256-81337925	.
TCONS_00015565	XLOC_007376	2	chr14	63168603-63168667	-
TCONS_00007643	XLOC_003551	2	chr11	115940839-115940871	+
TCONS_00013862	XLOC_006540	1	chr13	12358692-12359311	.
TCONS_00013898	XLOC_006576	1	chr13	61824988-61825291	.
TCONS_00003176	XLOC_001466	1	chr1	130416550-130417915	.
TCONS_00009983	XLOC_004599	1	chr11	58165364-58169441	.
TCONS_00005781	XLOC_002708	1	chr10	95135411-95136126	.
TCONS_00000243	XLOC_000110	2	chr1	45914602-45914607	+
TCONS_00022079	XLOC_010363	2	chr17	35375180-35375723	-
TCONS_00030694	XLOC_014361	1	chr2	30784371-30785255	.
TCONS_00021155	XLOC_009980	3	chr17	57220518-57221173	+
TCONS_00010850	XLOC_004991	2	chr12	106649863-106651176	+
TCONS_00030769	XLOC_014436	1	chr2	121306807-121307356	.
TCONS_00019977	XLOC_009409	1	chr16	36040321-36041113	.
TCONS_00026071	XLOC_012225	1	chr19	45000864-45001626	.
TCONS_00030708	XLOC_014375	1	chr2	39982434-39983449	.
TCONS_00004878	XLOC_002256	3	chr10	59596894-59598697	-
TCONS_00007107	XLOC_003322	2	chr11	94269846-94271177	+
TCONS_00015980	XLOC_007576	1	chr14	55512374-55512706	.
TCONS_00019299	XLOC_009077	2	chr16	19200291-19200411	-
TCONS_00022753	XLOC_010670	1	chr17	18049264-18049974	.
TCONS_00018190	XLOC_008604	1	chr15	95496817-95497966	.
TCONS_00003070	XLOC_001360	1	chr1	15711417-15712661	.
TCONS_00012031	XLOC_005598	1	chr12	112901097-112902265	.
TCONS_00028769	XLOC_013437	2	chr2	28362761-28363289	-
TCONS_00033374	XLOC_015660	1	chr3	32294172-32295476	.
TCONS_00010009	XLOC_004625	1	chr11	76414713-76415376	.
TCONS_00020024	XLOC_009456	1	chr16	74889881-74890922	.
TCONS_00004924	XLOC_002276	2	chr10	62004280-62004421	-
TCONS_00022743	XLOC_010660	1	chr17	13213504-13216373	.
TCONS_00016464	XLOC_007821	6	chr15	78606981-78607259	+
TCONS_00033379	XLOC_015665	1	chr3	34585742-34587446	.
TCONS_00033389	XLOC_015675	1	chr3	54613919-54615416	.
TCONS_00003968	XLOC_001846	2	chr10	80483944-80485219	+
TCONS_00029773	XLOC_013945	3	chr2	119872444-119872689	-
TCONS_00022815	XLOC_010732	1	chr17	58554129-58554866	.
TCONS_00010041	XLOC_004657	1	chr11	100104571-100104986	.
TCONS_00010019	XLOC_004635	1	chr11	80237218-80237869	.
TCONS_00003190	XLOC_001480	1	chr1	152112053-152113203	.
TCONS_00002582	XLOC_001132	2	chr1	155756346-155760720	-
TCONS_00019420	XLOC_009139	2	chr16	31458632-31458982	-
TCONS_00011356	XLOC_005223	2	chr12	54241973-54243759	-
TCONS_00001643	XLOC_000734	1	chr1	32714316-32715377	-
TCONS_00020002	XLOC_009434	1	chr16	50665659-50666455	.
TCONS_00006241	XLOC_002932	2	chr11	53003858-53006073	+
TCONS_00003134	XLOC_001424	1	chr1	83000546-83000666	.
TCONS_00010017	XLOC_004633	1	chr11	79399295-79401113	.
TCONS_00020213	XLOC_009544	2	chr17	15211381-15211959	+
TCONS_00030706	XLOC_014373	1	chr2	36663308-36663949	.
TCONS_00003111	XLOC_001401	1	chr1	59534168-59534648	.
TCONS_00021797	XLOC_010253	2	chr17	27848150-27848549	-
TCONS_00003148	XLOC_001438	1	chr1	96363714-96366483	.
TCONS_00026040	XLOC_012194	1	chr19	11951587-11952290	.
TCONS_00003227	XLOC_001517	1	chr1	193116193-193117551	.
TCONS_00013874	XLOC_006552	1	chr13	30876308-30876842	.
TCONS_00020048	XLOC_009480	1	chr16	92564067-92565040	.
TCONS_00027031	XLOC_012642	2	chr2	80442873-80443680	+
TCONS_00012015	XLOC_005582	1	chr12	101982697-101983194	.
TCONS_00018210	XLOC_008624	1	chr15	103448880-103450354	.
TCONS_00026045	XLOC_012199	1	chr19	18001179-18001415	.
TCONS_00001667	XLOC_000746	2	chr1	36162711-36163279	-
TCONS_00030804	XLOC_014471	1	chr2	164303167-164304081	.
TCONS_00010005	XLOC_004621	1	chr11	74537955-74538514	.
TCONS_00009939	XLOC_004555	1	chr11	16995538-16995691	.
TCONS_00022804	XLOC_010721	1	chr17	49244400-49245868	.
TCONS_00011122	XLOC_005106	2	chr12	117230405-117231227	+
TCONS_00010748	XLOC_004955	2	chr12	100580019-100580295	+
TCONS_00022849	XLOC_010766	1	chr17	91947491-91948110	.
TCONS_00030669	XLOC_014336	1	chr2	4035392-4036356	.
TCONS_00003062	XLOC_001352	1	chr1	3664573-3667174	.
TCONS_00026031	XLOC_012185	1	chr19	7491395-7492095	.
TCONS_00009106	XLOC_004191	2	chr11	94867596-94869400	-
TCONS_00018050	XLOC_008495	2	chr15	101926942-101927605	-
TCONS_00003205	XLOC_001495	1	chr1	167254739-167256881	.
TCONS_00030787	XLOC_014454	1	chr2	151200887-151200990	.
TCONS_00030741	XLOC_014408	1	chr2	92805308-92811717	.
TCONS_00026067	XLOC_012221	1	chr19	41661762-41668580	.
TCONS_00029769	XLOC_013945	2	chr2	119869823-119869889	-
TCONS_00021150	XLOC_009978	2	chr17	57184664-57184742	+
TCONS_00030754	XLOC_014421	1	chr2	107172169-107172936	.
TCONS_00003106	XLOC_001396	1	chr1	55184325-55184958	.
TCONS_00021085	XLOC_009952	2	chr17	55651918-55653770	+
TCONS_00015985	XLOC_007581	1	chr14	57503798-57505121	.
TCONS_00015965	XLOC_007561	1	chr14	43798849-43800772	.
TCONS_00030776	XLOC_014443	1	chr2	129204862-129205095	.
TCONS_00020032	XLOC_009464	1	chr16	74994859-74995471	.
TCONS_00033419	XLOC_015705	1	chr3	87011263-87012139	.
TCONS_00030737	XLOC_014404	1	chr2	87366221-87366910	.
TCONS_00011960	XLOC_005527	1	chr12	27818981-27819682	.
TCONS_00011973	XLOC_005540	1	chr12	52691581-52693144	.
TCONS_00016763	XLOC_007960	3	chr15	98569497-98570237	+
TCONS_00030815	XLOC_014482	1	chr2	170165893-170170175	.
TCONS_00011959	XLOC_005526	1	chr12	25322887-25323929	.
TCONS_00014507	XLOC_006892	2	chr14	57742620-57743248	+
TCONS_00018143	XLOC_008557	1	chr15	72048488-72049219	.
TCONS_00009965	XLOC_004581	1	chr11	48565263-48567284	.
TCONS_00011937	XLOC_005504	1	chr12	14936681-14936976	.
TCONS_00019834	XLOC_009345	2	chr16	91270746-91272180	-
TCONS_00020011	XLOC_009443	1	chr16	65794007-65794172	.
TCONS_00009954	XLOC_004570	1	chr11	32939118-32939711	.
TCONS_00011908	XLOC_005478	2	chr12	117219300-117219382	-
TCONS_00006356	XLOC_002983	2	chr11	58746278-58746907	+
TCONS_00023778	XLOC_011132	2	chr18	33544375-33544655	-
TCONS_00022678	XLOC_010627	2	chr17	87231127-87232748	-
TCONS_00011954	XLOC_005521	1	chr12	21629473-21630663	.
TCONS_00030780	XLOC_014447	1	chr2	131395653-131396672	.
TCONS_00027177	XLOC_012750	2	chr2	90929971-90930320	+
TCONS_00012975	XLOC_006083	2	chr13	21285845-21285878	-
TCONS_00002135	XLOC_000939	2	chr1	89136463-89136538	-
TCONS_00000953	XLOC_000407	2	chr1	135517097-135518384	+
TCONS_00030801	XLOC_014468	1	chr2	162724590-162725545	.
TCONS_00015997	XLOC_007593	1	chr14	67529287-67529859	.
TCONS_00004012	XLOC_001864	3	chr10	80923748-80925089	+
TCONS_00024180	XLOC_011344	1	chr18	30511798-30512470	.
TCONS_00024177	XLOC_011341	1	chr18	25968028-25968705	.
TCONS_00018207	XLOC_008621	1	chr15	102465409-102465781	.
TCONS_00026042	XLOC_012196	1	chr19	11985060-11986726	.
TCONS_00013882	XLOC_006560	1	chr13	48967217-48968442	.
TCONS_00005713	XLOC_002640	1	chr10	3231370-3232926	.
TCONS_00009944	XLOC_004560	1	chr11	23939532-23941132	.
TCONS_00010063	XLOC_004679	1	chr11	118238837-118239579	.
TCONS_00005721	XLOC_002648	1	chr10	8947146-8948104	.
TCONS_00004198	XLOC_001934	2	chr10	95010976-95010996	+
TCONS_00018157	XLOC_008571	1	chr15	78004786-78005779	.
TCONS_00010218	XLOC_004744	2	chr12	29321398-29321516	+
TCONS_00030675	XLOC_014342	1	chr2	16681170-16682671	.
TCONS_00024140	XLOC_011314	2	chr18	82754604-82755027	-
TCONS_00013865	XLOC_006543	1	chr13	19245184-19246534	.
TCONS_00018208	XLOC_008622	1	chr15	103102763-103103065	.
TCONS_00003125	XLOC_001415	1	chr1	78304198-78305262	.
TCONS_00010640	XLOC_004912	1	chr12	86124161-86125326	+
TCONS_00033414	XLOC_015700	1	chr3	83165349-83166646	.
TCONS_00018192	XLOC_008606	1	chr15	97793766-97794572	.
TCONS_00030809	XLOC_014476	1	chr2	166833130-166833387	.
TCONS_00013891	XLOC_006569	1	chr13	58270452-58272200	.
TCONS_00030683	XLOC_014350	1	chr2	24034631-24035032	.
TCONS_00003083	XLOC_001373	1	chr1	28637202-28637590	.
TCONS_00022810	XLOC_010727	1	chr17	54558955-54559164	.
TCONS_00025567	XLOC_011994	2	chr19	21356441-21356518	-
TCONS_00026060	XLOC_012214	1	chr19	34958018-34959064	.
TCONS_00005770	XLOC_002697	1	chr10	79724223-79725413	.
TCONS_00028183	XLOC_013217	2	chr2	167027714-167030586	+
TCONS_00026022	XLOC_012176	1	chr19	3764777-3766183	.
TCONS_00026079	XLOC_012233	1	chr19	55182199-55184671	.
TCONS_00003066	XLOC_001356	1	chr1	6913481-6913657	.
TCONS_00003142	XLOC_001432	1	chr1	91839502-91841340	.
TCONS_00003218	XLOC_001508	1	chr1	180417695-180419086	.
TCONS_00003128	XLOC_001418	1	chr1	79918915-79920082	.
TCONS_00008483	XLOC_003913	2	chr11	62366040-62367046	-
TCONS_00023203	XLOC_010898	2	chr18	38345927-38349588	+
TCONS_00015981	XLOC_007577	1	chr14	57319846-57321211	.
TCONS_00007934	XLOC_003664	2	chr11	6306001-6306096	-
TCONS_00005738	XLOC_002665	1	chr10	29804525-29804630	.
TCONS_00010002	XLOC_004618	1	chr11	70172420-70172752	.
TCONS_00018104	XLOC_008518	1	chr15	3167278-3167515	.
TCONS_00003223	XLOC_001513	1	chr1	183213257-183214277	.
TCONS_00030699	XLOC_014366	1	chr2	32492854-32493825	.
TCONS_00031107	XLOC_014614	1	chr3	55987237-55987926	+
TCONS_00018158	XLOC_008572	1	chr15	79307099-79307893	.
TCONS_00014896	XLOC_007089	2	chr14	9632692-9633034	-
TCONS_00005777	XLOC_002704	1	chr10	86956576-86957810	.
TCONS_00022755	XLOC_010672	1	chr17	20707823-20708196	.
TCONS_00021290	XLOC_010029	2	chr17	80249846-80250121	+
TCONS_00026059	XLOC_012213	1	chr19	32540358-32541068	.
TCONS_00011220	XLOC_005154	2	chr12	17436671-17436953	-
TCONS_00018139	XLOC_008553	1	chr15	68545355-68546202	.
TCONS_00018956	XLOC_008924	3	chr16	87838270-87839526	+
TCONS_00003075	XLOC_001365	1	chr1	17759679-17760679	.
TCONS_00019958	XLOC_009390	1	chr16	21148700-21149586	.
TCONS_00022831	XLOC_010748	1	chr17	80332699-80333067	.
TCONS_00003132	XLOC_001422	1	chr1	81738267-81739413	.
TCONS_00018144	XLOC_008558	1	chr15	72379135-72380958	.
TCONS_00009156	XLOC_004213	2	chr11	96858910-96859041	-
TCONS_00026051	XLOC_012205	1	chr19	23213794-23214151	.
TCONS_00022882	XLOC_010783	1	chr18	8693907-8697122	+
TCONS_00018201	XLOC_008615	1	chr15	100127668-100128066	.
TCONS_00016007	XLOC_007603	1	chr14	95683782-95684831	.
TCONS_00009105	XLOC_004191	3	chr11	94867569-94868216	-
TCONS_00003078	XLOC_001368	1	chr1	20931770-20932823	.
TCONS_00011957	XLOC_005524	1	chr12	24588022-24588300	.
TCONS_00030740	XLOC_014407	1	chr2	92800660-92801902	.
TCONS_00022832	XLOC_010749	1	chr17	80333189-80333808	.
TCONS_00030796	XLOC_014463	1	chr2	157303119-157310973	.
TCONS_00013940	XLOC_006618	1	chr13	109100323-109100894	.
TCONS_00017819	XLOC_008396	3	chr15	95015913-95016173	-
TCONS_00024211	XLOC_011375	1	chr18	61352584-61353612	.
TCONS_00016803	XLOC_007976	2	chr15	99450762-99451922	+
TCONS_00019263	XLOC_009062	2	chr16	18151009-18152492	-
TCONS_00018115	XLOC_008529	1	chr15	27530152-27531784	.
TCONS_00003510	XLOC_001641	2	chr10	42303786-42304355	+
TCONS_00009376	XLOC_004326	3	chr11	101303499-101304308	-
TCONS_00018125	XLOC_008539	1	chr15	39012527-39014077	.
TCONS_00013886	XLOC_006564	1	chr13	54553024-54556934	.
TCONS_00016020	XLOC_007616	1	chr14	120876257-120877613	.
TCONS_00024218	XLOC_011382	1	chr18	65044001-65046938	.
TCONS_00003161	XLOC_001451	1	chr1	126078958-126079621	.
TCONS_00016937	XLOC_008034	2	chr15	103076976-103077128	+
TCONS_00024196	XLOC_011360	1	chr18	43597509-43598100	.
TCONS_00018175	XLOC_008589	1	chr15	85535203-85535794	.
TCONS_00018137	XLOC_008551	1	chr15	60989375-60990277	.
TCONS_00004013	XLOC_001864	2	chr10	80923194-80925089	+
TCONS_00020970	XLOC_009898	2	chr17	45869035-45869094	+
TCONS_00018188	XLOC_008602	1	chr15	95042639-95044052	.
TCONS_00003159	XLOC_001449	1	chr1	126012027-126012629	.
TCONS_00011772	XLOC_005416	2	chr12	105428560-105428608	-
TCONS_00006440	XLOC_003015	2	chr11	61262675-61262934	+
TCONS_00008109	XLOC_003749	2	chr11	35583367-35583546	-
TCONS_00024204	XLOC_011368	1	chr18	54801693-54802773	.
TCONS_00001499	XLOC_000677	2	chr1	6427574-6428439	-
TCONS_00030808	XLOC_014475	1	chr2	166832572-166832974	.
TCONS_00022843	XLOC_010760	1	chr17	88367987-88368636	.
TCONS_00026073	XLOC_012227	1	chr19	47568164-47571499	.
TCONS_00016014	XLOC_007610	1	chr14	109200870-109202028	.
TCONS_00030723	XLOC_014390	1	chr2	67488501-67489616	.
TCONS_00006242	XLOC_002933	2	chr11	53074384-53075321	+
TCONS_00011968	XLOC_005535	1	chr12	40675037-40675694	.
TCONS_00017879	XLOC_008415	2	chr15	98000401-98000574	-
TCONS_00012000	XLOC_005567	1	chr12	84846071-84846485	.
TCONS_00023373	XLOC_010989	1	chr18	61872078-61874562	+
TCONS_00018452	XLOC_008719	2	chr16	18622699-18622894	+
TCONS_00020177	XLOC_009530	3	chr17	13229824-13233332	+
TCONS_00021401	XLOC_010079	2	chr17	6308638-6308690	-
TCONS_00009959	XLOC_004575	1	chr11	40956283-40957059	.
TCONS_00018106	XLOC_008520	1	chr15	5171453-5172324	.
TCONS_00010056	XLOC_004672	1	chr11	107591766-107593479	.
TCONS_00009985	XLOC_004601	1	chr11	59207400-59211085	.
TCONS_00029964	XLOC_014024	2	chr2	130120130-130120826	-
TCONS_00009995	XLOC_004611	1	chr11	67268883-67269255	.
TCONS_00016462	XLOC_007821	4	chr15	78606981-78607259	+
TCONS_00005807	XLOC_002734	1	chr10	127987280-127987932	.
TCONS_00010013	XLOC_004629	1	chr11	77685606-77687079	.
TCONS_00029755	XLOC_013940	2	chr2	119412321-119412755	-
TCONS_00002268	XLOC_001005	1	chr1	120284709-120285539	-
TCONS_00030764	XLOC_014431	1	chr2	118199576-118200522	.
TCONS_00006567	XLOC_003078	2	chr11	69414778-69414916	+
TCONS_00022446	XLOC_010525	2	chr17	56751539-56751675	-
TCONS_00016461	XLOC_007821	3	chr15	78606921-78607259	+
TCONS_00026048	XLOC_012202	1	chr19	21371650-21372807	.
TCONS_00009969	XLOC_004585	1	chr11	50172865-50173966	.
TCONS_00005782	XLOC_002709	1	chr10	98493903-98495052	.
TCONS_00020017	XLOC_009449	1	chr16	74560761-74562212	.
TCONS_00029918	XLOC_014001	2	chr2	127086298-127086841	-
TCONS_00015971	XLOC_007567	1	chr14	48698806-48699488	.
TCONS_00019961	XLOC_009393	1	chr16	21837562-21838335	.
TCONS_00020005	XLOC_009437	1	chr16	51363792-51363995	.
TCONS_00002581	XLOC_001132	2	chr1	155756363-155758317	-
TCONS_00030749	XLOC_014416	1	chr2	104865773-104866159	.
TCONS_00016762	XLOC_007960	3	chr15	98569083-98570237	+
TCONS_00010037	XLOC_004653	1	chr11	98485909-98486948	.
TCONS_00030785	XLOC_014452	1	chr2	149936689-149937242	.
TCONS_00027022	XLOC_012635	2	chr2	78963299-78963514	+
TCONS_00015433	XLOC_007308	2	chr14	56039495-56039597	-
TCONS_00015995	XLOC_007591	1	chr14	64467659-64468298	.
TCONS_00022884	XLOC_010783	2	chr18	8695346-8697111	+
TCONS_00010032	XLOC_004648	1	chr11	97147262-97147935	.
TCONS_00004864	XLOC_002249	2	chr10	58274762-58276056	-
TCONS_00003165	XLOC_001455	1	chr1	126324231-126324844	.
TCONS_00024399	XLOC_011469	1	chr19	6067991-6068440	+
TCONS_00027624	XLOC_012948	2	chr2	129513669-129514347	+
TCONS_00004879	XLOC_002256	3	chr10	59597820-59598656	-
TCONS_00020041	XLOC_009473	1	chr16	76403439-76403958	.
TCONS_00011952	XLOC_005519	1	chr12	21053979-21054889	.
TCONS_00020029	XLOC_009461	1	chr16	74962390-74963453	.
TCONS_00020051	XLOC_009483	1	chr16	95223354-95224034	.
TCONS_00022838	XLOC_010755	1	chr17	84259492-84260485	.
TCONS_00030816	XLOC_014483	1	chr2	170288248-170289393	.
TCONS_00018135	XLOC_008549	1	chr15	57524587-57525502	.
TCONS_00033412	XLOC_015698	1	chr3	83161441-83162485	.
TCONS_00003094	XLOC_001384	1	chr1	37014727-37015121	.
TCONS_00012443	XLOC_005835	2	chr13	54328549-54331552	+
TCONS_00002967	XLOC_001302	2	chr1	186436677-186436790	-
TCONS_00026041	XLOC_012195	1	chr19	11952423-11953158	.
TCONS_00022784	XLOC_010701	1	chr17	33771850-33773068	.
TCONS_00012037	XLOC_005604	1	chr12	114868203-114869281	.
TCONS_00017963	XLOC_008448	2	chr15	99435077-99435909	-
TCONS_00011948	XLOC_005515	1	chr12	20359128-20359250	.
TCONS_00003180	XLOC_001470	1	chr1	137485558-137487015	.
TCONS_00015978	XLOC_007574	1	chr14	52989255-52989394	.
TCONS_00003163	XLOC_001453	1	chr1	126306173-126307404	.
TCONS_00022819	XLOC_010736	1	chr17	63232481-63236886	.
TCONS_00003061	XLOC_001351	1	chr1	3661747-3663830	.
TCONS_00024167	XLOC_011331	1	chr18	6557369-6557547	.
TCONS_00015938	XLOC_007534	1	chr14	17546498-17547461	.
TCONS_00018132	XLOC_008546	1	chr15	52090937-52091348	.
TCONS_00033406	XLOC_015692	1	chr3	69520928-69521050	.
TCONS_00033397	XLOC_015683	1	chr3	62977023-62977247	.
TCONS_00013936	XLOC_006614	1	chr13	105845433-105845954	.
TCONS_00022732	XLOC_010649	1	chr17	4990642-4991784	.
TCONS_00002113	XLOC_000926	2	chr1	87804389-87805278	-
TCONS_00011154	XLOC_005123	2	chr12	4238015-4239867	-
TCONS_00012135	XLOC_005670	1	chr13	21923572-21924059	+
TCONS_00022757	XLOC_010674	1	chr17	22056830-22057196	.
TCONS_00012168	XLOC_005702	2	chr13	23654916-23655062	+
TCONS_00003102	XLOC_001392	1	chr1	44520705-44521136	.
TCONS_00015954	XLOC_007550	1	chr14	27490226-27491276	.
TCONS_00009957	XLOC_004573	1	chr11	36931359-36932148	.
TCONS_00005769	XLOC_002696	1	chr10	79603318-79604026	.
TCONS_00030667	XLOC_014334	1	chr2	3604283-3604842	.
TCONS_00003126	XLOC_001416	1	chr1	78779639-78781306	.
TCONS_00003213	XLOC_001503	1	chr1	180073789-180074861	.
TCONS_00016596	XLOC_007887	2	chr15	83907924-83908016	+
TCONS_00026053	XLOC_012207	1	chr19	23798933-23800551	.
TCONS_00003141	XLOC_001431	1	chr1	89040330-89041254	.
TCONS_00012002	XLOC_005569	1	chr12	86421628-86423876	.
TCONS_00016512	XLOC_007843	2	chr15	79617056-79620352	+
TCONS_00030818	XLOC_014485	1	chr2	172334901-172335240	.
TCONS_00011935	XLOC_005502	1	chr12	13257054-13257902	.
TCONS_00019297	XLOC_009075	2	chr16	19067134-19067222	-
TCONS_00022758	XLOC_010675	1	chr17	22057339-22057585	.
TCONS_00030697	XLOC_014364	1	chr2	31488993-31489451	.
TCONS_00030131	XLOC_014106	2	chr2	151387072-151389826	-
TCONS_00020020	XLOC_009452	1	chr16	74790547-74791944	.
TCONS_00022770	XLOC_010687	1	chr17	26650962-26652338	.
TCONS_00016466	XLOC_007821	4	chr15	78606701-78606727	+
TCONS_00011978	XLOC_005545	1	chr12	56368499-56369371	.
TCONS_00022783	XLOC_010700	1	chr17	32989710-32989890	.
TCONS_00005773	XLOC_002700	1	chr10	81483709-81485626	.
TCONS_00016001	XLOC_007597	1	chr14	76273375-76276080	.
TCONS_00033376	XLOC_015662	1	chr3	33903691-33904447	.
TCONS_00018121	XLOC_008535	1	chr15	34759616-34760623	.
TCONS_00031052	XLOC_014591	2	chr3	49185357-49186493	+
TCONS_00015926	XLOC_007522	1	chr14	6009270-6009528	.
TCONS_00011791	XLOC_005426	3	chr12	106940932-106941202	-
TCONS_00003138	XLOC_001428	1	chr1	88268420-88270397	.
TCONS_00007562	XLOC_003520	3	chr11	113587082-113587785	+
TCONS_00012662	XLOC_005941	3	chr13	78581591-78583070	+
TCONS_00009962	XLOC_004578	1	chr11	46264104-46264888	.
TCONS_00003091	XLOC_001381	1	chr1	34483144-34485151	.
TCONS_00024166	XLOC_011330	1	chr18	6516247-6516636	.
TCONS_00030798	XLOC_014465	1	chr2	158446865-158447683	.
TCONS_00011944	XLOC_005511	1	chr12	18782019-18782975	.
TCONS_00022739	XLOC_010656	1	chr17	8968261-8970026	.
TCONS_00030704	XLOC_014371	1	chr2	34525790-34527822	.
TCONS_00025318	XLOC_011876	2	chr19	6299983-6300093	-
TCONS_00033388	XLOC_015674	1	chr3	54124706-54125602	.
TCONS_00024576	XLOC_011536	2	chr19	10946034-10946634	+
TCONS_00012016	XLOC_005583	1	chr12	104184900-104186493	.
TCONS_00003195	XLOC_001485	1	chr1	154749928-154750237	.
TCONS_00021804	XLOC_010256	3	chr17	28033872-28036988	-
TCONS_00007663	XLOC_003559	2	chr11	116459915-116460777	+
TCONS_00018128	XLOC_008542	1	chr15	44115121-44115572	.
TCONS_00024238	XLOC_011402	1	chr18	85309477-85310028	.
TCONS_00033363	XLOC_015649	1	chr3	21896631-21897368	.
TCONS_00024240	XLOC_011404	1	chr18	88020871-88021330	.
TCONS_00010656	XLOC_004920	2	chr12	86682699-86684496	+
TCONS_00001506	XLOC_000679	2	chr1	9535438-9537569	-
TCONS_00008624	XLOC_003972	2	chr11	69727264-69727321	-
TCONS_00025760	XLOC_012081	3	chr19	42344292-42347627	-
TCONS_00030678	XLOC_014345	1	chr2	20156633-20157660	.
TCONS_00003210	XLOC_001500	1	chr1	174070739-174071527	.
TCONS_00011999	XLOC_005566	1	chr12	83597107-83597258	.
TCONS_00011984	XLOC_005551	1	chr12	71492519-71493249	.
TCONS_00016023	XLOC_007619	1	chr14	121778677-121780236	.
TCONS_00020035	XLOC_009467	1	chr16	75092340-75093381	.
TCONS_00030681	XLOC_014348	1	chr2	21990349-21990669	.
TCONS_00010004	XLOC_004620	1	chr11	70193676-70195977	.
TCONS_00019974	XLOC_009406	1	chr16	34573648-34574665	.
TCONS_00013855	XLOC_006533	1	chr13	3137460-3138025	.
TCONS_00018108	XLOC_008522	1	chr15	5414196-5414369	.
TCONS_00011998	XLOC_005565	1	chr12	83223568-83224041	.
TCONS_00015966	XLOC_007562	1	chr14	44842713-44843449	.
TCONS_00011922	XLOC_005489	1	chr12	3522389-3522753	.
TCONS_00009934	XLOC_004550	1	chr11	9637022-9637614	.
TCONS_00008795	XLOC_004047	2	chr11	75080964-75082486	-
TCONS_00030721	XLOC_014388	1	chr2	67407541-67408210	.
TCONS_00009928	XLOC_004544	1	chr11	5983436-5983872	.
TCONS_00033418	XLOC_015704	1	chr3	86027277-86028499	.
TCONS_00013896	XLOC_006574	1	chr13	61633420-61633897	.
TCONS_00030676	XLOC_014343	1	chr2	17655326-17656591	.
TCONS_00003225	XLOC_001515	1	chr1	187026969-187027617	.
TCONS_00010035	XLOC_004651	1	chr11	97918053-97918946	.
TCONS_00018968	XLOC_008933	2	chr16	90367305-90373105	+
TCONS_00011990	XLOC_005557	1	chr12	77441512-77442002	.
TCONS_00008848	XLOC_004072	2	chr11	77791657-77792545	-
TCONS_00013900	XLOC_006578	1	chr13	62488920-62489051	.
TCONS_00033404	XLOC_015690	1	chr3	67410810-67411709	.
TCONS_00017563	XLOC_008292	1	chr15	79737738-79738583	-
TCONS_00012760	XLOC_005985	2	chr13	99259465-99259872	+
TCONS_00011991	XLOC_005558	1	chr12	77496497-77497943	.
TCONS_00020030	XLOC_009462	1	chr16	74978343-74979273	.
TCONS_00030783	XLOC_014450	1	chr2	146580574-146581042	.
TCONS_00015083	XLOC_007153	2	chr14	27919246-27920448	-
TCONS_00015958	XLOC_007554	1	chr14	34186798-34188534	.
TCONS_00018165	XLOC_008579	1	chr15	81675535-81676564	.
TCONS_00030963	XLOC_014553	2	chr3	32235485-32240240	+
TCONS_00010029	XLOC_004645	1	chr11	97011764-97012157	.
TCONS_00001210	XLOC_000525	2	chr1	169153377-169155705	+
TCONS_00016074	XLOC_007641	3	chr15	8763258-8763442	+
TCONS_00026760	XLOC_012527	2	chr2	43051824-43052042	+
TCONS_00024887	XLOC_011712	1	chr19	43736877-43738139	+
TCONS_00010053	XLOC_004669	1	chr11	105029448-105031797	.
TCONS_00018725	XLOC_008808	2	chr16	35694251-35698111	+
TCONS_00019023	XLOC_008961	2	chr16	93942536-93942651	+
TCONS_00013926	XLOC_006604	1	chr13	99172874-99173100	.
TCONS_00015988	XLOC_007584	1	chr14	60798273-60799073	.
TCONS_00009967	XLOC_004583	1	chr11	50028781-50030552	.
TCONS_00005725	XLOC_002652	1	chr10	9697450-9698531	.
TCONS_00013868	XLOC_006546	1	chr13	21592806-21593323	.
TCONS_00005764	XLOC_002691	1	chr10	74325756-74326152	.
TCONS_00013888	XLOC_006566	1	chr13	55034704-55035445	.
TCONS_00029992	XLOC_014037	2	chr2	130855525-130856062	-
TCONS_00009947	XLOC_004563	1	chr11	28238781-28239942	.
TCONS_00024201	XLOC_011365	1	chr18	47271792-47272334	.
TCONS_00011934	XLOC_005501	1	chr12	10730611-10731361	.
TCONS_00030751	XLOC_014418	1	chr2	107157206-107157676	.
TCONS_00010015	XLOC_004631	1	chr11	79142496-79143181	.
TCONS_00003096	XLOC_001386	1	chr1	42645150-42645785	.
TCONS_00020038	XLOC_009470	1	chr16	75292891-75293766	.
TCONS_00024230	XLOC_011394	1	chr18	77511205-77512349	.
TCONS_00018177	XLOC_008591	1	chr15	87592364-87593133	.
TCONS_00011964	XLOC_005531	1	chr12	33397012-33397158	.
TCONS_00015936	XLOC_007532	1	chr14	16743010-16743252	.
TCONS_00030690	XLOC_014357	1	chr2	29820031-29821014	.
TCONS_00030811	XLOC_014478	1	chr2	168106719-168108830	.
TCONS_00022814	XLOC_010731	1	chr17	58551858-58553163	.
TCONS_00012009	XLOC_005576	1	chr12	89573854-89573965	.
TCONS_00003073	XLOC_001363	1	chr1	17387555-17387911	.
TCONS_00005717	XLOC_002644	1	chr10	8641689-8642768	.
TCONS_00011966	XLOC_005533	1	chr12	34732458-34735049	.
TCONS_00022795	XLOC_010712	1	chr17	45524721-45526189	.
TCONS_00024171	XLOC_011335	1	chr18	13124790-13126031	.
TCONS_00033402	XLOC_015688	1	chr3	65418513-65418755	.
TCONS_00014575	XLOC_006923	2	chr14	63695181-63696508	+
TCONS_00007159	XLOC_003347	2	chr11	96110488-96110560	+
TCONS_00002126	XLOC_000935	2	chr1	88599443-88600317	-
TCONS_00002827	XLOC_001236	2	chr1	173641592-173641654	-
TCONS_00015993	XLOC_007589	1	chr14	64464272-64465152	.
TCONS_00009973	XLOC_004589	1	chr11	51671423-51672990	.
TCONS_00024539	XLOC_011521	2	chr19	9633602-9633663	+
TCONS_00022845	XLOC_010762	1	chr17	88472300-88473544	.
TCONS_00030766	XLOC_014433	1	chr2	118834166-118834282	.
TCONS_00003082	XLOC_001372	1	chr1	24601647-24602249	.
TCONS_00022746	XLOC_010663	1	chr17	16457352-16457764	.
TCONS_00019144	XLOC_009010	2	chr16	10519170-10519207	-
TCONS_00010030	XLOC_004646	1	chr11	97013264-97014661	.
TCONS_00017778	XLOC_008378	2	chr15	89294337-89294898	-
TCONS_00021062	XLOC_009942	2	chr17	49304653-49305389	+
TCONS_00009484	XLOC_004370	2	chr11	104191727-104193568	-
TCONS_00003117	XLOC_001407	1	chr1	66994988-66995557	.
TCONS_00015976	XLOC_007572	1	chr14	51597871-51598573	.
TCONS_00019296	XLOC_009074	2	chr16	19063318-19063356	-
TCONS_00029175	XLOC_013590	4	chr2	67354415-67354593	-
TCONS_00010046	XLOC_004662	1	chr11	102270071-102271339	.
TCONS_00009443	XLOC_004350	3	chr11	102600639-102601337	-
TCONS_00001799	XLOC_000800	2	chr1	52170565-52170702	-
