# Supplementary material for: Preliminary expression profile of cytokines in brain tissue of BALB/c mice with Angiostrongylus cantonensis infection
Source: Parasit Vectors. 2015 Jun 14;8:328. doi: 10.1186/s13071-015-0939-6 (PMC4476182; doi:10.1186/s13071-015-0939-6)
Supplement: Additional file 5: Table S3. — New lncRNA information. [file 13071_2015_939_MOESM5_ESM.xls]

## Sheet: Sheet1
Table S3 New lncRNA’s expression.
Transcript ID	Gene ID	Con	2days	7days	14days	21days
TCONS_00030800	XLOC_014467	3.45589	2.64213	2.32894	3.10345	2.387
TCONS_00026044	XLOC_012198	0.473896	0.587947	0.556403	0.87048	0.30859
TCONS_00013946	XLOC_006624	0.247494	0.713275	0.759276	1.19959	0.922374
TCONS_00023827	XLOC_011159	5.66042	6.06326	12.4275	6.60491	6.25803
TCONS_00022769	XLOC_010686	429.073	231.579	157.075	325.894	482.711
TCONS_00009929	XLOC_004545	0.202627	0.489299	0.156753	0.0516921	0.0628881
TCONS_00027883	XLOC_013071	47.2242	52.2849	58.4317	34.4241	53.58
TCONS_00026026	XLOC_012180	0	0.407206	0.130778	0.171354	0
TCONS_00019954	XLOC_009386	550.998	128.563	153.284	240.348	674.159
TCONS_00030020	XLOC_014047	309.686	244.14	250.524	298.317	232.744
TCONS_00015998	XLOC_007594	0.515091	0.401689	0.137049	0.427109	0.438586
TCONS_00005712	XLOC_002639	0.220408	0.296061	0.434011	0.140579	0.102469
TCONS_00016019	XLOC_007615	0.387624	0.727446	0.178887	0.355984	0.144429
TCONS_00003166	XLOC_001456	0	0.145449	0.925265	0.933371	0.189557
TCONS_00003224	XLOC_001514	1.06699	0.534781	0.0723745	0.517626	0.4
TCONS_00030817	XLOC_014484	178.847	148.416	318.275	263.517	356.594
TCONS_00030773	XLOC_014440	0.0994791	0.316257	0.471121	0.406076	0.3391
TCONS_00030695	XLOC_014362	0.172492	0.744667	0.594051	0.660041	0.16074
TCONS_00030752	XLOC_014419	0.182248	0.441183	0	0.139481	0.622006
TCONS_00027841	XLOC_013051	0.0997599	0.581908	0.233916	0.229055	0.23203
TCONS_00012019	XLOC_005586	0.244703	0.0999567	0.258441	0.145672	0.42959
TCONS_00009016	XLOC_004153	24.909	35.8151	21.3402	19.9157	23.5327
TCONS_00019835	XLOC_009345	3.94425e-05	2.95841e-05	7.04679e-05	2.46532e-05	3.40519e-05
TCONS_00014273	XLOC_006766	0.0357465	0.0786005	0	0.0820785	0.33236
TCONS_00024470	XLOC_011494	2.29553	2.13752	3.09397	1.83166	1.90837
TCONS_00019438	XLOC_009148	47.751	28.954	24.1717	27.656	37.4311
TCONS_00018130	XLOC_008544	12019.3	4676.9	1205.19	7136.39	15806.8
TCONS_00015937	XLOC_007533	19.0477	13.4272	9.68165	17.9465	13.2009
TCONS_00010042	XLOC_004658	466.215	294.066	648.15	445.803	411.371
TCONS_00002136	XLOC_000940	0.375927	0.162945	0.521167	0.748028	0.490198
TCONS_00010036	XLOC_004652	0.0383976	0.168695	0.181286	0.705323	0.392756
TCONS_00013878	XLOC_006556	3.91848	3.63006	8.299	5.15523	3.36968
TCONS_00013296	XLOC_006264	114.188	134.751	66.4596	94.8309	84.3208
TCONS_00000060	XLOC_000024	5.63503	3.86315	3.0255	4.94988	3.47852
TCONS_00020025	XLOC_009457	0	0.210619	0.331565	1.48867	0.419648
TCONS_00004992	XLOC_002307	56.2701	3.14963	1.32942	53.3042	86.1733
TCONS_00022781	XLOC_010698	1.20937	0.908205	2.05581	1.47347	1.35324
TCONS_00020033	XLOC_009465	0.231277	0.508013	0.81887	1.06208	0.430122
TCONS_00020008	XLOC_009440	11.435	2.22198	32.3126	7.916	9.96937
TCONS_00009988	XLOC_004604	0.657279	0.558399	0	0.402335	1.47295
TCONS_00009955	XLOC_004571	3.43985	1.6056	2.15958	4.38457	3.67563
TCONS_00005719	XLOC_002646	0.056289	0.286621	0.262985	0.775448	0.261919
TCONS_00030761	XLOC_014428	0.255423	0.490279	0.391207	0.912218	0.396681
TCONS_00026043	XLOC_012197	3549.11	1219.83	1840.18	2304.21	3463.63
TCONS_00030810	XLOC_014477	3214.08	1485.74	1077.18	1466	3934.69
TCONS_00030277	XLOC_014179	45.3341	3.91215	2.80475	9.41674	6.32826
TCONS_00011961	XLOC_005528	0.149525	0.324107	1.03672	0.629386	0.487431
TCONS_00016944	XLOC_008040	3.1206	2.74923	4.22389	4.77631	3.20953
TCONS_00009987	XLOC_004603	2.54265	2.25633	2.01676	2.4422	2.75676
TCONS_00022844	XLOC_010761	0.534059	0.991694	0.484755	0.326956	0.0996263
TCONS_00003071	XLOC_001361	0.649571	2.16383	0.490933	1.57412	1.51478
TCONS_00008708	XLOC_004001	1.2196	1.12734	1.55457	0.986596	0.96644
TCONS_00027145	XLOC_012739	5.71658	6.70527	2.49474	7.47785	7.56955
TCONS_00008087	XLOC_003737	30.7449	27.2626	33.8188	32.2876	26.968
TCONS_00012022	XLOC_005589	2.64287	3.1202	1.51546	5.13363	2.92828
TCONS_00013881	XLOC_006559	29.7246	23.5767	40.3465	44.4518	101.039
TCONS_00024192	XLOC_011356	0.525973	0.568056	0.224311	0.445714	0.436307
TCONS_00030717	XLOC_014384	0.180702	0.843861	0.41391	0.207435	0.336843
TCONS_00030745	XLOC_014412	0.0339504	0.124501	0.080355	0.285834	0.378762
TCONS_00011972	XLOC_005539	2115.08	1210.25	1334.04	1562.95	1808.94
TCONS_00030702	XLOC_014369	0.227743	0.133057	0.428292	0.348612	0.127105
TCONS_00013892	XLOC_006570	161.245	41.4643	54.0118	437.57	320.159
TCONS_00024242	XLOC_011406	4.19903	2.34387	1.92038	2.99924	4.69701
TCONS_00016003	XLOC_007599	979.532	514.939	306.137	375.724	1071.62
TCONS_00018199	XLOC_008613	0	0.292177	0.125925	0.101356	0.147687
TCONS_00012010	XLOC_005577	3.37043	3.25726	2.45607	2.3266	2.39962
TCONS_00003204	XLOC_001494	0	0.124307	0.777552	1.9095	0.333786
TCONS_00009932	XLOC_004548	0.904102	0.503565	1.1805	2.48816	1.35334
TCONS_00005746	XLOC_002673	0.178972	0.413826	0.304075	0.528366	0.475221
TCONS_00018193	XLOC_008607	0.290048	0.412282	0.0988429	0.190287	0.0962487
TCONS_00022791	XLOC_010708	7.39132	7.3524	4.59947	7.57041	5.89528
TCONS_00022761	XLOC_010678	0.627745	0.829231	1.77776	0.45519	0.491079
TCONS_00003113	XLOC_001403	8.00985	8.68439	4.09048	8.51787	4.94161
TCONS_00003124	XLOC_001414	0.470905	0.312953	0	0.294884	0.318524
TCONS_00005199	XLOC_002387	28.041	24.2194	77.4228	33.1116	35.6715
TCONS_00022834	XLOC_010751	1674.06	828.254	394.409	900.41	1762.74
TCONS_00022747	XLOC_010664	0.226114	0.205582	0	0.951802	0.420857
TCONS_00013931	XLOC_006609	0.196631	0.475166	0.761452	0.953087	0.183064
TCONS_00024197	XLOC_011361	337.732	244.835	0	73.8844	449.867
TCONS_00024237	XLOC_011401	0.909032	0.0768995	0	0.267597	0.0325061
TCONS_00013866	XLOC_006544	2.12485	2.12501	0.984752	2.11389	1.68458
TCONS_00003192	XLOC_001482	0.340918	0.334071	0.337311	0.652336	0.290465
TCONS_00002020	XLOC_000892	48.6237	47.9983	60.6658	27.0168	38.6687
TCONS_00019298	XLOC_009076	0.253836	0	0	0.193614	5.95232
TCONS_00013887	XLOC_006565	103.742	58.4196	49.7029	167.519	138.719
TCONS_00005747	XLOC_002674	2.67591	0.612824	0.473632	3.40528	0.626811
TCONS_00026069	XLOC_012223	0.581653	0.416892	0.22122	0.81607	0.361523
TCONS_00022821	XLOC_010738	0.177727	0.51939	0.104516	0.170032	0.206637
TCONS_00003127	XLOC_001417	14.3442	12.83	16.4344	16.294	15.2426
TCONS_00023380	XLOC_010992	0.314912	0.446121	0.094328	0.281209	0.34125
TCONS_00003419	XLOC_001602	3.2083	2.37633	0.424984	1.00295	1.38704
TCONS_00018992	XLOC_008946	55.0513	39.5786	33.5923	42.3784	41.7554
TCONS_00020044	XLOC_009476	12.2183	11.4598	10.2123	9.86825	8.75645
TCONS_00003971	XLOC_001846	1.1822e-05	0.899376	0.000187644	1.39655e-05	4.36447e-05
TCONS_00003080	XLOC_001370	0.280668	0.341464	0	0.17901	0.304599
TCONS_00011955	XLOC_005522	2.33976	2.52726	1.16215	2.30193	2.02448
TCONS_00008362	XLOC_003868	24.8072	24.0139	43.7754	30.3189	24.8713
TCONS_00016006	XLOC_007602	0.360649	0.174651	0	0.460031	0.22379
TCONS_00012661	XLOC_005941	5.4958e-07	1.68843e-11	0.643579	0.217602	3.19892e-07
TCONS_00033381	XLOC_015667	320.104	66.8397	60.6074	380.231	613.862
TCONS_00024212	XLOC_011376	1.23559	0.891947	0.891122	0.945613	0.935142
TCONS_00014807	XLOC_007042	27.0597	21.2437	16.5141	15.8393	19.3348
TCONS_00030799	XLOC_014466	0.206294	0.452685	0.0972335	0.284204	0.0767413
TCONS_00011268	XLOC_005180	2.13258	2.28982	2.08513	2.89859	1.53845
TCONS_00015409	XLOC_007301	11.0641	14.0208	21.4897	18.0311	15.2134
TCONS_00024220	XLOC_011384	55.5133	54.353	80.2216	59.082	95.2625
TCONS_00024188	XLOC_011352	327.956	200.983	429.511	411.65	425.717
TCONS_00022740	XLOC_010657	0.0408363	0.358494	0.0962614	0.0937642	0.0759538
TCONS_00033371	XLOC_015657	0.147482	0.297141	0	0.0564395	0.0685656
TCONS_00016465	XLOC_007821	6.55035	2.2492	2.23099	2.22828	2.99608
TCONS_00003107	XLOC_001397	1.54374	1.31764	1.50101	1.31157	0.641675
TCONS_00011291	XLOC_005191	1.78471	1.95609	0.957392	1.64306	1.20556
TCONS_00015933	XLOC_007529	34867.7	45539.3	6528.58	14389.1	52973.6
TCONS_00003085	XLOC_001375	121.659	36.9993	52.4998	130.708	64.2532
TCONS_00010059	XLOC_004675	13.6924	6.27627	15.2406	23.6924	18.4711
TCONS_00013899	XLOC_006577	196.378	75.663	48.7891	133.775	130.746
TCONS_00024466	XLOC_011492	300.937	173.549	254.464	218.307	300.969
TCONS_00018129	XLOC_008543	506.63	256.984	242.81	360.574	1036.43
TCONS_00010359	XLOC_004798	1384.75	639.344	553.877	874.646	821.879
TCONS_00030729	XLOC_014396	0.955359	1.30654	5.52848	1.27588	3.13473
TCONS_00003969	XLOC_001846	39.4064	36.4842	33.754	18.187	39.8609
TCONS_00022788	XLOC_010705	0.265114	0.387419	0.415808	0.439634	0.123294
TCONS_00005742	XLOC_002669	7809.55	3415.49	4503.49	1543.91	7871.59
TCONS_00018203	XLOC_008617	0.183691	0.25576	0.0486966	0.249949	0.2086
TCONS_00016024	XLOC_007620	0.769574	0.280038	0.385528	0.54692	0.664987
TCONS_00030670	XLOC_014337	1.77526	1.33348	0.285185	0.281104	0.968682
TCONS_00031157	XLOC_014637	2247.54	1602.86	831.762	445.264	316.337
TCONS_00003216	XLOC_001506	0.565162	0.74337	0.215284	0.648766	0.439036
TCONS_00010016	XLOC_004632	0.353254	0.605547	0.279442	0.383031	0.273627
TCONS_00022816	XLOC_010733	0.877748	0.858411	0.0455627	0.890903	0.336835
TCONS_00012035	XLOC_005602	2.46164	0.833064	0.725065	2.11942	1.2898
TCONS_00030739	XLOC_014406	6.61809	7.84638	6.19882	6.03487	10.1621
TCONS_00029391	XLOC_013721	0.293575	0.382493	0.339964	0.0677986	0.243238
TCONS_00032552	XLOC_015287	0.080662	0.232622	0.18579	0.679043	0.225443
TCONS_00013134	XLOC_006193	0.677721	0.441829	0.786326	0.93362	0.315513
TCONS_00022812	XLOC_010729	0.827624	0.942406	0.888446	0.572152	0.719563
TCONS_00030747	XLOC_014414	0.188661	0.378667	0.221537	0.180492	0.394877
TCONS_00009949	XLOC_004565	0.611387	1.16645	3.01435	1.87151	0.380088
TCONS_00018154	XLOC_008568	0.325727	0.52523	0.0971475	0.171401	0.208067
TCONS_00012007	XLOC_005574	17437.4	2482.24	3619.92	7225.55	15081.8
TCONS_00015082	XLOC_007153	0.406772	0.538278	0.401746	0.419885	0.20316
TCONS_00003972	XLOC_001847	39.2083	37.5354	46.0991	34.332	43.8654
TCONS_00008779	XLOC_004041	5.39061	6.30219	5.23351	4.09904	5.73002
TCONS_00024186	XLOC_011350	0.160699	0.117013	0.250662	0.491962	0.0498438
TCONS_00013093	XLOC_006172	1303.04	758.962	1725.03	2672.29	2252.24
TCONS_00026082	XLOC_012236	66.9565	25.7296	0	15.4451	23.2685
TCONS_00003191	XLOC_001481	9.31052	5.33258	11.046	15.9898	7.97818
TCONS_00020018	XLOC_009450	0	0.172704	0.159248	0.849543	0.250161
TCONS_00013906	XLOC_006584	0	0.396652	0.115972	0.0756888	0.230011
TCONS_00000926	XLOC_000398	21.245	39.065	19.3367	17.0448	14.7109
TCONS_00018187	XLOC_008601	0.426295	0.313063	0.144437	0.0932226	0.226435
TCONS_00033396	XLOC_015682	2.71226	7.51396	4.76924	9.69383	6.6469
TCONS_00012024	XLOC_005591	0.306271	0.538022	1.01559	1.87424	1.28807
TCONS_00030788	XLOC_014455	322.203	222.643	261.01	406.685	564.18
TCONS_00014425	XLOC_006854	168.144	169.184	220.376	175.297	197.278
TCONS_00026077	XLOC_012231	0.435271	0.570677	0.663402	0.404538	0.375716
TCONS_00015940	XLOC_007536	0.0816532	0	0	1.24979	0.456447
TCONS_00003206	XLOC_001496	123.256	89.4299	10.7194	36.3443	100.988
TCONS_00003202	XLOC_001492	0.787778	0.561472	0.509096	1.55017	0.734972
TCONS_00016011	XLOC_007607	0.433775	0.434193	0.634083	0.705476	0.857742
TCONS_00018315	XLOC_008658	1.8177	0.759034	4.05072	6.26007	7.81208
TCONS_00029775	XLOC_013945	0.368103	0.368455	1.71243e-154	0.342704	0.209145
TCONS_00025974	XLOC_012156	7.22007	5.58172	0.929333	5.96093	4.28555
TCONS_00018141	XLOC_008555	0.994495	1.14199	0.424139	0.668719	0.673249
TCONS_00013876	XLOC_006554	0.445694	0.640697	0.40864	0.0682175	0.166153
TCONS_00005810	XLOC_002737	0.189282	0.0678889	0.432502	0.941555	0.264678
TCONS_00018103	XLOC_008517	0	0	14.1567	0	0
TCONS_00020988	XLOC_009908	14.5682	16.6321	12.9157	9.39921	10.7262
TCONS_00003077	XLOC_001367	1.11188	0.935746	0.819161	1.03012	0.980377
TCONS_00021313	XLOC_010038	556.351	413.178	298.979	525.404	700.191
TCONS_00024178	XLOC_011342	6.88591	6.15019	4.84746	5.53503	8.1196
TCONS_00016017	XLOC_007613	9.62812	3.76374	14.0929	16.4851	12.2432
TCONS_00009107	XLOC_004191	0.100772	0.107907	4.08291e-29	0.0241338	0.0887995
TCONS_00015935	XLOC_007531	18.994	5.69112	10.4569	21.4641	24.5145
TCONS_00011924	XLOC_005491	0.399507	0.338492	0.0728745	0.329297	0.285666
TCONS_00030819	XLOC_014486	1.93825	2.37677	1.41688	3.56038	3.30928
TCONS_00022736	XLOC_010653	0.898158	1.1584	0	1.14513	0.139883
TCONS_00013939	XLOC_006617	9.58564	13.0581	6.84601	9.42848	8.04425
TCONS_00010039	XLOC_004655	0.194649	0.425967	0	0.260707	0.362166
TCONS_00022041	XLOC_010345	2.54945	2.57946	3.75928	2.95075	1.73408
TCONS_00029023	XLOC_013533	0.233395	0.508945	1.36141	0.66985	0.760278
TCONS_00030700	XLOC_014367	0.158475	0.144984	0.467292	0.363876	0.147371
TCONS_00024203	XLOC_011367	0.375104	0.410704	0.110135	0.538292	0.567017
TCONS_00010217	XLOC_004743	0.416546	0.100517	0.160946	0.0531322	0.646458
TCONS_00015944	XLOC_007540	0.343435	0.815356	0.258649	0.0876036	1.06814
TCONS_00027292	XLOC_012794	1.41973	1.62621	0.713006	1.51373	1.46243
TCONS_00033366	XLOC_015652	0.246562	0.408908	0.44117	0.345983	0.43909
TCONS_00005723	XLOC_002650	0.103706	0.253479	0	0.634993	0.128557
TCONS_00015741	XLOC_007450	189.306	156.364	139.235	161.544	188.871
TCONS_00005714	XLOC_002641	1829.47	901.237	634.759	1242.53	3108.57
TCONS_00019949	XLOC_009381	1.39554	6.31353	1.12798	6.04116	4.56278
TCONS_00018151	XLOC_008565	0.2584	0.402972	0.0765233	0.247218	0.240215
TCONS_00030781	XLOC_014448	2.82435	3.00492	1.27854	3.88621	3.21553
TCONS_00020040	XLOC_009472	0.108592	0.158099	0.888887	0.664882	0
TCONS_00015986	XLOC_007582	0	0.547272	0	0	0.191926
TCONS_00013929	XLOC_006607	0.146523	0.285003	0.229183	0.149523	0.499812
TCONS_00018156	XLOC_008570	0	0.382959	0.284798	0.0308129	0
TCONS_00018206	XLOC_008620	0.43384	0.224948	0.865813	0.7115	0.980763
TCONS_00011907	XLOC_005477	0	0	0	0	12.2081
TCONS_00030802	XLOC_014469	0.0911775	0.654866	0.20875	0.27911	0.0849842
TCONS_00014773	XLOC_007022	486.543	341.64	282.108	883.042	633.862
TCONS_00011926	XLOC_005493	0.680271	0.45354	1.72116	1.3016	1.05514
TCONS_00003468	XLOC_001622	18.9104	17.141	16.9587	24.9853	12.5645
TCONS_00022803	XLOC_010720	3.38257	0.225051	0.670704	2.0579	0.954543
TCONS_00009108	XLOC_004191	23.4669	21.2304	15.8224	17.5462	29.3668
TCONS_00026979	XLOC_012610	3.19256	0.625741	0.965844	2.78543	0.854816
TCONS_00026033	XLOC_012187	20.3523	4.5919	14.5842	23.1864	17.4823
TCONS_00022727	XLOC_010644	156.415	96.3175	141.201	169.914	150.009
TCONS_00024216	XLOC_011380	8024.3	3391.71	2380.74	4832.14	12398.2
TCONS_00009953	XLOC_004569	0.128759	0.326846	0.299372	0.492715	0.179803
TCONS_00022229	XLOC_010445	1.52712	2.2516	0	4.16502	1.22625
TCONS_00024190	XLOC_011354	0.182962	0.269157	0.0621497	0.120032	0.170039
TCONS_00003164	XLOC_001454	0.240043	0.461617	0	0.796064	0.298168
TCONS_00030742	XLOC_014409	0.0750439	0.108431	0	0.804052	0.209688
TCONS_00003101	XLOC_001391	8.9415	4.30452	4.25847	2.79914	4.19258
TCONS_00003084	XLOC_001374	11.0103	10.4065	20.3802	18.1741	16.7894
TCONS_00008124	XLOC_003754	2.01739	1.53469	0	0.61655	0.188881
TCONS_00022809	XLOC_010726	68.0482	45.2534	87.898	109.316	74.8523
TCONS_00005722	XLOC_002649	0.114478	0.163071	0.258649	0.876036	0.213628
TCONS_00033413	XLOC_015699	0.317265	0.145126	0.0935491	0.333885	0.442552
TCONS_00019440	XLOC_009150	2.75061	3.36926	1.63746	1.72417	2.11536
TCONS_00026267	XLOC_012330	18.6507	15.901	22.4932	22.1267	17.9136
TCONS_00011979	XLOC_005546	93.7274	100.46	68.2239	109.045	110.357
TCONS_00028177	XLOC_013212	16.9111	16.5579	20.8131	17.431	21.4187
TCONS_00009121	XLOC_004199	0.602751	0.137959	0.177936	0.172998	0.350292
TCONS_00008904	XLOC_004099	0.670535	0.833303	0.632554	2.59316	1.36063
TCONS_00013904	XLOC_006582	3386.4	1264.99	739.638	1430.44	1585.02
TCONS_00030823	XLOC_014490	0	0.630949	0.168258	0.222607	0
TCONS_00022775	XLOC_010692	0.548939	0.439466	0.128338	0.252077	0.102164
TCONS_00003097	XLOC_001387	0.397633	0.946236	0.178734	0.504084	0.311616
TCONS_00013691	XLOC_006457	151.848	109.836	52.302	71.2601	81.6365
TCONS_00010060	XLOC_004676	531.387	239.944	198.744	379.853	614.124
TCONS_00013897	XLOC_006575	2741.19	1455.38	674.397	1503.86	2693.37
TCONS_00008889	XLOC_004090	0.626314	0.774382	0.319841	0.736188	0.49884
TCONS_00011807	XLOC_005433	233.964	149.446	128.968	134.635	223.439
TCONS_00018111	XLOC_008525	2.85885	3.53416	1.60198	2.4068	3.83148
TCONS_00030710	XLOC_014377	0.317508	0.572558	0.914829	0.364488	0.813409
TCONS_00029770	XLOC_013945	1.52656	1.77236	1.48968	9.5501e-06	1.24703
TCONS_00018149	XLOC_008563	0.99824	0.479366	0.382656	0.700294	0.232525
TCONS_00003122	XLOC_001412	12.7924	1.28052	1.55123	2.31123	10.5622
TCONS_00013410	XLOC_006306	3.80429e-07	0.801353	0.824376	1.70935	1.09008e-05
TCONS_00019970	XLOC_009402	0.284099	0.0208794	0.0674622	0.108723	0.26406
TCONS_00020228	XLOC_009552	0.240526	0.289074	0.369442	0.736306	0.373463
TCONS_00005752	XLOC_002679	0.110359	0.865895	0	0	0.205903
TCONS_00019757	XLOC_009303	0.764777	1.01709	0.333023	0.808802	0.826546
TCONS_00011986	XLOC_005553	0.327559	0.39737	0	0	0
TCONS_00030777	XLOC_014444	0.534629	1.51283	2.38984	2.04532	0.873693
TCONS_00022793	XLOC_010710	10.9473	8.54736	5.29813	12.2907	9.73931
TCONS_00010020	XLOC_004636	3.34016	1.3963	1.94191	2.48047	6.29302
TCONS_00018185	XLOC_008599	0.642083	0.368389	0.646754	0.877544	0.938549
TCONS_00003228	XLOC_001518	10.7078	14.3376	14.0327	13.6429	20.1741
TCONS_00004863	XLOC_002249	0.327153	0.19186	0	1.31177e-08	2.68153e-08
TCONS_00024175	XLOC_011339	0.314713	0.110412	0	0.481438	2.05923
TCONS_00030794	XLOC_014461	0.713487	0.402705	0.0566301	0.145626	0.28731
TCONS_00022846	XLOC_010763	0.404127	0.17481	2.23379	0.68042	0.150601
TCONS_00019956	XLOC_009388	0.387914	0.427018	0.153168	0.371127	0.300512
TCONS_00030763	XLOC_014430	0.399659	0.170517	0.0501682	0.257598	0.527703
TCONS_00020027	XLOC_009459	0.100276	0.239811	0.238588	1.0937	0.582433
TCONS_00026057	XLOC_012211	0.739984	0.269479	0.123721	0.525893	0.147544
TCONS_00009979	XLOC_004595	0.5431	0.196695	0	0.519561	0.126421
TCONS_00009978	XLOC_004594	155.188	79.7861	92.26	135.652	129.402
TCONS_00005783	XLOC_002710	2446.03	128.88	609.356	659.03	551.245
TCONS_00003226	XLOC_001516	0	0.433039	0.126483	0.082772	0.100636
TCONS_00030252	XLOC_014167	64.3697	65.9892	67.2437	53.294	53.4634
TCONS_00016000	XLOC_007596	7.46529	4.39477	10.5095	9.63662	8.96972
TCONS_00030707	XLOC_014374	0.505612	1.08553	1.15105	1.1608	0.377183
TCONS_00013859	XLOC_006537	1.80868	2.48154	0.0792962	1.8714	1.80604
TCONS_00016008	XLOC_007604	202.851	73.1461	75.4558	103.709	249.85
TCONS_00024464	XLOC_011492	154.947	165.054	161.339	127.446	190.188
TCONS_00026072	XLOC_012226	1.04226	0.579305	1.1787	0.159542	0.387727
TCONS_00011995	XLOC_005562	0.633841	0.571639	0.168313	0.539048	0.294424
TCONS_00027241	XLOC_012769	8.84267	6.97194	10.9393	7.50035	9.6623
TCONS_00010027	XLOC_004643	0.413788	0.356267	0.535777	0.448679	0.160171
TCONS_00022752	XLOC_010669	1.90834	0.92309	1.12451	2.07806	0.767627
TCONS_00016463	XLOC_007821	4.21437e-176	0.125749	1.1294e-09	0.114918	0.143605
TCONS_00003147	XLOC_001437	4.33195	2.17021	2.80134	1.49679	3.2632
TCONS_00003063	XLOC_001353	16.0714	14.8391	35.5702	21.2193	27.4547
TCONS_00030790	XLOC_014457	0.498033	1.71175	1.13477	1.06717	0.65013
TCONS_00008670	XLOC_003987	75.8682	62.986	103.375	79.3368	81.3236
TCONS_00030768	XLOC_014435	0.358157	0.128696	0.205191	0.89081	0.0834511
TCONS_00010058	XLOC_004674	0.839642	0.608921	0.300306	0.790898	0.601292
TCONS_00018169	XLOC_008583	7.91108	6.74789	5.17457	5.94853	7.64326
TCONS_00013863	XLOC_006541	25.2616	18.3598	11.9548	29.5637	25.8063
TCONS_00022742	XLOC_010659	22.87	21.1089	34.6206	52.7733	43.8652
TCONS_00033408	XLOC_015694	7.30963	6.78879	4.26825	7.00795	3.1839
TCONS_00006585	XLOC_003088	59.5555	56.6429	71.4335	38.7508	48.9344
TCONS_00013923	XLOC_006601	0.327138	0.495084	0.156482	0.312991	0.36468
TCONS_00015973	XLOC_007569	0.284661	0.165616	1.32945	0.305008	0.900724
TCONS_00016698	XLOC_007927	29.1685	19.134	8.1666	18.8864	17.7729
TCONS_00008264	XLOC_003821	79.2587	77.507	77.9322	68.1759	50.8286
TCONS_00020047	XLOC_009479	5.87233	0.73003	0	2.16747	2.20947
TCONS_00010034	XLOC_004650	0.220683	0.612745	0.20768	0.236464	0.533679
TCONS_00003157	XLOC_001447	2.19762	5.69613	0.820652	1.66112	3.31755
TCONS_00010008	XLOC_004624	0.363049	0.717181	0	0.486218	0.169191
TCONS_00030320	XLOC_014194	25.2182	16.0187	28.3126	25.2328	29.6525
TCONS_00025876	XLOC_012126	4.22482	4.14271	4.48538	3.58514	4.37393
TCONS_00007108	XLOC_003323	1.91469	2.29069	3.07892	2.26143	1.34935
TCONS_00019957	XLOC_009389	2293.24	1627.25	2008.36	2974.57	3213.02
TCONS_00013915	XLOC_006593	243.562	235.668	212.718	251.299	431.261
TCONS_00013895	XLOC_006573	0.19668	0.241499	0	0.217444	0.284284
TCONS_00013858	XLOC_006536	56.5929	50.8766	39.7453	74.941	77.2475
TCONS_00013059	XLOC_006146	3.66365	1.74734	3.65357	6.24023	3.42763
TCONS_00018147	XLOC_008561	32.1085	21.7334	36.5823	25.4793	26.1367
TCONS_00015545	XLOC_007363	3.70768	3.43017	0.962753	4.7255	5.25227
TCONS_00012039	XLOC_005606	1.84038	0.837598	0.588348	0.402335	0.122746
TCONS_00026086	XLOC_012240	0.137678	0.378598	0.0814425	0.316126	0.320002
TCONS_00005729	XLOC_002656	0.149266	0.507922	0	0.228483	0.13887
TCONS_00024481	XLOC_011500	150.425	63.1546	12.8105	58.6442	116.181
TCONS_00009984	XLOC_004600	360.2	222.942	537.47	864.037	491.633
TCONS_00029390	XLOC_013721	1.8811	1.47456	0.834672	2.19964	1.09739
TCONS_00025425	XLOC_011910	2.70427	2.15418	1.88666	2.15398	2.3698
TCONS_00009994	XLOC_004610	1.42338	1.4889	1.55973	1.67041	0.882737
TCONS_00030762	XLOC_014429	0.458675	1.88717	0	0.175072	0.429859
TCONS_00011921	XLOC_005488	10.3257	7.87271	8.41564	14.3292	16.9379
TCONS_00016342	XLOC_007765	0.496271	0.452864	0.244623	0.357505	0.528773
TCONS_00011878	XLOC_005465	43.8834	54.0325	34.7714	22.2485	35.9499
TCONS_00023216	XLOC_010902	5.42461	4.48054	4.62493	6.13122	3.86203
TCONS_00012027	XLOC_005594	5.7653	5.73805	13.2254	6.03427	8.00016
TCONS_00009975	XLOC_004591	0.215445	0.368433	0.0848891	0.219862	0.233701
TCONS_00030722	XLOC_014389	0	0	0.695381	0.968391	0.156899
TCONS_00011953	XLOC_005520	7.59628	6.39718	6.3678	9.46156	13.2763
TCONS_00005808	XLOC_002735	2.0732	1.96342	2.45022	2.4489	3.17477
TCONS_00007660	XLOC_003557	42.2524	50.7009	39.1846	28.8049	36.3939
TCONS_00014699	XLOC_006983	1.63539	2.11916	1.18525	2.03668	1.51999
TCONS_00026761	XLOC_012527	0.802386	0.925387	0.78487	1.50801	1.27138
TCONS_00020026	XLOC_009458	0.166284	0.322659	0.518187	1.31507	0.980032
TCONS_00005784	XLOC_002711	522.394	73.9323	223.874	176.862	238.188
TCONS_00033398	XLOC_015684	3805.93	8270.58	0	2761.28	9733.05
TCONS_00013051	XLOC_006140	60.6832	42.4278	55.4811	125.735	63.7737
TCONS_00024170	XLOC_011334	128.84	180.183	250.985	502.343	624.685
TCONS_00015994	XLOC_007590	0.183035	0.404767	0.194099	0.217925	0.0755836
TCONS_00018209	XLOC_008623	127.979	111.172	26.2993	73.044	66.2359
TCONS_00010012	XLOC_004628	0.279559	0.339908	0.196641	0.276909	0.0916593
TCONS_00025319	XLOC_011876	16.471	22.0701	45.1078	18.6405	23.0831
TCONS_00003933	XLOC_001833	20.9006	14.1621	11.5281	13.3469	19.7725
TCONS_00033375	XLOC_015661	0.329658	0.154088	0.142197	0.091751	0.111428
TCONS_00024200	XLOC_011364	2.52765	2.99227	4.52765	7.49219	1.77208
TCONS_00022777	XLOC_010694	0.465071	0.321817	0.260011	0.146571	0.177984
TCONS_00006888	XLOC_003226	0.520073	0.518522	1.51096	0.348275	0.605225
TCONS_00012030	XLOC_005597	0.557794	0.854804	1.15442	1.1384	0.807687
TCONS_00011160	XLOC_005125	1.29796	1.59251	1.35758	2.1022	8.59606e-05
TCONS_00030813	XLOC_014480	0.534547	0.937649	0.332735	0.530379	0.340148
TCONS_00003093	XLOC_001383	174.524	164.37	33.5093	262.719	432.849
TCONS_00024248	XLOC_011410	6.21565	7.83951	4.90466	6.92352	5.77672
TCONS_00002375	XLOC_001051	0.472653	0.397864	0.375434	0.913029	1.56857
TCONS_00005018	XLOC_002318	0.435946	0.752552	0.600223	1.40124	0.975029
TCONS_00012660	XLOC_005941	0.444694	0.819051	1.63371e-41	0.780687	0.539334
TCONS_00004501	XLOC_002070	660.686	509.627	509.651	690.451	940.94
TCONS_00010064	XLOC_004680	0.585596	1.31404	3.37313	1.65274	1.2251
TCONS_00026074	XLOC_012228	195.268	120.237	115.021	140.64	265.417
TCONS_00019143	XLOC_009010	1.30731	1.43128	1.38754	1.02189	1.08581
TCONS_00005716	XLOC_002643	0.36328	0.126428	0	2.08283	0.50982
TCONS_00010043	XLOC_004659	282.883	195.712	56.7425	152.864	571.493
TCONS_00020037	XLOC_009469	0.0813201	0.117232	0.561706	0.809053	0.227289
TCONS_00012587	XLOC_005907	1.04117	1.12696	1.27563	1.11563	0.852106
TCONS_00003116	XLOC_001406	41.8659	37.145	41.2491	44.1314	54.8939
TCONS_00019950	XLOC_009382	0.0987399	0.313935	0	0.176338	0.0305979
TCONS_00018133	XLOC_008547	1.12322	0.871476	3.26971	1.179	1.1635
TCONS_00012001	XLOC_005568	112.597	75.0176	149.095	124.144	128.565
TCONS_00003152	XLOC_001442	1.33491	1.02824	0.934241	1.10015	1.72367
TCONS_00006564	XLOC_003076	80.7768	67.5684	48.2452	55.1128	57.8212
TCONS_00009848	XLOC_004504	0.659739	0.60629	0.587803	1.07303	0.58763
TCONS_00033422	XLOC_015708	59.8722	37.1661	47.9011	89.2945	62.407
TCONS_00030822	XLOC_014489	0.475815	0.556204	0.349538	1.21312	0.148262
TCONS_00009937	XLOC_004553	14764.1	7032.18	4267.21	8607.69	22206.7
TCONS_00013861	XLOC_006539	41.3068	39.7354	25.6643	29.8431	36.3307
TCONS_00028730	XLOC_013419	30.5938	25.8592	81.1826	31.0817	35.2203
TCONS_00012044	XLOC_005611	18.6604	12.9566	17.4349	15.5873	17.9875
TCONS_00008484	XLOC_003913	985.509	631.807	1237.68	1172.95	1124.18
TCONS_00024181	XLOC_011345	105.369	32.7762	85.1465	96.0054	116.145
TCONS_00022764	XLOC_010681	0.191619	0.280625	0.180945	0.175992	0.213818
TCONS_00003179	XLOC_001469	0.622676	0.497153	0.144954	0.524211	0.521667
TCONS_00005789	XLOC_002716	0	0.187345	0	0.730787	0.242691
TCONS_00021478	XLOC_010113	0.738143	2.09742	0.968757	1.34423	0.520404
TCONS_00033385	XLOC_015671	1.19449	1.26919	1.93726	2.67055	2.13311
TCONS_00003162	XLOC_001452	0.141213	0.258796	0.584434	0.621467	0.328233
TCONS_00003219	XLOC_001509	0.46345	0.933136	1.64084	0.591185	0.538696
TCONS_00003145	XLOC_001435	0.399597	0.294053	0.118852	0.152924	0.232097
TCONS_00015949	XLOC_007545	0.371226	0.592296	0.206022	0.284143	0.324827
TCONS_00020049	XLOC_009481	0.148412	0.107253	2.57334	0.170373	0.138226
TCONS_00003185	XLOC_001475	2.70587	3.56049	1.4347	3.27096	2.11294
TCONS_00005772	XLOC_002699	0.289042	0.658405	0.480312	0.464857	0.618224
TCONS_00030756	XLOC_014423	1.52333	2.37041	0.923604	1.16582	2.24078
TCONS_00017996	XLOC_008460	55.3255	51.3556	54.9314	65.1876	58.3734
TCONS_00011938	XLOC_005505	0.550747	0.285861	0.178158	0.455725	0.359496
TCONS_00018328	XLOC_008666	5.91163	6.64857	6.58508	6.59093	5.5056
TCONS_00005755	XLOC_002682	2409.85	1080.57	213.338	1095.96	1414.55
TCONS_00011923	XLOC_005490	12.9761	7.24008	8.09901	11.1776	13.7722
TCONS_00009925	XLOC_004541	1.29593	7.12816	1.07478	2.36195	4.25103
TCONS_00020021	XLOC_009453	0.04156	0.0911875	0.489629	0.667981	0.502465
TCONS_00018118	XLOC_008532	0.26455	0.323927	0	0.179984	0.109289
TCONS_00018008	XLOC_008466	6.07413	6.93828	3.56947	4.10796	4.22757
TCONS_00011906	XLOC_005476	0.464158	0	0	0.349872	18.3991
TCONS_00026078	XLOC_012232	0.898408	0.558547	0.149222	0.834919	0.776631
TCONS_00024179	XLOC_011343	7382.07	3125.42	1066.8	2008.46	9047.19
TCONS_00022830	XLOC_010747	544.753	255.161	268.392	497.799	511.222
TCONS_00028810	XLOC_013452	18.2923	19.8566	6.38709	13.4322	13.1842
TCONS_00007613	XLOC_003542	8.69451	6.85155	11.546	8.80839	9.81916
TCONS_00018200	XLOC_008614	6471.93	2338.45	1807.79	2919.43	9298.14
TCONS_00016002	XLOC_007598	1.61858	1.83618	0.889475	1.06176	0.861533
TCONS_00022080	XLOC_010364	0.679151	1.0465	2.72803	4.70215	5.2524
TCONS_00020178	XLOC_009530	6.35871	4.923	2.32339	1.79501	4.17055
TCONS_00011925	XLOC_005492	0.295653	0.316232	0.127763	0.144002	0.17486
TCONS_00018113	XLOC_008527	0.247297	0.663261	0.388542	0.157728	0.344978
TCONS_00030786	XLOC_014453	9.01336	9.9376	4.80595	10.8612	6.84207
TCONS_00022823	XLOC_010740	0.33193	0.305019	1.24854	0.635137	0.385633
TCONS_00021658	XLOC_010195	14.1232	15.4905	20.886	15.8067	14.8935
TCONS_00014307	XLOC_006792	7.09713	8.7701	2.01756	4.88897	6.01567
TCONS_00017573	XLOC_008297	66.2765	66.3612	103.429	41.8254	56.0969
TCONS_00002520	XLOC_001099	0.196795	0.136311	0.424381	0.902282	3.13172
TCONS_00012017	XLOC_005584	56.5552	7.46498	0	75.5574	646.929
TCONS_00023818	XLOC_011155	0.76139	0.791788	3.1107	1.16539	1.3401
TCONS_00009104	XLOC_004191	210.098	290.991	204.053	189.516	209.664
TCONS_00003211	XLOC_001501	0.950632	0.914325	0.730475	1.51568	0.959385
TCONS_00006441	XLOC_003015	56.2942	63.3592	91.2204	58.6719	63.9897
TCONS_00006776	XLOC_003182	0	0	0.0900495	0.321108	0.0354656
TCONS_00012029	XLOC_005596	0.304765	0.440173	0.351889	0.816344	0.567747
TCONS_00011958	XLOC_005525	2.98976	3.73678	1.56327	2.47484	2.80918
TCONS_00013321	XLOC_006272	0.0728497	0.579398	0.168553	0.278767	0.542766
TCONS_00012368	XLOC_005797	1.74173	1.2699	0.939868	1.9767	1.74645
TCONS_00003135	XLOC_001425	124.485	63.1559	29.2147	76.367	74.4395
TCONS_00013873	XLOC_006551	0.195604	0.178342	0.114728	0.411693	0.0454933
TCONS_00008739	XLOC_004013	6.06167	3.97256	63.7386	2.97165	4.2369
TCONS_00030682	XLOC_014349	63.1268	84.6779	92.9174	100.822	107.58
TCONS_00012040	XLOC_005607	0.744922	0.38749	0.373562	0.12217	0.396083
TCONS_00033368	XLOC_015654	0.133082	0.341707	0.0787772	0.534753	0.433025
TCONS_00003197	XLOC_001487	0.186596	0.546741	0.352613	0.371321	0.208204
TCONS_00021086	XLOC_009952	0.305687	0.847236	3.23679e-07	0.103478	0.253271
TCONS_00022081	XLOC_010364	2.42526	1.93073	4.28466	13.133	15.1785
TCONS_00015093	XLOC_007157	5.14187	0	0	3.32458	2.77699
TCONS_00013911	XLOC_006589	2326.94	261.076	1674.17	2248.15	2792.47
TCONS_00026034	XLOC_012188	142.934	98.6808	30.3715	65.7423	136.045
TCONS_00007407	XLOC_003459	28.3545	32.1439	39.2465	20.5536	24.884
TCONS_00030779	XLOC_014446	0.0889043	0.283007	0	0	0.027546
TCONS_00014728	XLOC_007000	3.87189	4.22565	1.89497	4.48977	3.43545
TCONS_00033399	XLOC_015685	0.713618	0.248614	3.88776	0.136393	0
TCONS_00019959	XLOC_009391	3.30115	2.72803	3.76001	3.82131	2.63708
TCONS_00018197	XLOC_008611	12.2388	5.09548	8.51742	10.4936	17.1233
TCONS_00024219	XLOC_011383	0.387624	0.167872	0.178887	0.593307	0.0722147
TCONS_00015956	XLOC_007552	3.54556	1.12937	2.48262	4.56067	5.42403
TCONS_00003187	XLOC_001477	206.326	114.575	149.328	272.436	207.928
TCONS_00021506	XLOC_010124	98.0248	63.7397	117.337	161.591	124.244
TCONS_00013558	XLOC_006390	125.265	111.801	129.996	167.393	170.884
TCONS_00007408	XLOC_003460	0.283446	0.536002	0.926778	0.694188	0.844115
TCONS_00004881	XLOC_002258	1107.25	928.803	1044.32	756.793	1410.47
TCONS_00009974	XLOC_004590	0.542219	0.236833	0.253633	0.165994	0.201822
TCONS_00032257	XLOC_015144	0.792435	0.652522	0.132064	0.380845	0.393788
TCONS_00011970	XLOC_005537	0.0700342	0.506889	0	0.267994	0.0652154
TCONS_00013944	XLOC_006622	1.0867	1.31069	0.746238	3.97088	4.59547
TCONS_00013935	XLOC_006613	80.2933	47.2048	42.5189	91.7296	67.6763
TCONS_00030276	XLOC_014178	570.042	295.425	336.163	490.298	808.401
TCONS_00030732	XLOC_014399	172.932	90.433	65.479	173.257	231.429
TCONS_00003067	XLOC_001357	0	0.741458	0.182273	0.181521	0.147304
TCONS_00002482	XLOC_001081	161.314	182.83	220.956	163.121	220.517
TCONS_00001763	XLOC_000781	0.126009	0.448839	0.10018	0.466159	0.370759
TCONS_00004494	XLOC_002067	46.1344	42.4001	31.6861	34.7187	42.3728
TCONS_00015957	XLOC_007553	0.610325	0.564414	0	1.20106	0.32501
TCONS_00015982	XLOC_007578	0.135314	0.294065	0	0.880256	0.692946
TCONS_00020031	XLOC_009463	0.0844198	0.425472	0	1.16292	1.0226
TCONS_00010052	XLOC_004668	0.571573	1.11813	1.1278	2.06216	1.36934
TCONS_00022850	XLOC_010767	136.572	116.569	74.693	120.185	177.234
TCONS_00022749	XLOC_010666	327.17	262.326	420.112	310.119	396.223
TCONS_00003420	XLOC_001603	2.37731	2.76572	0.512448	1.22879	0.63139
TCONS_00003261	XLOC_001531	5.05028	4.15338	4.03604	4.19905	5.60783
TCONS_00009986	XLOC_004602	0.128726	0.285309	0.17125	0.0656855	0.212571
TCONS_00013884	XLOC_006562	4.70014	1.19667	3.03852	2.22658	2.7145
TCONS_00023974	XLOC_011231	529.631	710.937	356.536	372.021	452.237
TCONS_00020043	XLOC_009475	1.33557	2.10069	2.50011	2.04435	1.73985
TCONS_00008332	XLOC_003850	0.386515	0.419038	0.463721	1.42004	1.28047
TCONS_00009946	XLOC_004562	5.13584	5.12044	2.59893	5.03531	3.71072
TCONS_00030767	XLOC_014434	1.06149	0.941583	1.1278	0.124979	1.06504
TCONS_00001660	XLOC_000743	7.58772	6.39401	8.66539	4.12806	6.69246
TCONS_00016015	XLOC_007611	0.0743441	0.429791	0.171862	0.625865	0.346211
TCONS_00013925	XLOC_006603	0.496781	0.642692	0	0.295718	0.0513658
TCONS_00005794	XLOC_002721	0.472499	0.738613	0.907928	1.5067	2.2008
TCONS_00003103	XLOC_001393	901.877	360.366	83.6617	639.346	374.811
TCONS_00030720	XLOC_014387	0.253407	0.291817	0	0.277073	0.605865
TCONS_00015975	XLOC_007571	0.142229	0.200633	0	1.08815	0.132867
TCONS_00010014	XLOC_004630	0.254526	0.360924	0	1.26593	0.118809
TCONS_00012012	XLOC_005579	260.59	235.132	257.882	419.143	315.17
TCONS_00015989	XLOC_007585	0.248582	0.303025	0.0976278	0.539061	0.269713
TCONS_00024231	XLOC_011395	0.617887	0.375214	0.361862	1.14284	0.431172
TCONS_00015939	XLOC_007535	0	0.100531	0	0.340998	0.0637248
TCONS_00005727	XLOC_002654	14.4082	12.8268	6.98741	15.2689	15.9168
TCONS_00029772	XLOC_013945	0.57135	0.660984	1.2047	0.172814	1.81787
TCONS_00020039	XLOC_009471	0.0737937	0.106673	0.170644	1.07304	0.412366
TCONS_00018114	XLOC_008528	3899.67	1427.45	4113	3550.65	11607.1
TCONS_00010038	XLOC_004654	0.0711104	0.364865	0.168147	0.163279	0.165289
TCONS_00020028	XLOC_009460	0.104687	0.115503	0.06223	0.981547	0.608082
TCONS_00030728	XLOC_014395	3.56712	0.323887	5.47936	0.763217	4.80788
TCONS_00018131	XLOC_008545	116.44	33.3663	25.2865	107.952	76.6357
TCONS_00027395	XLOC_012847	70.3528	65.5731	18.9135	54.3532	46.5959
TCONS_00022766	XLOC_010683	0.567039	0.510748	0.500899	0.594755	0.604923
TCONS_00030748	XLOC_014415	5.34947	2.4501	3.16556	6.14085	5.24425
TCONS_00009576	XLOC_004405	0.4161	0.371841	0.236427	0.796069	0.0970148
TCONS_00002114	XLOC_000926	42.1155	31.6498	126.829	76.388	70.675
TCONS_00011963	XLOC_005530	9.13499	7.82201	11.1981	22.5202	12.1044
TCONS_00033401	XLOC_015687	28.2743	16.6845	31.0867	22.6024	31.8812
TCONS_00011821	XLOC_005439	0.149138	0.0819355	0	0.313901	0.138673
TCONS_00018180	XLOC_008594	4535.46	2448.49	3367.87	7653.99	7360.59
TCONS_00024173	XLOC_011337	15.227	8.58695	68.0379	173.182	95.4035
TCONS_00032523	XLOC_015275	33.6558	26.9717	35.1043	36.6528	48.4945
TCONS_00030784	XLOC_014451	3489.45	713.356	617.335	1954.98	3244.51
TCONS_00030750	XLOC_014417	3123.2	1178.65	2174.33	1351.4	2693.44
TCONS_00012036	XLOC_005603	0	0	0	0	35.1968
TCONS_00012042	XLOC_005609	6451.05	5521.69	5362.59	5797.43	6570.19
TCONS_00018979	XLOC_008938	39.032	41.6608	18.144	28.2236	20.7011
TCONS_00013941	XLOC_006619	1.79376	1.07802	1.10259	1.26307	1.30088
TCONS_00005754	XLOC_002681	0.187129	0.435056	0.295751	0.0954833	0.0869755
TCONS_00013805	XLOC_006503	24.9144	19.199	27.5238	27.9062	20.984
TCONS_00003081	XLOC_001371	1.63861	2.54726	0.879338	0.156482	0.383584
TCONS_00022778	XLOC_010695	0.319252	0.348741	0.124521	0.610848	0.742656
TCONS_00024183	XLOC_011347	0.564853	0.491712	0	0.270203	0.361056
TCONS_00018202	XLOC_008616	0.143342	0.622111	0	0.329108	0
TCONS_00026050	XLOC_012204	0.32783	0.683717	0.660055	0.609347	0.392088
TCONS_00022796	XLOC_010713	0.694337	0.473139	1.41396	0.389706	0.516701
TCONS_00003121	XLOC_001411	0.775248	0.391702	2.86219	1.36461	0.577718
TCONS_00000170	XLOC_000082	81.367	32.4092	17.5856	35.6309	20.1222
TCONS_00009927	XLOC_004543	1.5107	1.45545	0.306319	1.99647	1.6675
TCONS_00012003	XLOC_005570	4.98085	10.4751	8.45848	11.4981	7.53137
TCONS_00026981	XLOC_012612	303.277	207.955	435.101	357.47	448.071
TCONS_00003118	XLOC_001408	4.46466	7.09359	9.82865	7.70912	3.8453
TCONS_00003214	XLOC_001504	0.227513	0.301606	0.108414	0.104483	0.126847
TCONS_00019953	XLOC_009385	0.118856	0.0869905	0	0.333553	0.0368426
TCONS_00009951	XLOC_004567	0.402527	0.68052	0.467217	0.256721	0.687098
TCONS_00008003	XLOC_003698	2.9206	2.49732	1.86161	3.04444	1.91048
TCONS_00033383	XLOC_015669	0.520282	0.796019	0.487367	1.55297	1.35546
TCONS_00003158	XLOC_001448	0	0.242133	0.579744	1.80136	1.01827
TCONS_00005787	XLOC_002714	0.331364	0.71615	0.19057	0.190196	0.0771851
TCONS_00003220	XLOC_001510	0.360524	0.331925	0.912784	0.379422	0.355944
TCONS_00029821	XLOC_013962	5.14275	5.55658	2.2739	4.79712	3.73634
TCONS_00016467	XLOC_007821	6.55035	2.2492	2.23099	2.22828	2.99608
TCONS_00013409	XLOC_006306	1.33872	1.89234	2.47879	1.002	0.657367
TCONS_00001998	XLOC_000880	20.22	20.5786	38.7704	27.1627	32.5731
TCONS_00019952	XLOC_009384	0.322434	0.386256	0.240443	0.678675	0.262133
TCONS_00005792	XLOC_002719	0	0.186167	0	0.858053	0.16074
TCONS_00011159	XLOC_005125	9.19739e-06	9.86615e-06	8.68847e-05	1.36962e-05	1.41294
TCONS_00010001	XLOC_004617	0.160674	0.579279	0.185076	0.368895	0.0748436
TCONS_00008499	XLOC_003920	0.654034	0.851034	0.246859	0.803594	1.07129
TCONS_00030715	XLOC_014382	0.364292	0.523162	0.183117	0.498957	0.30283
TCONS_00003140	XLOC_001430	0.43141	0.435578	0.654241	0.429266	0.748028
TCONS_00028182	XLOC_013216	1.21665	0.859019	0.988303	1.18806	0.936431
TCONS_00030698	XLOC_014365	50.8209	57.8239	70.2175	70.0257	79.574
TCONS_00030500	XLOC_014270	0.449892	0.215389	0.0536035	0.533735	0.647974
TCONS_00020401	XLOC_009648	42.1599	38.7057	32.5823	40.3794	39.499
TCONS_00022731	XLOC_010648	0.624508	0.109595	1.7228	1.19422	1.45932
TCONS_00003143	XLOC_001433	0.281133	0.389864	0.0740514	0.167358	0.203261
TCONS_00008040	XLOC_003716	1.38567	0.904362	0	0.883643	0.538733
TCONS_00023803	XLOC_011144	82.8877	81.7728	76.1531	27.0858	27.4026
TCONS_00003133	XLOC_001423	0.509277	0.277095	1.48075	1.07186	0.533363
TCONS_00003160	XLOC_001450	0.0796945	0.114956	0.918319	0.853872	0.593944
TCONS_00013056	XLOC_006144	10.534	8.77751	11.3211	22.1295	26.3188
TCONS_00020052	XLOC_009484	0.660878	0.723041	0.391006	1.02635	0.676011
TCONS_00033387	XLOC_015673	75.9793	79.2633	122.012	99.3004	157.81
TCONS_00020015	XLOC_009447	0	0.126428	0	2.22168	0.67976
TCONS_00009997	XLOC_004613	3.46282	4.21493	3.16518	5.9901	6.80546
TCONS_00022937	XLOC_010807	0.315335	0.555559	0.149482	0.74819	0.469013
TCONS_00017430	XLOC_008241	4.91789	6.03331	8.45826	6.25962	6.74248
TCONS_00005743	XLOC_002670	714.246	365.699	364.458	497.763	727.187
TCONS_00007935	XLOC_003664	74.5833	84.5046	76.5268	66.3274	76.7832
TCONS_00009377	XLOC_004326	4.31574	3.47914e-06	8.13515	11.2903	8.84295
TCONS_00030770	XLOC_014437	0	0.0469143	0	0.495113	0.060227
TCONS_00010067	XLOC_004683	0.147298	0.238067	0.0699113	0.11274	0.19168
TCONS_00013297	XLOC_006264	75.245	59.92	66.9994	98.6138	51.8458
TCONS_00024165	XLOC_011329	7310.04	233.403	2851.33	3318.39	3654.99
TCONS_00008669	XLOC_003986	1.9184	2.77898	0	2.18983	1.50287
TCONS_00016347	XLOC_007769	148.077	180.534	185.913	114.925	143.951
TCONS_00018189	XLOC_008603	0.251031	0.728692	0.146053	0.0960612	0
TCONS_00029058	XLOC_013547	51.2225	54.6448	18.6531	34.5539	28.4921
TCONS_00015979	XLOC_007575	5.42781	5.22396	4.78042	7.15126	3.83851
TCONS_00003194	XLOC_001484	73.8427	30.3364	78.2919	118.76	97.4352
TCONS_00007776	XLOC_003610	313.453	285.003	300.684	311.659	377.921
TCONS_00021820	XLOC_010266	8.81693	6.69838	8.00425	6.51563	7.09356
TCONS_00030703	XLOC_014370	27.2804	18.3432	19.9226	22.3935	17.6627
TCONS_00000865	XLOC_000368	1.13257	1.07171	8.36835e-06	0.562823	1.61359
TCONS_00024241	XLOC_011405	2.70211	2.54314	0.834234	2.36249	2.53257
TCONS_00015842	XLOC_007491	0.802816	1.50682	0.58399	0.707985	1.1998
TCONS_00030324	XLOC_014196	5.01825e-07	8.20702e-07	4.28246e-06	0.644817	0.382299
TCONS_00020050	XLOC_009482	0.452765	0.467639	0.129808	0.44358	0.269207
TCONS_00013901	XLOC_006579	0.477679	0.979908	0	1.82268	1.34346
TCONS_00024239	XLOC_011403	1.04494	1.03881	0.352613	1.0854	0.832817
TCONS_00004363	XLOC_002010	5.2308	5.20164	1.8499	5.20091	3.53122
TCONS_00016021	XLOC_007617	0.114518	0.0416368	0.534734	0.613521	0.159867
TCONS_00020023	XLOC_009455	0.260991	0.273118	0.440363	1.08439	0.901374
TCONS_00018107	XLOC_008521	0.644388	0.741599	0.358705	0.435868	0.70994
TCONS_00008775	XLOC_004039	33.734	31.4395	43.5189	35.8631	42.7637
TCONS_00017586	XLOC_008306	28.6397	23.0085	34.5087	31.7509	23.8562
TCONS_00030797	XLOC_014464	0.299989	0.469927	0.706312	1.47601	1.07618
TCONS_00016022	XLOC_007618	0.755781	0.308314	0	0.908865	0.201421
TCONS_00000889	XLOC_000380	0.687143	0.250584	0.345419	0.826427	0.456617
TCONS_00003119	XLOC_001409	2890.73	1193.97	971.168	2176.49	3225.22
TCONS_00002021	XLOC_000892	82.0353	65.703	82.7808	54.9167	100.053
TCONS_00005275	XLOC_002418	2.12896	1.60742	0.982325	1.33526	1.0719
TCONS_00009931	XLOC_004547	32.1097	8.8946	17.9283	35.4789	50.8058
TCONS_00030501	XLOC_014270	0.530871	0.836486	1.82897	0.59384	0.683584
TCONS_00005757	XLOC_002684	81.3302	15.2537	26.882	61.138	379.258
TCONS_00022760	XLOC_010677	3.79453	2.43084	2.72989	4.05013	2.32774
TCONS_00033378	XLOC_015664	0.603597	4.10794	0	0.444103	0.567247
TCONS_00018148	XLOC_008562	0.488346	0.803327	0.456199	0.519149	0.361127
TCONS_00024185	XLOC_011349	20.7653	12.7354	19.1806	17.9829	19.2538
TCONS_00014531	XLOC_006903	0.479318	0.297141	0.261349	0.649055	0.411394
TCONS_00014559	XLOC_006914	1.08971e-06	2.50854	3.92898e-07	7.68254e-08	2.66922e-07
TCONS_00009750	XLOC_004474	0.993869	0.5073	0.233066	0.228198	0.462322
TCONS_00020046	XLOC_009478	1198.85	340.891	1034.96	489.013	2343.25
TCONS_00024215	XLOC_011379	1.81674	2.44822	1.34005	2.89529	4.81041
TCONS_00005730	XLOC_002657	5.83447	4.35255	2.63024	4.78109	3.86146
TCONS_00010061	XLOC_004677	0.818725	0.457395	0	0.696182	0.593527
TCONS_00024221	XLOC_011385	0.0888637	0.194771	0	0.340064	0.123982
TCONS_00020369	XLOC_009635	0	0	0	3.30519	2.45193
TCONS_00030782	XLOC_014449	0.574878	0.421947	0.378406	0.635557	0.385965
TCONS_00022801	XLOC_010718	0.580242	0.97047	1.54499	1.03612	0.901605
TCONS_00003193	XLOC_001483	0.0484847	0.530551	0.113779	0.259756	0.0451052
TCONS_00000864	XLOC_000368	8.35139e-06	0.935471	1.27895	1.664	7.3328e-05
TCONS_00009998	XLOC_004614	2.79981	1.59803	0.985137	2.6713	0.874759
TCONS_00022751	XLOC_010668	23.23	12.8052	29.0997	24.6109	28.5761
TCONS_00011977	XLOC_005544	0.171749	0.803355	0.591618	0.13144	0.160045
TCONS_00016009	XLOC_007605	225.334	156.047	236.917	638.054	543.326
TCONS_00008930	XLOC_004109	0.578752	0.790997	0.0910716	0.47249	0.39466
TCONS_00005788	XLOC_002715	0.0597134	0.175448	0.212511	0.571296	0.33303
TCONS_00024187	XLOC_011351	0.31788	0.302796	0.240561	0.891962	0.296485
TCONS_00009764	XLOC_004480	2.08011	0.627395	0.329305	2.84158	1.52719
TCONS_00006273	XLOC_002942	1.08394	2.08146	4.44909	1.85435	1.48394
TCONS_00011996	XLOC_005563	0.191555	0.137352	0	0.293189	0.892903
TCONS_00009981	XLOC_004597	1.88087	1.10307	0.691584	2.87864	2.20023
TCONS_00019973	XLOC_009405	2330.52	878.311	579.436	1189.82	2352.6
TCONS_00033357	XLOC_015643	3.46922	2.05786	3.71118	3.60983	2.07384
TCONS_00012008	XLOC_005575	99.8897	15.1865	36.9824	68.4504	68.295
TCONS_00002464	XLOC_001073	58.2829	48.6206	74.6436	58.3333	62.2737
TCONS_00013411	XLOC_006306	0.180883	2.4865e-05	5.46831e-05	0.714085	1.77934
TCONS_00003156	XLOC_001446	951.669	219.494	308.667	670.278	1390.5
TCONS_00018126	XLOC_008540	1.44127	1.57717	1.17312	1.50381	0.856384
TCONS_00013889	XLOC_006567	0.451746	0.988038	1.52974	0.576242	0.933978
TCONS_00003201	XLOC_001491	70.8018	32.3564	26.1721	71.3621	73.68
TCONS_00012033	XLOC_005600	0.555219	0.729976	0.27743	0.424956	0.244456
TCONS_00026076	XLOC_012230	0.850343	1.4259	0	0.390141	0.954282
TCONS_00019967	XLOC_009399	0.349034	0.730523	0.381146	1.86808	0.979402
TCONS_00029970	XLOC_014028	12.4772	11.7808	13.3689	10.8757	13.1328
TCONS_00018198	XLOC_008612	0.926293	0.093655	0.29598	1.215	0.247129
TCONS_00009948	XLOC_004564	9625.97	6304.68	3156.53	5477.31	14553.2
TCONS_00015963	XLOC_007559	24.6198	17.5273	31.8796	24.2779	21.863
TCONS_00024233	XLOC_011397	0.329817	0.840114	0.514037	0.168283	0.511528
TCONS_00015931	XLOC_007527	65015.6	7719.76	19816.1	38897.3	106595
TCONS_00016940	XLOC_008037	3.49113	6.57556	2.60122	35.8809	43.5296
TCONS_00013924	XLOC_006602	1.02176	1.28556	0.595323	0.771494	1.05167
TCONS_00024465	XLOC_011492	15.6231	6.23875	23.3605	17.2041	19.6406
TCONS_00012034	XLOC_005601	4.34925	1.89562	3.45547	4.32038	48.5462
TCONS_00022790	XLOC_010707	1.62736	1.70772	4.76924	7.27038	3.5791
TCONS_00020019	XLOC_009451	3.3468	2.58766	1.92482	8.25538	19.3118
TCONS_00028811	XLOC_013452	38.221	31.4173	24.9534	41.9255	29.2887
TCONS_00022811	XLOC_010728	0.344545	0.459296	0.804335	0.263695	0.160329
TCONS_00022527	XLOC_010568	31.6818	38.2994	24.3064	26.5392	19.4556
TCONS_00030746	XLOC_014413	13.8668	10.3461	11.2035	17.1994	14.1062
TCONS_00030727	XLOC_014394	1550.01	719.245	875.256	905.124	1508.67
TCONS_00026081	XLOC_012235	0.520214	0.439254	0.660621	0.612547	1.00475
TCONS_00005751	XLOC_002678	0.198121	0.35453	0.138875	0.290654	0.222311
TCONS_00003074	XLOC_001364	1.82949	1.38176	1.85053	2.72233	1.3269
TCONS_00003215	XLOC_001505	0.365406	2.41405	0	0.555164	0.688058
TCONS_00005765	XLOC_002692	0.278947	0.864763	0.808349	0.284668	0.23049
TCONS_00030793	XLOC_014460	0.111494	0.30734	1.65524	0.21334	0.49223
TCONS_00002644	XLOC_001155	2.02973	2.60875	0.569244	3.68866	1.06586
TCONS_00022813	XLOC_010730	1.25449	0.586704	2.21837	1.12951	1.2371
TCONS_00008263	XLOC_003821	39.4917	41.1573	35.006	28.854	23.5991
TCONS_00020022	XLOC_009454	0.101489	0.317355	0.301788	1.53415	0.613064
TCONS_00003154	XLOC_001444	537.557	275.98	85.782	388.154	327.57
TCONS_00006577	XLOC_003084	32.5383	24.8827	36.3884	28.4573	27.4773
TCONS_00013905	XLOC_006583	2.39611	1.32688	1.76065	3.1368	1.05657
TCONS_00001762	XLOC_000781	3.9001	2.93034	33.671	2.32914	1.71512
TCONS_00013204	XLOC_006226	2.06566	0.269577	4.70096	3.75599	0.779097
TCONS_00026677	XLOC_012478	167.89	153.372	200.144	105.208	132.613
TCONS_00006116	XLOC_002868	123.5	133.952	92.6279	88.6082	80.4395
TCONS_00030160	XLOC_014124	0.108888	0.237784	0.12732	0.458355	0.506626
TCONS_00033369	XLOC_015655	0.748663	0.862317	0.505767	1.03687	0.464053
TCONS_00030701	XLOC_014368	0.767679	0.0505159	0	0.320467	0.129973
TCONS_00010028	XLOC_004644	0.297675	0.284261	0.141259	0.273403	0.138348
TCONS_00030772	XLOC_014439	0	0.0881053	0.282673	0.557077	0.169379
TCONS_00001743	XLOC_000776	0.502774	0.460289	0.0861163	0.430642	0.277957
TCONS_00012011	XLOC_005578	11.9128	12.4009	14.4729	9.46705	10.909
TCONS_00015960	XLOC_007556	0.297377	0.537238	0.343724	0.682762	1.10787
TCONS_00030696	XLOC_014363	0.575063	0.608076	0	1.31986	0.402932
TCONS_00009958	XLOC_004574	0	0.604985	0.77728	0.76359	1.13477
TCONS_00019652	XLOC_009240	1.05784	0	0	0.269853	0.164309
TCONS_00020788	XLOC_009795	1.11919	0.622805	1.09218	0.666272	0.385025
TCONS_00015983	XLOC_007579	0.642238	0.826624	0.94133	1.04678	1.24812
TCONS_00022808	XLOC_010725	306.632	226.224	38.8235	112.552	241.265
TCONS_00003139	XLOC_001429	0.296169	0.154678	0.498243	0.582884	0.275449
TCONS_00005737	XLOC_002664	2403.64	1387.42	1903.6	3536.2	3314.15
TCONS_00000590	XLOC_000250	1.48242	0	0	3.1613	1.94951
TCONS_00001095	XLOC_000475	2.37062	1.76814	1.46125	2.02354	2.03962
TCONS_00001329	XLOC_000599	0.646059	0.779626	0.462224	0.867546	0.578978
TCONS_00013877	XLOC_006555	46770.1	5033.66	3217.55	37103.5	67344.4
TCONS_00018140	XLOC_008554	3.66867	0.927749	1.75968	5.61422	2.56915
TCONS_00030789	XLOC_014456	0.249109	0.156509	0.420736	0.544748	0.165437
TCONS_00022780	XLOC_010697	1.207	1.56411	1.09766	0.736591	0.651306
TCONS_00005718	XLOC_002645	0.0553512	0.16111	0	0.423628	0.103018
TCONS_00018150	XLOC_008564	0.426688	1.00316	0.632722	0.544073	0.398601
TCONS_00018967	XLOC_008933	1.73926	1.81748	0.684339	1.00525	0.593714
TCONS_00011981	XLOC_005548	30.5285	16.837	14.5842	33.8878	20.396
TCONS_00003072	XLOC_001362	3.97319	2.63362	3.41351	2.81921	2.34791
TCONS_00009956	XLOC_004572	0.131456	0.279199	0.588348	1.30759	0.613729
TCONS_00012367	XLOC_005797	1.59541	0.926354	2.19934	2.91811	1.25289
TCONS_00033400	XLOC_015686	0.455507	0.333588	0.179261	0.203369	0.247075
TCONS_00010849	XLOC_004991	0.489369	0.671629	0.385164	0.606915	0.23337
TCONS_00003184	XLOC_001474	29.0557	20.6495	25.7595	25.6125	26.2303
TCONS_00020013	XLOC_009445	0	0.0504299	0	0.533179	0.0648724
TCONS_00008707	XLOC_004001	0.670098	6.62624e-06	0.164054	2.37308	1.01111
TCONS_00015943	XLOC_007539	88.2773	84.3179	12.0716	56.9972	79.4797
TCONS_00018205	XLOC_008619	0.347693	0.533663	1.12374	1.25801	0.528897
TCONS_00022797	XLOC_010714	0.103796	0.152218	1.06415	0.132405	0.0965012
TCONS_00024191	XLOC_011355	0.978805	0.456973	0.358598	1.37241	0.457568
TCONS_00026083	XLOC_012237	481.873	220.971	131.119	339.161	470.44
TCONS_00024174	XLOC_011338	4776.94	1614.72	3140.39	3407.54	7795.34
TCONS_00024942	XLOC_011732	38.3027	31.523	53.3967	36.5638	48.4902
TCONS_00026461	XLOC_012407	62.5926	79.4422	35.6013	40.6322	62.9607
TCONS_00030738	XLOC_014405	31.1546	40.2236	3.9828	27.43	13.4365
TCONS_00018155	XLOC_008569	0.225717	0.965139	0	0.863645	0.737063
TCONS_00005753	XLOC_002680	0.224546	0.493433	0	0.0286436	0.104396
TCONS_00033410	XLOC_015696	0.0688251	0.0996715	0.159612	0.632083	0.192258
TCONS_00022695	XLOC_010638	0.262174	0.760265	0	0.551787	0
TCONS_00030743	XLOC_014410	0	0	0	87.17	16.2609
TCONS_00024761	XLOC_011645	0.256736	0.471068	0.456239	0.270188	0.387832
TCONS_00020034	XLOC_009466	0.129278	0.762025	0.462354	1.25335	0.860876
TCONS_00020969	XLOC_009898	4.28205e-10	0.112921	0	1.13074	0.893722
TCONS_00030323	XLOC_014196	12.0075	15.597	7.95439	7.53411	8.5107
TCONS_00028648	XLOC_013387	17.9923	15.3814	16.6137	14.4347	19.9457
TCONS_00003203	XLOC_001493	0.0657181	0.385753	0.233466	0.502993	0.152737
TCONS_00010003	XLOC_004619	0.239463	0.366875	0	0.281977	0.20536
TCONS_00004360	XLOC_002007	0.873995	0.50644	0.5037	0.871658	0.418446
TCONS_00003130	XLOC_001420	0.0550455	0.120179	0.257362	0.589804	0.358566
TCONS_00030744	XLOC_014411	0.0332426	0.0487751	0	0.356205	0.278141
TCONS_00009989	XLOC_004605	0.215058	0.420319	0.508438	0.219466	0.599864
TCONS_00022767	XLOC_010684	0.448409	0.342559	0.259005	0.461565	0.430903
TCONS_00005724	XLOC_002651	0.127319	0.323278	0.148075	0.682091	0.4741
TCONS_00024226	XLOC_011390	1270.09	341.195	514.973	1028.32	1080.8
TCONS_00016513	XLOC_007843	2.15719e-06	0.193548	4.53109e-06	1.40818e-06	0.157128
TCONS_00010051	XLOC_004667	1.16901	1.0233	8.24267	0.59133	0.367166
TCONS_00030716	XLOC_014383	28.5126	29.2718	39.3302	31.8215	40.2049
TCONS_00024163	XLOC_011327	0.273947	0.322255	0	0.146773	0.101845
TCONS_00003098	XLOC_001388	0.386385	1.32555	0.516103	2.19676	0.924585
TCONS_00030248	XLOC_014164	57.3702	49.1259	41.6733	37.9015	43.069
TCONS_00005799	XLOC_002726	18553	13713.3	7890.31	19579.2	26794.9
TCONS_00018170	XLOC_008584	0.716215	0.629919	0.16933	0.301495	0.566028
TCONS_00030795	XLOC_014462	0.543337	0.975825	0.414801	0.277208	0.0844027
TCONS_00028820	XLOC_013455	8.65476	9.54681	9.05798	11.0419	16.3118
TCONS_00019963	XLOC_009395	116.441	46.2463	116.041	283.206	183.066
TCONS_00024235	XLOC_011399	1.06267	0.625748	0.925453	1.16911	0.247349
TCONS_00008540	XLOC_003941	529.95	568.479	582.259	373.67	473.772
TCONS_00009977	XLOC_004593	0.650066	0.6198	0.703456	0.535802	0.325659
TCONS_00011969	XLOC_005536	0.183615	0.461468	0	0.772853	0.513443
TCONS_00015373	XLOC_007287	32.9672	40.7464	32.8103	28.4621	51.1749
TCONS_00013856	XLOC_006534	2.88313	3.28442	2.52577	6.60038	5.63131
TCONS_00026056	XLOC_012210	14.9148	13.3548	28.7373	28.4785	27.088
TCONS_00003199	XLOC_001489	2.62681	1.32761	1.73596	1.92643	1.4294
TCONS_00020292	XLOC_009592	0.865044	0.241523	0.756353	0.661429	1.77996
TCONS_00022847	XLOC_010764	17.9285	15.2323	7.85413	15.4864	12.9183
TCONS_00003970	XLOC_001846	0.752535	0.308346	4.75643e-39	0.959705	0.428539
TCONS_00026088	XLOC_012242	0.719165	0.554419	0.268142	0.347639	0.24637
TCONS_00030711	XLOC_014378	2.5378	3.55997	0.490127	1.91051	1.16075
TCONS_00003186	XLOC_001476	28.1318	21.5417	16.9291	38.4492	21.1028
TCONS_00002548	XLOC_001116	1.58672	1.71549	2.58724	2.54452	1.79158
TCONS_00024189	XLOC_011353	4.09291	3.17463	1.35031	2.59354	1.60431
TCONS_00023241	XLOC_010912	5.11543	5.06458	4.52463	6.16815	4.27865
TCONS_00013052	XLOC_006141	5.79722	4.42677	12.0028	8.66185	6.60445
TCONS_00008778	XLOC_004041	4.20432	5.84942	5.65185	3.82287	4.64032
TCONS_00024228	XLOC_011392	0.114683	0.0416954	0.133869	0.482745	0.426926
TCONS_00008108	XLOC_003748	2.4318	1.27527	4.06314	2.07576	1.74373
TCONS_00012006	XLOC_005573	73.1777	34.3401	35.6278	72.7958	92.3009
TCONS_00021413	XLOC_010082	1.13287	2.17312	2.01159	2.24404	1.1168
TCONS_00022825	XLOC_010742	2306.92	609.916	1610.16	560.484	2078.18
TCONS_00003064	XLOC_001354	0.970511	1.27753	0.565347	1.11415	0.959815
TCONS_00021400	XLOC_010079	6.02703	4.52928	3.66166	4.36052	2.82865
TCONS_00022833	XLOC_010750	24.4282	21.9541	24.7638	34.7665	26.4136
TCONS_00015565	XLOC_007376	43.3393	24.1518	51.602	52.9842	46.7418
TCONS_00007643	XLOC_003551	342.314	327.866	474.723	296.308	377.452
TCONS_00013862	XLOC_006540	1.46532	0.942511	0.297808	1.93658	3.10986
TCONS_00013898	XLOC_006576	72.7287	54.5124	12.6907	76.333	90.854
TCONS_00003176	XLOC_001466	98.9746	77.1989	66.3665	187.644	117.037
TCONS_00009983	XLOC_004599	0.986764	0.651526	0.483813	0.698433	0.650373
TCONS_00005781	XLOC_002708	7.565	4.33154	7.1195	9.88041	14.0143
TCONS_00000243	XLOC_000110	1375.16	1106.16	1095.64	1459.72	1617.75
TCONS_00022079	XLOC_010363	270.673	246.482	339.194	204.512	247.651
TCONS_00030694	XLOC_014361	0.0706548	0.306759	0	0.594811	0
TCONS_00021155	XLOC_009980	584.486	594.058	940.838	391.778	388.546
TCONS_00010850	XLOC_004991	4.99525e-07	2.06883e-05	1.46196e-06	2.34742e-06	0.543192
TCONS_00030769	XLOC_014436	15.6384	10.6705	12.5286	15.81	15.1144
TCONS_00019977	XLOC_009409	0.16884	0.425472	0.388053	0.646066	0.157323
TCONS_00026071	XLOC_012225	1.08176	0.647704	0.206511	0.896852	0.840195
TCONS_00030708	XLOC_014375	66.9176	35.4828	45.6495	60.5187	75.5126
TCONS_00004878	XLOC_002256	109.21	118.815	112.96	72.0197	73.9951
TCONS_00007107	XLOC_003322	13.0636	15.2097	50.2739	13.1992	7.9832
TCONS_00015980	XLOC_007576	1.41604	3.0099	6.97922	9.03318	6.35172
TCONS_00019299	XLOC_009077	0.182467	0.12697	0.396712	0.418453	3.5851
TCONS_00022753	XLOC_010670	8.17272	3.87342	5.57839	6.17618	8.19293
TCONS_00018190	XLOC_008604	0.865357	0.526151	0.225691	0.331153	0.313065
TCONS_00003070	XLOC_001360	0.258803	0.504458	0.20308	0.0990392	0.160471
TCONS_00012031	XLOC_005598	0.0939971	0	0	0.359707	0.262318
TCONS_00028769	XLOC_013437	0.455567	0.807507	0.944953	1.48776	0.987428
TCONS_00033374	XLOC_015660	0.28353	0.0889059	0.190995	0.310007	0.0376676
TCONS_00010009	XLOC_004625	1346.01	988.613	1095.08	1459.66	1713.88
TCONS_00020024	XLOC_009456	0.0552744	0.160891	0.129199	1.14221	0.514372
TCONS_00004924	XLOC_002276	0.148064	0.282799	0.0702685	0.181321	0.467933
TCONS_00022743	XLOC_010660	0.969574	1.13168	0.261924	0.610451	0.493916
TCONS_00016464	XLOC_007821	1.35003e-207	1.96594e-08	7.10512e-15	7.81487e-174	0.133418
TCONS_00033379	XLOC_015665	0.403198	0.42326	0.136745	0.352688	0.0803066
TCONS_00033389	XLOC_015675	14.4599	10.2828	9.05744	15.3179	9.50784
TCONS_00003968	XLOC_001846	77.0507	61.2425	96.7117	52.7888	73.0131
TCONS_00029773	XLOC_013945	0.894013	0.577256	1.33064	1.29989	0.76719
TCONS_00022815	XLOC_010732	0.477741	0.822208	0.218212	0.511851	0
TCONS_00010041	XLOC_004657	249.509	90.5766	325.814	504.345	336.276
TCONS_00010019	XLOC_004635	3.00879	3.84928	2.16813	2.76287	2.47111
TCONS_00002582	XLOC_001132	9.49594	8.88824	13.4269	12.9219	9.5236
TCONS_00003190	XLOC_001480	9.02729	13.5236	18.9359	25.6886	22.1561
TCONS_00019420	XLOC_009139	9.31052	9.66923	12.8126	8.33595	9.68514
TCONS_00011356	XLOC_005223	8.48466	8.38021	2.37434	5.04832	4.25321
TCONS_00001643	XLOC_000734	1.18323	0.939814	1.88734	1.23488	0.700644
TCONS_00020002	XLOC_009434	31.3078	22.1855	42.3446	48.9449	27.6115
TCONS_00006241	XLOC_002932	5.28177	5.07912	2.75628	3.33203	3.56561
TCONS_00003134	XLOC_001424	5789.02	3640.06	1733.64	4013.74	6617.95
TCONS_00010017	XLOC_004633	0.106434	0.450077	0	0.0610974	0.0494592
TCONS_00020213	XLOC_009544	0.103485	0.0739965	0.235272	1.82146	0.868579
TCONS_00030706	XLOC_014373	291.749	212.194	757.937	561.869	503.658
TCONS_00003111	XLOC_001401	1.2381	1.68888	1.03674	0.566741	0.928851
TCONS_00021797	XLOC_010253	84.0635	92.912	112.667	58.2962	61.4022
TCONS_00003148	XLOC_001438	6.12007	6.22451	4.3213	6.24162	3.91621
TCONS_00026040	XLOC_012194	3.53685	3.94151	2.12785	4.37838	2.23134
TCONS_00003227	XLOC_001517	0.499169	0.421736	0.181286	0.352661	0.214231
TCONS_00013874	XLOC_006552	0.743407	0.38755	0	0.710297	1.73907
TCONS_00020048	XLOC_009480	0.0610284	0	0.284343	0.51378	0.170419
TCONS_00027031	XLOC_012642	1.54199	1.475	1.79553	1.93733	1.29805
TCONS_00012015	XLOC_005582	408.33	203.281	205.122	416.37	530.105
TCONS_00018210	XLOC_008624	27.9763	18.0576	8.09018	23.1307	17.2116
TCONS_00026045	XLOC_012199	3681.78	2554.59	766.386	2701.23	3410.74
TCONS_00001667	XLOC_000746	22.4374	18.0668	19.6098	15.3704	19.6146
TCONS_00030804	XLOC_014471	0.0670878	0.145826	0.311478	0.667474	0.624635
TCONS_00010005	XLOC_004621	0.832649	0.698934	0.730714	1.27352	0.934303
TCONS_00009939	XLOC_004555	842.016	533.133	321.076	842.837	1872.39
TCONS_00022804	XLOC_010721	0.41663	0.229112	0	0.637758	0.322793
TCONS_00011122	XLOC_005106	11.6034	8.93018	12.3387	17.5266	15.9986
TCONS_00010748	XLOC_004955	2.64287	0.985325	0	3.11685	1.57677
TCONS_00022849	XLOC_010766	0.399633	0.471256	0.297808	1.2231	0.497577
TCONS_00003062	XLOC_001352	0.419411	0.399764	0.0417678	0.160509	0.194819
TCONS_00030669	XLOC_014336	0	0.134764	0.144086	0.805115	0.172806
TCONS_00026031	XLOC_012185	0.733919	1.42372	0	0.481409	0.488919
TCONS_00009106	XLOC_004191	2.67298e-25	0.0221409	3.79588e-35	2.24304e-35	0.12317
TCONS_00018050	XLOC_008495	34.5549	37.3039	32.3928	38.3005	33.8249
TCONS_00003205	XLOC_001495	4.09107	5.65723	0.625822	2.66243	1.03674
TCONS_00030787	XLOC_014454	584743	235675	760265	658467	948227
TCONS_00030741	XLOC_014408	1.72184	1.83362	1.14977	1.18764	0.942273
TCONS_00026067	XLOC_012221	0.693237	0.700121	0.265726	0.478964	0.370269
TCONS_00029769	XLOC_013945	0.000678269	4.5912e-06	0.00165276	1.33647	0.000599748
TCONS_00021150	XLOC_009978	233.375	225.973	206.75	171.64	196.37
TCONS_00030754	XLOC_014421	0.0891388	0.320348	0.20432	0.682175	0.415382
TCONS_00003106	XLOC_001396	14.8898	22.8284	12.275	11.296	13.3066
TCONS_00021085	XLOC_009952	0.588197	0.616153	0.3203	0.630438	0.776654
TCONS_00015985	XLOC_007581	0.20117	0.232658	0.660024	0.304136	0.443436
TCONS_00015965	XLOC_007561	3.08336	2.12266	2.07097	3.88254	1.73312
TCONS_00030776	XLOC_014443	67.563	84.5597	34.6328	155.75	93.1795
TCONS_00020032	XLOC_009464	0	0.192797	0.608773	1.0436	0.891714
TCONS_00033419	XLOC_015705	26.5899	21.3073	28.8733	44.1553	26.5643
TCONS_00030737	XLOC_014404	37.1412	27.9024	30.8501	69.9	29.9111
TCONS_00011960	XLOC_005527	0.522853	0.672693	0.712782	0.880269	1.36536
TCONS_00011973	XLOC_005540	0.0641323	0.141208	0	0.294514	0.178855
TCONS_00016763	XLOC_007960	163.02	102.023	55.9542	74.3432	153.982
TCONS_00030815	XLOC_014482	1.5897	1.87617	0.772939	1.60184	0.812934
TCONS_00011959	XLOC_005526	34.1675	24.9445	28.5147	37.1338	39.7058
TCONS_00014507	XLOC_006892	18.1497	26.8856	14.5135	16.5579	17.265
TCONS_00018143	XLOC_008557	4.65323	3.61306	2.65463	3.63522	2.89218
TCONS_00009965	XLOC_004581	64.4184	61.9069	44.3127	59.7978	40.089
TCONS_00011937	XLOC_005504	29.1843	5.8987	17.0178	49.9898	11.1525
TCONS_00019834	XLOC_009345	114.721	186.415	97.916	115.426	112.696
TCONS_00020011	XLOC_009443	276.344	102.794	151.756	240.383	86.3691
TCONS_00009954	XLOC_004570	29.3191	35.7579	57.3103	52.1134	49.0628
TCONS_00011908	XLOC_005478	0	0	0	0	10.4793
TCONS_00006356	XLOC_002983	212.464	218.068	262.793	158.907	235.214
TCONS_00023778	XLOC_011132	6.85013	3.99306	4.25854	8.06109	6.79143
TCONS_00022678	XLOC_010627	51.2205	45.0294	22.4719	44.2551	37.4917
TCONS_00011954	XLOC_005521	0.183242	0.602137	0.323015	1.12197	0.639183
TCONS_00030780	XLOC_014447	0.570135	0.207309	0.266258	0.17454	0.159179
TCONS_00027177	XLOC_012750	2.75205	1.41538	0.970599	12.9553	3.86873
TCONS_00012975	XLOC_006083	0.31788	0.302796	0.240561	1.05414	0.494141
TCONS_00002135	XLOC_000939	45.3578	26.832	9.38776	29.0549	58.3694
TCONS_00000953	XLOC_000407	6.22626	5.2308	4.29182	7.31845	5.32191
TCONS_00030801	XLOC_014468	9.66468	9.10865	10.2237	15.4659	12.2099
TCONS_00015997	XLOC_007593	6.47711	4.98711	2.08968	4.47085	3.69183
TCONS_00004012	XLOC_001864	9.27358	12.9959	6.9689	7.13898	6.36512
TCONS_00024180	XLOC_011344	0.452715	0.483884	0.2559	0.866095	0.42238
TCONS_00024177	XLOC_011341	0.111595	0.318255	0	1.62256	0.93699
TCONS_00018207	XLOC_008621	2759.68	2530.46	1837.48	3399.66	3952.02
TCONS_00026042	XLOC_012196	0.32574	0.217538	0.491879	0.521298	0.275255
TCONS_00013882	XLOC_006560	0.132117	0.579233	0.310849	0.16853	0.122884
TCONS_00005713	XLOC_002640	0.161239	0.283996	0.764018	0.296181	0.0899347
TCONS_00009944	XLOC_004560	0.435951	0.480109	0.147649	0.262169	0.231572
TCONS_00010063	XLOC_004679	0.188833	0.203201	0	0.433535	1.14421
TCONS_00004198	XLOC_001934	28.7862	33.9711	16.4194	33.5331	24.1845
TCONS_00005721	XLOC_002648	0	0	0.145392	0.286829	0.697742
TCONS_00018157	XLOC_008571	0.473723	0.602397	0.41428	0.725118	0.110229
TCONS_00010218	XLOC_004744	3.40466	1.56297	0.98456	3.28404	2.90468
TCONS_00024140	XLOC_011314	1197.61	1989.54	1497.71	1398.84	1165.01
TCONS_00030675	XLOC_014342	0.573737	1.31199	0.95866	1.23988	0.972661
TCONS_00013865	XLOC_006543	1.47044	1.61487	1.1873	1.33275	1.43931
TCONS_00018208	XLOC_008622	1102.64	131.766	970.147	1033.08	764.817
TCONS_00003125	XLOC_001415	0.749927	0.585063	0.501324	0.491962	0.348907
TCONS_00010640	XLOC_004912	0.377323	0.103273	2.76921	0.721968	0.526503
TCONS_00033414	XLOC_015700	0	0.0298444	0.192331	0.405896	0.303504
TCONS_00018192	XLOC_008606	1.4758	1.71343	1.69833	3.95304	2.59721
TCONS_00030809	XLOC_014476	356.828	124.812	82.4792	129.335	208.391
TCONS_00013891	XLOC_006569	0.139563	0.205177	0.132602	0.149547	0.0518863
TCONS_00030683	XLOC_014350	0.474774	1.21886	2.60488	2.85908	5.37728
TCONS_00003083	XLOC_001373	5.01024	5.23612	8.73861	4.13412	5.7686
TCONS_00022810	XLOC_010727	30.4704	79.7407	52.5939	6.25198	68.1118
TCONS_00025567	XLOC_011994	15.8446	13.2183	6.78554	10.0713	9.4959
TCONS_00026060	XLOC_012214	0.109788	0.0399514	0.128338	0.462141	0.255411
TCONS_00005770	XLOC_002697	0.0916208	0.033452	0.323015	0.350614	0.127837
TCONS_00028183	XLOC_013217	0.67235	1.06087	0.526784	0.900591	1.21296
TCONS_00026022	XLOC_012176	0.183504	0.376463	0.0867241	0.0842696	0.102374
TCONS_00026079	XLOC_012233	0.815008	0.614845	0.265462	0.77976	0.929275
TCONS_00003066	XLOC_001356	2490.88	1540.69	1104.13	2279.12	4176.04
TCONS_00003142	XLOC_001432	0.13129	0.309013	0	0.301463	0.0488069
TCONS_00003218	XLOC_001508	0.111644	0.408923	0.263735	0.0569664	0.242224
TCONS_00003128	XLOC_001418	38.9137	24.1098	43.5426	39.8666	35.0171
TCONS_00008483	XLOC_003913	779.016	826.775	802.685	711.552	790.431
TCONS_00023203	XLOC_010898	28.1808	30.6622	20.161	14.0816	20.829
TCONS_00015981	XLOC_007577	0.0381405	0.0558602	0	0.17515	0.531984
TCONS_00007934	XLOC_003664	1.26569e-06	5.22932	6.95577e-06	1.1297e-06	6.47783e-07
TCONS_00005738	XLOC_002665	134005	21373.9	119779	98558.3	225732
TCONS_00010002	XLOC_004618	5.66415	11.2871	0	3.61327	1.27034
TCONS_00018104	XLOC_008518	243.048	117.016	156.117	142.813	204.976
TCONS_00003223	XLOC_001513	0.512389	0.248423	2.52596	1.22003	0.794757
TCONS_00030699	XLOC_014366	0.122432	0.133348	0.285185	0.187403	0.569813
TCONS_00031107	XLOC_014614	2.80719	2.38943	3.91748	4.4617	3.92772
TCONS_00018158	XLOC_008572	0.588446	0	0.193248	0.386005	1.0966
TCONS_00014896	XLOC_007089	215.507	194.856	186.433	314.272	151.766
TCONS_00005777	XLOC_002704	0.566873	0.796698	0.513112	0.333741	0.405574
TCONS_00022755	XLOC_010672	85.2303	32.8421	31.2868	41.25	88.6705
TCONS_00021290	XLOC_010029	3.99453	3.2863	4.4356	3.55888	2.80822
TCONS_00026059	XLOC_012213	1200.88	803.332	774.002	1616.36	1670.98
TCONS_00011220	XLOC_005154	6.15963	2.68507	16.0595	19.3772	1.11491
TCONS_00018139	XLOC_008553	13.686	2.67617	11.1787	11.5736	11.7615
TCONS_00018956	XLOC_008924	0.326171	0.502617	0.15452	0.249645	0.181933
TCONS_00003075	XLOC_001365	0.117212	0.298166	0.136721	0.269121	0.545457
TCONS_00019958	XLOC_009390	0.0704052	0.560456	0	0	0
TCONS_00022831	XLOC_010748	44.5189	29.2177	57.5029	39.2552	58.7435
TCONS_00003132	XLOC_001422	0.386	0.0704037	0.339731	0.590855	0.538636
TCONS_00018144	XLOC_008558	0.397799	0.741157	0.315225	0.304471	0.27112
TCONS_00009156	XLOC_004213	3.14149	0.891446	1.41062	2.30769	1.87687
TCONS_00026051	XLOC_012205	0.8877	5.64191	1.31446	3.08406	0.819121
TCONS_00022882	XLOC_010783	6.58107	4.47932	4.14301	4.41126	4.12425
TCONS_00018201	XLOC_008615	4.91597	2.19828	11.5919	18.4584	12.0625
TCONS_00016007	XLOC_007603	0.109336	0.0397904	0	0.8368	0.356101
TCONS_00009105	XLOC_004191	130.467	75.903	92.8431	82.3515	161.116
TCONS_00003078	XLOC_001368	0.326219	0.395776	0	0.374506	0.252967
TCONS_00011957	XLOC_005524	1260.18	652.019	1409.92	1165.28	1098.97
TCONS_00030740	XLOC_014407	0.129682	0.315959	0.101755	0	0.0402049
TCONS_00022832	XLOC_010749	19.3156	17.248	32.4611	25.6851	29.979
TCONS_00030796	XLOC_014463	0.825437	0.733478	0.203825	0.291603	0.18178
TCONS_00013940	XLOC_006618	5.86838	9.01051	4.544	11.6459	8.89575
TCONS_00017819	XLOC_008396	1.89164	0	0	0.481644	0.196845
TCONS_00024211	XLOC_011375	1.23836	0.900809	0.788956	1.50782	1.25721
TCONS_00016803	XLOC_007976	2.77964	2.50098	3.72556	3.82939	2.54546
TCONS_00019263	XLOC_009062	49.056	71.017	76.2788	33.2821	55.4433
TCONS_00018115	XLOC_008529	0.42532	0.2008	0.216169	0.325533	0.451834
TCONS_00003510	XLOC_001641	1.4846	2.86592	0.994012	1.3586	1.1401
TCONS_00009376	XLOC_004326	14.8572	12.57	9.40845	8.52519	13.4035
TCONS_00018125	XLOC_008539	0.6481	0.760973	1.30504	0.967283	0.542243
TCONS_00013886	XLOC_006564	0.943832	0.829547	0.293045	0.747918	0.45376
TCONS_00016020	XLOC_007616	1.30804	0.478877	1.08977	1.38392	1.43097
TCONS_00024218	XLOC_011382	0.335103	0.348733	0.619725	0.349759	0.212239
TCONS_00003161	XLOC_001451	0.116146	0	0	1.06655	0.43351
TCONS_00016937	XLOC_008034	2.24798	1.50418	1.87016	3.65608	2.52679
TCONS_00024196	XLOC_011360	0.440819	1.0347	1.95583	1.68617	0.549176
TCONS_00018175	XLOC_008589	0.14694	0.10347	3.91167	0.224823	0
TCONS_00018137	XLOC_008551	0.410823	0.297512	0.635287	0.628827	0.318774
TCONS_00004013	XLOC_001864	40.2785	36.0999	23.3512	32.2392	27.9271
TCONS_00020970	XLOC_009898	2.8888	6.68147	0	8.32186	23.4881
TCONS_00018188	XLOC_008602	0.182329	0.454246	0	0.0558201	0.135624
TCONS_00003159	XLOC_001449	0	0.597848	0	1.29655	0.263843
TCONS_00011772	XLOC_005416	76.6143	0	0	43.3719	605.787
TCONS_00006440	XLOC_003015	0.707793	1.67553	6.46507	2.22693	2.63652
TCONS_00008109	XLOC_003749	2.38292	1.78522	0.796674	2.24191	1.71505
TCONS_00024204	XLOC_011368	0.367072	0.458389	0	0.160536	0.0487923
TCONS_00001499	XLOC_000677	0.492593	0.359842	0.210633	0.27419	0.166612
TCONS_00030808	XLOC_014475	3.28586	4.22405	7.75067	5.30392	7.97469
TCONS_00022843	XLOC_010760	30.2706	19.1001	52.8746	34.9307	34.1286
TCONS_00026073	XLOC_012227	0.383421	0.214981	0.0950418	0.293474	0.0859635
TCONS_00016014	XLOC_007610	0	0.312361	0.111668	0.400398	0.0442424
TCONS_00030723	XLOC_014390	0.0501309	0.255842	0.470115	0.844092	0.606321
TCONS_00006242	XLOC_002933	20.5206	16.8277	9.07513	16.0629	10.2069
TCONS_00011968	XLOC_005535	2.1278	2.01798	0.533038	0.995046	0.772206
TCONS_00017879	XLOC_008415	12.7209	14.7268	17.2269	11.9258	11.4751
TCONS_00012000	XLOC_005567	2.47879	3.77408	1.56699	1.252	0
TCONS_00023373	XLOC_010989	1.58414	1.19574	0.792019	1.2407	0.855665
TCONS_00018452	XLOC_008719	306.134	267.31	295.401	245.995	341.289
TCONS_00021401	XLOC_010079	2.65762	1.97697	1.60291	0.741624	2.00499
TCONS_00020177	XLOC_009530	0.722868	0.413683	0.811027	1.74423	1.38033
TCONS_00009959	XLOC_004575	7.25257	6.0332	4.4108	5.61725	3.58297
TCONS_00018106	XLOC_008520	0.144642	0.575305	0	0.110698	0.134704
TCONS_00010056	XLOC_004672	0.286138	0.27336	0	0.438012	0.18617
TCONS_00009985	XLOC_004601	0.106617	0.280322	0.085227	0.299221	0.165039
TCONS_00029964	XLOC_014024	0.507945	1.05347	0.638004	0.640331	0.527694
TCONS_00009995	XLOC_004611	2.09331	5.05082	1.12798	7.04802	1.30365
TCONS_00016462	XLOC_007821	0.677639	0.708593	0.798399	0.140805	0.556867
TCONS_00005807	XLOC_002734	2.75976	1.19411	3.78359	1.28546	7.83884
TCONS_00010013	XLOC_004629	0.24198	0.380218	0.408942	0.343954	0.0642783
TCONS_00029755	XLOC_013940	47.3468	40.1185	22.9894	26.8813	32.8402
TCONS_00002268	XLOC_001005	0.234398	0.507453	0.180226	0.597957	0.218349
TCONS_00030764	XLOC_014431	0.700256	0.277095	0.592299	0.682091	0.592625
TCONS_00006567	XLOC_003078	446.865	358.142	770.15	417.284	434.704
TCONS_00022446	XLOC_010525	7.0465	6.8263	10.9931	7.83226	8.83245
TCONS_00016461	XLOC_007821	2.2334	3.18398	1.07349	1.8054	1.61859
TCONS_00026048	XLOC_012202	0.333312	0.41697	0	0.145773	0.354363
TCONS_00009969	XLOC_004585	0.102058	0.185958	0.358717	0.468664	0.142433
TCONS_00005782	XLOC_002709	0.384603	0.455998	0	0.183974	0.134171
TCONS_00020017	XLOC_009449	0.0352409	0.0516689	0.250038	0.890094	0.950189
TCONS_00029918	XLOC_014001	12.0067	15.9421	10.1947	8.67264	9.93351
TCONS_00015971	XLOC_007567	229.024	168.794	247.782	261.587	275.351
TCONS_00019961	XLOC_009393	0.0879588	0.0632485	0.201751	0.471202	1.06564
TCONS_00020005	XLOC_009437	259.193	82.6605	35.4903	160.749	186.497
TCONS_00002581	XLOC_001132	445.66	396.67	338.229	330.786	430.908
TCONS_00030749	XLOC_014416	9.71735	8.56543	9.88589	20.7402	19.9096
TCONS_00016762	XLOC_007960	109.426	124.386	44.1085	55.1949	106.049
TCONS_00010037	XLOC_004653	12.4713	7.30016	7.7728	13.9143	9.43925
TCONS_00030785	XLOC_014452	7.34415	9.06703	4.48567	6.39939	7.34757
TCONS_00027022	XLOC_012635	10.5933	6.5234	1.46585	2.14139	6.77305
TCONS_00015433	XLOC_007308	1169.79	668.188	614.52	1075.31	1621.16
TCONS_00015995	XLOC_007591	0.624364	1.41778	0.280481	0.286657	0.349698
TCONS_00022884	XLOC_010783	4.96553	5.54834	6.51035	8.0731	3.58519
TCONS_00010032	XLOC_004648	0.338575	0.88471	0.255222	0.518187	0
TCONS_00004864	XLOC_002249	0.41373	0.526803	0.14298	0.428578	0.372127
TCONS_00003165	XLOC_001455	0.271867	0.288257	0.303429	1.66408	0.380854
TCONS_00024399	XLOC_011469	126.425	141.826	115.484	87.4218	166.137
TCONS_00027624	XLOC_012948	13.6591	7.28819	6.84634	16.8534	26.487
TCONS_00004879	XLOC_002256	80.8083	94.0984	78.5471	51.0951	60.6626
TCONS_00020041	XLOC_009473	2467.29	2081.68	3288.15	3768.92	3892.16
TCONS_00011952	XLOC_005519	0.135085	0.293579	0.156753	0.310152	0.691769
TCONS_00020029	XLOC_009461	0.214553	0.312445	0.250989	1.19051	0.648843
TCONS_00020051	XLOC_009483	1.32799	1.10499	1.0023	0.508124	0.92915
TCONS_00022838	XLOC_010755	0.0592154	0.25817	0.276187	0.543839	0.606257
TCONS_00030816	XLOC_014483	25.845	18.0448	17.2333	30.3919	21.8862
TCONS_00018135	XLOC_008549	0.2679	0.339703	0.777438	0.820126	0.436507
TCONS_00033412	XLOC_015698	0.440364	0.160238	0	0.0842576	0.512236
TCONS_00003094	XLOC_001384	1.03173	4.81774	4.3241	6.06503	3.40647
TCONS_00012443	XLOC_005835	2.32335	2.29918	1.01454	1.4987	1.71022
TCONS_00002967	XLOC_001302	0	0	0	8.10444	5.11752
TCONS_00026041	XLOC_012195	12.5771	8.19147	14.9059	15.4295	12.3519
TCONS_00022784	XLOC_010701	0.133147	0.453968	0.208806	0.611434	0.165125
TCONS_00012037	XLOC_005604	5.25771	4.44256	4.55425	7.52486	4.84321
TCONS_00017963	XLOC_008448	1.41088	1.00842	28.7793	0.701907	1.115
TCONS_00011948	XLOC_005515	12395.9	5579.96	13400.5	2864.82	11137.5
TCONS_00003180	XLOC_001470	0.35055	0.308399	0.165831	0.348793	0.130368
TCONS_00015978	XLOC_007574	644.198	180.183	0	639.346	624.685
TCONS_00003163	XLOC_001453	0.0874984	0.223798	0.205903	1.038	0.569676
TCONS_00022819	XLOC_010736	0.351305	0.700511	0.328039	0.343586	0.262816
TCONS_00003061	XLOC_001351	0.678282	0.383002	0.538735	0.467238	0.336147
TCONS_00024167	XLOC_011331	125.774	48.0013	41.8923	120.365	58.0048
TCONS_00015938	XLOC_007534	0.185931	0	0	0.521767	0.519227
TCONS_00018132	XLOC_008546	32.3707	28.5305	24.8519	43.1963	40.5768
TCONS_00033406	XLOC_015692	9390.87	4463.97	2680.11	9245.55	22646.2
TCONS_00033397	XLOC_015683	56.8243	14.0456	64.2481	96.8383	140.406
TCONS_00013936	XLOC_006614	0.791058	0.13694	0.852472	1.51117	0.185133
TCONS_00022732	XLOC_010649	0.0484847	0.389071	0	0	0
TCONS_00002113	XLOC_000926	371.642	353.861	256.473	275.891	454.481
TCONS_00011154	XLOC_005123	3.01284	2.28994	3.29477	2.683	2.34113
TCONS_00012135	XLOC_005670	6.41075	6.98427	6.50062	9.42267	4.8968
TCONS_00022757	XLOC_010674	13.0168	3.17994	5.9869	10.8962	6.40866
TCONS_00012168	XLOC_005702	0.743697	0.834824	2.17047	1.86998	1.3873
TCONS_00003102	XLOC_001392	3.88112	3.04015	3.46762	5.09521	1.66024
TCONS_00015954	XLOC_007550	0.109186	0.119211	0.255315	0.584958	0.254009
TCONS_00009957	XLOC_004573	0	0.0611584	0.195207	0.910275	0.474999
TCONS_00005769	XLOC_002696	0.924167	0.587567	0.934241	0.628656	0.957596
TCONS_00003126	XLOC_001416	4.43862	2.73897	4.14282	4.30318	3.13557
TCONS_00003213	XLOC_001503	10.0163	6.13699	2.60483	4.54281	4.63537
TCONS_00016596	XLOC_007887	280.612	249.755	270.681	201.558	297.379
TCONS_00026053	XLOC_012207	0.245661	0.563724	0.145639	0.211528	0.228357
TCONS_00030667	XLOC_014334	12.1567	6.75636	7.30714	14.6454	14.326
TCONS_00003141	XLOC_001431	0.0659775	0.0478235	0	0.656429	0.18428
TCONS_00012002	XLOC_005569	0.186072	0.182859	0.0493202	0.490556	0.153678
TCONS_00016512	XLOC_007843	204.329	183.251	123.219	70.6091	118.495
TCONS_00030818	XLOC_014485	4885.82	3865.83	3973.11	4518.11	5790.85
TCONS_00011935	XLOC_005502	0.30188	0.654181	0.697407	0.519826	0.0702943
TCONS_00019297	XLOC_009075	0	0	0.458177	1.63953	1.20648
TCONS_00022758	XLOC_010675	54.1582	62.2874	0	101.22	107.955
TCONS_00030697	XLOC_014364	1.14424	1.92999	0	0.871794	0.268615
TCONS_00030131	XLOC_014106	30.5812	29.6086	28.0998	23.1578	33.6456
TCONS_00020020	XLOC_009452	0.185037	0.271118	0.174866	0.878061	0.172052
TCONS_00022770	XLOC_010687	0.415176	0.24879	0.0891325	0.259989	0.0350956
TCONS_00016466	XLOC_007821	0.0016433	2.2492	1.68365	0.00304904	2.99608
TCONS_00011978	XLOC_005545	0	0	0.16709	0.77348	0.336147
TCONS_00022783	XLOC_010700	1162.51	707.829	278.491	1466.53	2249.28
TCONS_00005773	XLOC_002700	0.29951	0.202036	0.178169	0.573271	0.556935
TCONS_00016001	XLOC_007597	0.250703	0.370105	0.119895	0.422155	0.248424
TCONS_00033376	XLOC_015662	52.5473	54.9994	38.4934	77.7004	76.0656
TCONS_00018121	XLOC_008535	0.406063	0.0421705	0	0.532761	0.161966
TCONS_00031052	XLOC_014591	20.1375	13.4134	19.0884	13.3897	22.4733
TCONS_00015926	XLOC_007522	344.871	224.014	143.513	270.096	260.478
TCONS_00011791	XLOC_005426	9.03279	5.99518	4.66477	6.81524	5.6251
TCONS_00007562	XLOC_003520	0.520567	0.210253	0.809973	1.15097	0.69981
TCONS_00003138	XLOC_001428	0.312722	0.442697	0.11454	0.257767	0.290608
TCONS_00009962	XLOC_004578	37.1837	29.6623	44.9629	40.0891	39.9312
TCONS_00012662	XLOC_005941	0.360416	7.2041e-07	0.0418179	0.556125	0.334995
TCONS_00003091	XLOC_001381	0.307162	0.173958	0	0.108507	0.263478
TCONS_00024166	XLOC_011330	1.09898	0.690548	2.88702	4.08618	2.58896
TCONS_00030798	XLOC_014465	0.160029	0.173106	0.184367	0.734828	0.223626
TCONS_00011944	XLOC_005511	1.62976	1.95562	1.46237	2.11003	1.92484
TCONS_00022739	XLOC_010656	0.19309	0.506972	0.0655337	0.168901	0.10255
TCONS_00030704	XLOC_014371	0.582071	0.737191	0.388191	0.65936	0.475984
TCONS_00025318	XLOC_011876	10.3335	8.82515	20.3183	7.39033	9.90273
TCONS_00033388	XLOC_015674	0.276734	0.550975	0	0.211791	0
TCONS_00024576	XLOC_011536	26.5843	19.8654	49.5141	24.0012	28.3725
TCONS_00012016	XLOC_005583	0.657522	0.620638	0.222668	0.718937	0.34927
TCONS_00003195	XLOC_001485	25.7465	2.26388	7.01768	6.71647	4.07631
TCONS_00021804	XLOC_010256	3.10605	3.7776	4.14099	2.90673	2.8737
TCONS_00007663	XLOC_003559	0.370483	0.578208	0.24776	1.49876	2.61008
TCONS_00018128	XLOC_008542	2.70777	2.0217	0	4.35305	1.69594
TCONS_00024238	XLOC_011402	5.68472	2.5257	4.5205	2.89782	3.38338
TCONS_00033363	XLOC_015649	0.955481	0.822208	0.218212	0.219365	0.890754
TCONS_00024240	XLOC_011404	0.284061	2.10931	0.581857	0.865763	0.533439
TCONS_00010656	XLOC_004920	25.2915	25.4867	18.8837	28.3229	20.3644
TCONS_00001506	XLOC_000679	9.74514	8.76215	8.18905	12.1412	8.85551
TCONS_00008624	XLOC_003972	86.4204	68.3086	117.512	71.2775	108.491
TCONS_00025760	XLOC_012081	7.46998	12.7456	16.7561	5.53231	7.0235
TCONS_00003210	XLOC_001500	0.340564	0.612849	0.195603	0.0651585	0
TCONS_00030678	XLOC_014345	22.0965	20.7883	29.8897	25.7985	19.0423
TCONS_00011999	XLOC_005566	758.506	136.494	148.571	357.488	724.556
TCONS_00011984	XLOC_005551	0.194357	0.90539	0	0.371845	0.906019
TCONS_00016023	XLOC_007619	0.353866	0.448585	0.457322	0.541684	0.5383
TCONS_00020035	XLOC_009467	1.05021	0.522896	0.645995	0.761473	1.08018
TCONS_00030681	XLOC_014348	16.4236	4.62792	8.09884	16.5776	12.8907
TCONS_00010004	XLOC_004620	0.201216	0.341174	0.0960332	0.200214	0.112173
TCONS_00019974	XLOC_009406	0.514594	0.415783	0.266996	0.30632	0.0532123
TCONS_00013855	XLOC_006533	1.78719	1.59326	1.78638	1.73963	2.73419
TCONS_00018108	XLOC_008522	289.143	54.658	23.9676	136.959	402.452
TCONS_00011998	XLOC_005565	1.03481	0.175884	0	1.97293	0.728093
TCONS_00015966	XLOC_007562	15.3244	12.1557	11.5915	15.7589	14.0186
TCONS_00011922	XLOC_005489	18.1918	10.7314	14.6638	28.5456	31.5666
TCONS_00009934	XLOC_004550	9.36966	12.9919	8.1219	12.3203	11.6274
TCONS_00008795	XLOC_004047	10.9372	13.3398	9.45256	8.12837	9.41036
TCONS_00030721	XLOC_014388	0.228301	0.325247	0.257956	1.39765	0.639039
TCONS_00009928	XLOC_004544	0.676514	0.675153	0	2.57237	0.954543
TCONS_00033418	XLOC_015704	0.353485	0.290564	0.207904	0.743996	0.369881
TCONS_00013896	XLOC_006574	4.28831	2.74908	4.73955	7.11946	4.49531
TCONS_00003225	XLOC_001515	0	0	0	0.371745	1.2469
TCONS_00030676	XLOC_014343	0.548282	0.524263	0.496701	0.290517	0.235348
TCONS_00010035	XLOC_004651	0.278182	0.151032	0.483645	0.745148	0.259036
TCONS_00018968	XLOC_008933	2.43021e-07	0.0675726	2.83653e-06	2.0248e-07	0.0258902
TCONS_00011990	XLOC_005557	0	1.59803	0	0.178087	0
TCONS_00008848	XLOC_004072	170.518	83.858	80.8535	111.999	184.331
TCONS_00013900	XLOC_006578	3796.37	749.961	646.853	2235.49	2343.25
TCONS_00033404	XLOC_015690	11.2185	11.7114	11.0132	9.74461	17.111
TCONS_00017563	XLOC_008292	1.13852	0.76745	0.87652	2.78824	4.10044
TCONS_00012760	XLOC_005985	40.2412	27.4193	64.5693	72.9597	60.8348
TCONS_00011991	XLOC_005558	0.601755	0.570848	0	0.487661	0.296198
TCONS_00020030	XLOC_009462	0.0653288	0.189458	0.455431	0.949964	0.729851
TCONS_00030783	XLOC_014450	3.47401	6.16228	2.76461	2.44485	5.76777
TCONS_00015083	XLOC_007153	0.50274	0.565902	0.108556	0.386798	0.276068
TCONS_00015958	XLOC_007554	0.0562982	0.331037	0.467973	0.344719	0.104653
TCONS_00018165	XLOC_008579	0.112419	0	1.44445	0.0860395	0.209239
TCONS_00030963	XLOC_014553	12.8231	12.8841	7.56575	7.44311	7.47166
TCONS_00010029	XLOC_004645	4.70054	9.26117	10.2202	5.07371	3.9409
TCONS_00026760	XLOC_012527	12.7441	15.5762	16.7148	18.5615	22.7935
TCONS_00001210	XLOC_000525	4.31391	5.75212	4.90368	3.46047	4.06042
TCONS_00016074	XLOC_007641	0.240261	0	0.505155	0.733376	3.82929
TCONS_00024887	XLOC_011712	1.10006	0.649649	0.996486	1.2953	0.944397
TCONS_00010053	XLOC_004669	0.196457	0.362134	0.187576	0.37592	0.164275
TCONS_00018725	XLOC_008808	11.3479	11.5165	8.22642	8.65166	11.0062
TCONS_00019023	XLOC_008961	0.553512	1.32916	1.94059	1.10143	1.7513
TCONS_00013926	XLOC_006604	295.681	176.455	54.3528	37.5174	154.409
TCONS_00015988	XLOC_007584	0.166027	0.179399	0.381897	0.635305	0.309386
TCONS_00005725	XLOC_002652	0.10474	0	0.122618	0.400813	0.194912
TCONS_00009967	XLOC_004583	0.0824106	0.201959	0.91374	0.147177	0.0765945
TCONS_00013888	XLOC_006566	0.662486	0.882556	0.216251	0.289709	0.44113
TCONS_00013868	XLOC_006546	4014.82	1748.57	3631.02	4425.13	4421.7
TCONS_00005764	XLOC_002691	210.948	113.152	159.361	160.012	188.123
TCONS_00029992	XLOC_014037	15.4839	17.6643	7.78181	11.6461	9.32689
TCONS_00009947	XLOC_004563	5.68675	5.18777	3.56098	6.56487	5.55462
TCONS_00024201	XLOC_011365	344.607	215.208	299.389	522.382	343.839
TCONS_00011934	XLOC_005501	8.43215	6.05299	8.47866	12.9061	6.21883
TCONS_00030751	XLOC_014418	0	0.537183	0.546863	2.41333	1.48488
TCONS_00010015	XLOC_004631	0.545755	0.856784	0.247358	0.668228	0.712732
TCONS_00003096	XLOC_001386	0.252912	0.358738	0	1.06439	0
TCONS_00020038	XLOC_009470	0.1436	0.155801	0.332449	1.2089	1.3373
TCONS_00024230	XLOC_011394	0.290202	0.494001	0.340532	0.222108	0.089991
TCONS_00018177	XLOC_008591	0.532452	0.765523	0.813826	0.679138	0.992461
TCONS_00011964	XLOC_005531	4475.97	1392.69	424.886	1573.77	3314.81
TCONS_00015936	XLOC_007532	49.608	27.9039	18.0825	18.4579	72.233
TCONS_00030690	XLOC_014357	0.961731	0.61128	2.52185	1.33409	1.11895
TCONS_00030811	XLOC_014478	0.44512	0.426247	0.159127	0.357727	0.930621
TCONS_00022814	XLOC_010731	0.161853	0.444085	0	0.123877	0.0376293
TCONS_00012009	XLOC_005576	325116	47782.5	70036.8	132128	298411
TCONS_00003073	XLOC_001363	9.93297	5.72163	9.2998	25.0261	8.32454
TCONS_00005717	XLOC_002644	0	0.152994	0	0.401869	0.14657
TCONS_00011966	XLOC_005533	1.21112	1.02321	0.0838996	0.846384	0.635951
TCONS_00022795	XLOC_010712	0.312472	0.458223	0.492824	0.292306	0.419631
TCONS_00024171	XLOC_011335	0	0.316296	0.203725	0.430567	0.523232
TCONS_00033402	XLOC_015688	463.008	292.991	162.742	236.262	483.961
TCONS_00014575	XLOC_006923	0.0966649	0.283769	0.152682	0.443913	0.029954
TCONS_00007159	XLOC_003347	91.6485	63.3412	197.981	249.775	144.609
TCONS_00002126	XLOC_000935	0.103382	0.0376646	0.121076	0.118685	0.480948
TCONS_00002827	XLOC_001236	290.503	181.933	147.309	294.911	266.905
TCONS_00015993	XLOC_007589	0.213478	0.617785	0	0.163379	0
TCONS_00009973	XLOC_004589	1.21461	1.19646	2.49944	0.782851	0.95083
TCONS_00024539	XLOC_011521	2.35484	2.36527	1.2917	2.37881	0.878073
TCONS_00022845	XLOC_010762	0	0.0630572	0.20308	0.528209	0.120353
TCONS_00030766	XLOC_014433	4588.9	2314.3	2556.89	2512.52	7845.46
TCONS_00003082	XLOC_001372	4.66037	4.0853	5.65742	5.72645	5.40878
TCONS_00022746	XLOC_010663	18.1279	13.1751	11.9329	52.0273	40.1579
TCONS_00019144	XLOC_009010	0.243368	0.22092	0.141753	0.372518	0.566325
TCONS_00010030	XLOC_004646	0.333067	0.650683	0.437164	0.31157	0.275283
TCONS_00017778	XLOC_008378	63.6486	55.7234	72.9458	44.9933	52.0357
TCONS_00021062	XLOC_009942	1.11792	0.905721	0.152774	0.503279	0.36734
TCONS_00009484	XLOC_004370	97.0834	111.627	88.8988	71.7594	68.6902
TCONS_00003117	XLOC_001407	44.7647	18.3815	20.4207	58.3271	65.611
TCONS_00015976	XLOC_007572	11.1598	10.3632	18.4867	12.1319	11.2833
TCONS_00019296	XLOC_009074	0	0	0	0.653846	11.0132
TCONS_00029175	XLOC_013590	0.885326	2.60461	2.50575	1.52437	2.47773
TCONS_00009443	XLOC_004350	0.577682	0.549272	0.744954	0.165808	0.335519
TCONS_00010046	XLOC_004662	0.0840842	0.153715	0.297101	0.482664	0.234602
TCONS_00001799	XLOC_000800	0.593035	0.301637	0.414875	0.544648	0.938341
TCONS_00030736	XLOC_014403	2.04627	2.34004	1.80581	2.62902	1.92627
