# Supplementary material for: Preliminary expression profile of cytokines in brain tissue of BALB/c mice with Angiostrongylus cantonensis infection
Source: Parasit Vectors. 2015 Jun 14;8:328. doi: 10.1186/s13071-015-0939-6 (PMC4476182; doi:10.1186/s13071-015-0939-6)
Supplement: Additional file 6: Table S4. — New lncRNA’s expression. [file 13071_2015_939_MOESM6_ESM.xls]

## Sheet: Sheet1
Table S4 The co-expression net-work.
Gene 1	Gene 2	Correlation
Reg3b	Etfb	-0.998314
Prim2	Mzt1	0.998779
Itgav	Klf12	0.998783
Ythdc2	Ankrd27	0.998347
Slc39a1	Cep120	-0.99822
Dyrk1a	Esyt2	0.999619
Zcchc4	Tfcp2l1	0.99959
4930579G24Rik	Brpf1	-0.999265
Ttc33	Hist1h3c	0.999973
Creb3l4	4930453N24Rik	0.998338
Wdr20a	Clec1a	0.999478
Tacc1	Snora17_noncode	-0.998587
Slc30a5	Angptl1	0.999304
Cited4	Tanc2	-0.998292
Cpm	Rab11fip1	0.998468
Rab2b	Arhgef9	0.998332
1700029F12Rik	Mterf	-0.998645
Tmod4	Beta-s	0.998471
Anapc4	Bbs4	0.998814
Kif9	Gm5086_noncode	0.999535
Ckb	Cdadc1	-0.999003
Slco4a1	BC029214	0.999586
Prm1	Mterf	-0.998645
Bcl2	Lonp2	0.999358
Katna1	Klhl1	0.998675
Sp1	Sept10	0.999076
Setmar	Prom2	-0.998354
Fank1	Lmo7	0.998994
4921530D09Rik	Trrap	-0.998724
Calml3	Wfdc10	-0.998169
Utrn	Ngly1	0.999532
Hmgn2	1700052K11Rik_noncode	0.999615
Aanat	Slc30a5	-0.998964
Irf9	AI607873	0.998976
2700099C18Rik_noncode	Slc35a3	0.99851
Tmx4	Tmem52	-0.998421
Atp8a1	Gabrb3	0.999445
Adhfe1	Trim68	0.999574
Cpd	Ajap1	0.999182
Gfra2	Rps9	-0.998758
Tdo2	Cmtm3	-0.998233
Ptx3	Fermt3	0.99901
Scn1b	Fbxl12	0.998532
Rps19bp1	Znhit1	0.998745
Gnal	Tacstd2	0.999642
Ciita	Csf3	0.999979
Gm608	Palm2	0.999135
Fam118b	Rab40b	0.999214
Actl6a	Tmem91	0.998695
C2cd3	Ism1	0.998596
Hck	F13a1	0.999862
Eif3g	Arap2	-0.998885
Wdr47	Zdhhc17	0.999559
Tdrd7	Cldn20	-0.999265
Gm9962_noncode	Eif3j2	0.998565
Clcn3	Ldb2	0.998526
C4b	Prss46	0.999552
Klk8	Ptpn3	0.99901
Spred2	Prepl	0.999728
Htr4	Chst11	0.998494
Ear3	Tmem210	0.999691
1110034G24Rik	Rbm12	-0.999002
Gm5483	Gm10872_noncode	0.999907
Rem1	Gprc5b	0.998445
Hs3st3b1	Hhat	0.998363
Nudt1	Myo10	-0.99827
Spag9	Acap2	0.998858
Cd320	Cltc	-0.999008
Gfra1	Xpr1	0.999052
Astn1	Zfp512	0.998722
Sptssa	Mrgprf	-0.998672
Psma8	Gm12530_noncode	0.99854
Gria2	BB557941_noncode	0.998395
Klk8	Nanos1	0.999271
Dcbld1	Zdhhc21	0.999329
Pam16	Slc18b1	-0.998596
Tro	E030013I19Rik_noncode	0.998691
Epha4	Gpat2	-0.999115
Ifi27l1	Rab3il1	0.999847
Zfp330	Ankrd54	-0.998979
Spty2d1	AW209491	0.999303
Esrrb	Plxdc1	0.999467
Prm1	Foxp2	-0.998824
Serping1	Dhrs3	0.998792
Creg2	Polr3f	0.998498
Cryga	Creb3l3	0.999331
Tmc3	Fam120a	0.998665
Ssr2	Ttbk2	-0.99862
Ltbp2	Map9	-0.999713
Ttk	Zfp787	-0.99815
Hmox1	Bcl2a1c	0.999278
Has3	Dyrk2	0.999473
Cerkl	Gm9839	-0.999087
Nr1h3	Arl14ep	-0.999172
Yeats2	Atp13a4	0.998719
Kcnk2	Ttk	0.999896
H2-Q2	Cmtm3	0.998386
Sv2b	Spc24	-0.999601
4930579G18Rik_noncode	Kcng1	-0.998829
H2-Oa	1700102H20Rik_noncode	-0.998366
Rgs14	Eps8l1	0.99824
Csf2ra	Pdcd1lg2	0.999835
Maml2	Alg6	0.99928
Sfxn1	Fbxl4	0.998881
Btg1	Rgs17	-0.998472
Cdc73	Sall1	0.998717
Sh2b2	Snx8	0.998926
Ccndbp1	Rock2	-0.999157
Cetn2	Ppp1r9a	0.999433
Lalba	Trem1	0.999692
Shf	Gm16617_noncode	-0.998284
Fbxo11	Stxbp5	0.998381
Cbfb	Mapre1	0.998935
Skor1	Usp51	-0.999166
Etf1	Zfp653	-0.999361
Cdca7	Kdm5a	0.998436
Bmpr2	Scn1a	0.998997
4922501L14Rik	Cytl1	-0.999001
Cnn3	Sirpb1b	0.998682
Crot	1700022P22Rik	-0.998492
3300002I08Rik	D630023F18Rik	0.9991
Rps3a	Gulp1	0.998413
B2m	Gpr132	0.998618
Tmem161b	Lzts1	0.998217
Gucy2c	Kcng3	0.999256
Ap1g1	Vopp1	0.999481
Blnk	Hpgds	0.999877
Serpinc1	Reg2	1
Wdr5b	Boc	-0.998583
Akap10	B930025P03Rik_noncode	0.999927
Klf5	Paqr3	0.998969
Patl2	Gm10790_noncode	0.999169
Gm14685	AW046200_noncode	-0.999477
Mmp23	Slc41a3	0.999513
Nudcd1	Atp10b	0.998933
Rangrf	Pdzd8	-0.998368
Cd164l2	Gpatch8	-0.998639
Carf	Gm11468_noncode	-0.999424
Zfp474	Itsn2	0.998656
Ptprc	Susd3	0.999107
Irs3	Slc4a11	0.999613
6820431F20Rik_noncode	Zfp955b	0.999814
Ccnt2	Mios	0.998895
Spata19	Hspb9	0.999147
Ntn1	Uox	-0.998808
Rbm34	Myh15	0.998987
Cdkn2c	Gtse1	0.998585
Siglech	Rbm10	-0.998756
Slc39a6	Zdhhc17	0.999067
Ltbp2	Alkbh7	0.998664
Ica1l	Col25a1	0.999848
St6galnac3	Ccar1	0.998642
Pdlim3	Med18	0.998649
Eif4ebp1	Cd300lf	0.998487
Fam63a	Tasp1	-0.998706
Syt2	Gm216	-0.999166
Rbbp9	2610203C22Rik_noncode	0.998556
Wdr35	Gprasp1	0.998717
Atp2b1	Gm14827_noncode	0.999127
Cystm1	Fam96b	0.998219
Calml4	Selm	-0.999641
Kif13a	C1ql2	0.999235
Ctsb	Man2b1	0.999385
Usp9x	4932438A13Rik	0.998453
Pcm1	Ddb2	-0.998687
Fcnb	Pawr	-0.998143
Bace1	B3galt2	0.998322
Eif2ak4	Rnmt	0.998984
Adamts3	Gm1604b	0.99886
Rala	Zcchc7	0.999277
Gnat1	Nfix	-0.998432
Rnf122	Gm1604b	-0.998806
Acta2	Akirin1	-0.998613
Oaz1	Marf1	-0.999417
8030462N17Rik	Ahctf1	0.999152
Diap2	Exoc3l	-0.99844
Kcnc1	BC100451	-0.998875
Gnai1	Fkbp6	-0.998984
Tmem30a	Ccdc87	0.998377
Peg12	Gng13	-0.99858
Nrl	Rbm3	-0.999485
Opa1	Ralgapb	0.99951
Supt16	Gpr139	0.998655
Tgtp1	C1ra	0.998785
Wdr11	Smarcad1	0.99868
Ndufs7	9930021J03Rik	-0.999693
Sel1l	Use1	-0.999187
Ttc26	Crebl2	0.998153
Zmym6	Chfr	0.999867
Erv3	Gpr21	0.999274
Ythdf2	Zfp418	0.998526
2210016F16Rik	Gm11837	0.999284
Chst11	Vps37d	-0.998569
Myo1c	Sec23ip	-0.999047
Zfp287	Txlng	0.998826
0610040B10Rik_noncode	D930016D06Rik_noncode	0.999209
Got1l1	Sntn	0.999287
Jmjd1c	Gm6222_noncode	-0.999218
Tyms	Aif1	0.998486
Nfya	Snx6	0.998604
Ulk4	Zfp770	0.999534
Cdh13	C130026L21Rik_noncode	0.998407
Akap2	1110034G24Rik	-0.998643
Isl1	Cnpy1	-0.998405
Itga3	Ppfia4	0.998324
Fam73a	Mkln1	0.9991
Tead4	Usp51	-0.998284
Tnfrsf12a	Synj1	-0.998962
Klf5	Cyp4b1	0.99935
Itgav	Plekhm3	0.999002
Cbx5	Ica1l	0.998819
Top2b	Arhgap39	0.998871
Armc1	Csnk1g1	0.999396
Arid2	Hivep1	0.998273
Cmtm4	Foxg1	0.998393
Snrpc	Homer1	-0.998239
Sstr5	Scube3	0.99839
Plch1	A230072E10Rik_noncode	0.998389
Klra2	Saa3	0.999786
A030009H04Rik_noncode	Etf1	0.998718
Htr2a	Fam171a1	0.998605
Scyl2	Pptc7	0.99933
Cbln1	Peg12	-0.998144
Tjap1	A330069E16Rik_noncode	-0.998492
Mri1	Eif2c4	-0.999527
Ppp6r3	Alg6	0.999535
Ipo11	Tgs1	0.999973
Calml4	Vwa3a	0.998701
Fam3c	Rap2b	0.998185
Stau2	Prkrir	0.9987
Bcl2a1b	Ptpn6	0.999127
Vpreb3	Grp	-0.998862
Ogdh	Fam131a	0.998205
Mettl11b	1700015G11Rik	-0.99826
Atp8a1	Tmem130	0.998463
4933411K20Rik	Lrrc14b	0.999419
Cyp2d22	Slc9a8	0.999186
Wdfy4	Bcl2a1b	0.998333
Gnai3	Csrnp3	0.999638
Meaf6	Hist1h3a	0.998501
Tnfsf13b	Hrasls	0.999284
Ar	Rdm1	-0.998757
Csf1r	Gna15	0.998304
Eif2s1	Sncg	0.998872
Gria3	Irf3	-0.998548
Zfp474	Tfdp2	0.999932
Smc2	Triqk	0.999256
Ech1	Dtnbp1	0.998211
Dcpp2	Mug1	1
Pdgfc	Gm608	0.998764
Pkd2	Dync2h1	0.999674
Klrb1a	Mier3	0.999193
Mapk9	Oscar	0.998586
Pawr	Gm8439	-0.998143
Oxld1	Frrs1l	-0.999514
Plxnc1	Zfp703	-0.999372
Calhm2	Tram2	0.998225
Ncald	3110047P20Rik	0.999649
Odc1	Gm5077	0.998169
Api5	Napb	0.999966
Gabra3	Fam108c	0.999723
D130043K22Rik	AW554918	0.999228
Pdia4	Fam46c	0.999404
Ppm1a	Taf1	0.999643
Tmem64	Tpp2	0.998393
4921525O09Rik_noncode	Steap2	-0.998198
Wfdc6b	Leap2	1
Mlkl	Gpr77	0.99879
Bmp2	6430571L13Rik	-0.999231
Adora1	Szt2	0.998194
Smarcd2	Tnfaip8l3	-0.999293
Plxna2	Rnf44	0.998873
Btg2	Ism1	-0.998347
N4bp1	Ccdc85a	0.999288
Nmbr	Orm1	0.998634
Camk2a	Asxl1	0.998942
Des	Ascl1	-0.999344
Nagpa	Gm14204_noncode	0.998393
Ppp1r9a	Gm12718_noncode	-0.99838
Itpr2	Tmem212	0.998179
Sik3	Wbscr17	0.998237
Rnaset2b	Pilra	0.998856
Dhx32	Nsl1	0.998526
Itsn1	Wls	0.998613
Csf2rb	Ccl9	0.999462
Pgap1	Myt1l	0.999227
Tmem184c	Pde4d	0.999433
4932438A13Rik	Cacng8	0.998546
Prelid1	Nt5dc2	0.998497
Gng10	Baz1a	0.998273
Bcl6	F10	-0.999509
Rcan2	Sec24d	0.998856
Trim37	Ccdc85b	-0.998648
Slc22a13b-ps_noncode	Bbs9	0.998592
F10	Setd1b	-0.99853
Hoxb5	Dleu7	-0.998437
Slc14a2	Mal2	0.999481
Gem	Med21	0.998165
Tmem168	Ildr2	0.999705
Sp6	Mphosph9	-0.998497
Nxph2	Ralgapa2	0.99948
Gsg2	Ostf1	0.998183
4930538K18Rik	Gpr26	0.999501
Atp6v1a	Fam19a1	0.998309
Lgmn	Apobec3	0.998739
Trim7	Slc39a10	-0.998665
Slc25a35	Dcaf12l2	-0.998581
Hmbs	Atxn2	-0.998941
Dgat1	Cdk8	-0.99836
Plk5	Gm10451_noncode	-0.998979
Ifi35	Ccdc86	0.998828
Sppl2a	Vgll3	0.99975
Zfp91	Frmd4b	0.998786
Ccdc109b	Sptssa	0.999582
Emd	Wnt11	-0.999343
Tbcb	Henmt1	0.998817
Stt3a	Zfp217	0.998261
Aff2	Gpr139	0.999395
Rnf24	Chd3	0.998969
Snx5	A330048O09Rik_noncode	0.998156
Tyms-ps_noncode	Slamf6	0.999915
March1	Dsel	0.998193
Tmem52	Slc18a2	-0.99872
Rasgrf2	C530005A16Rik_noncode	0.999403
BC018507	Vopp1	0.998981
Ucn	D630032N06Rik_noncode	0.998379
Kcnma1	Tmem184c	0.999202
Tacr2	Fancd2	0.999144
Rod1	1700123M08Rik_noncode	0.999143
Cdkl2	Gm3219_noncode	-0.998627
Egr1	Pira1	-0.998302
Acvr2a	Aebp1	-0.998614
Slc30a10	Pdp1	0.999707
Gabpb1	Lhfpl5	0.999
Atp11b	Rcor1	0.999625
Snai1	H2-Q9	0.998453
Esr1	Pxn	-0.998764
Prkch	Foxp4	-0.998643
Exo1	Nubpl	0.998339
Map2	Gemin7	-0.99907
1700120C14Rik_noncode	Spib	0.998594
Ripk3	Pycard	0.998194
Strap	Fam167a	0.998564
Hk3	Mrc1	0.998565
Try5	4732416N19Rik_noncode	0.999972
Gsdmd	AB124611	0.998764
Cbln1	Zap70	-0.999612
Rfk	Psmd14	0.998215
Nab1	Wdr13	0.998629
Gng4	Tmem52	-0.999114
Prkcd	Sh2d3c	-0.998652
Gnl3	Top1mt	0.998921
Jak1	Syna	0.999598
Bet1	Metrn	-0.998814
Cd4	Nfix	-0.998784
Slc37a3	Zdhhc13	0.999028
Cetn2	Slc35b3	0.998928
Mdm4	Eml6	0.998595
Pten	Hist4h4	-0.998195
Dcp1a	Lclat1	0.999182
Fyb	Edem1	0.998283
Pcsk6	Zbtb46	0.99943
Dcaf13	Hist1h3c	0.999788
Ltbp2	Raly	0.999603
Arhgap23	Tnfsf13	-0.998664
Nags	Heatr8	0.998631
Map1lc3a	0610009B14Rik_noncode	0.998395
Phf1	Frem2	-0.999551
Pip5k1b	Dhrs9	-0.9984
Ap4b1	Lrrc28	0.998702
Pcdha6	Spopl	0.998236
Robo2	Wipf3	0.998785
Ngly1	Chd2	0.999506
Elk4	Raly	-0.998854
Cacna1c	Uba3	0.999788
Hivep2	Cdyl2	0.998253
Col9a1	Marc1	0.99868
Rhou	Pcdhgb5	-0.998944
Thoc1	Ano3	0.998632
Efcab4a	Arhgap33	-0.998409
Arhgef19	Anks1	0.999483
Aoc3	1700047M11Rik_noncode	0.998231
Shank2	Atf7	0.998744
Irf3	Spred1	-0.998243
Sec23a	Jazf1	0.999113
Kbtbd12	6430531B16Rik	0.998286
Synj2bp	4930415F15Rik	-0.999408
Eno1	9530048J24Rik_noncode	-0.99834
Gpr65	Ceacam10	0.999547
Robo3	Cldn24	0.998763
Fgfr1	Igdcc4	0.998474
Myh14	Msantd1	-0.998918
Apaf1	Rap2b	0.998424
Oxct1	Copb1	0.998679
Actl6a	Filip1	0.999791
Cbln1	Fancd2	-0.999081
Slc25a45	Gm1332	-0.999213
Tspan11	Tox3	-0.998258
Tnfrsf17	Acbd7	-0.998662
Wnk2	Mark4	0.998687
Arv1	Hist1h4j	0.999985
Raly	Mib1	-0.998285
Dot1l	Ptpn7	-0.998905
Arhgap4	Slfn1	0.999913
Onecut2	4833427G06Rik	0.999318
Patl2	AI118078	-0.998259
Gpatch2	Zmym4	0.999393
Cit	Cox4i1	-0.99905
Runx2	Dzip3	0.998423
Ppp2r5c	Ttc29	0.999893
Col18a1	Zbtb26	-0.998458
Nktr	Adhfe1	0.999892
Pagr1a	Atp2b1	-0.999514
Pfn1	A630001G21Rik	0.998386
Gabrd	Lef1	-0.998183
Sec1	Atl3	0.998277
Mitf	Bhlha9	-0.999457
Il6	3300005D01Rik_noncode	0.99986
Rfc3	Muc6	0.998537
Dmrtb1	Ms4a6d	0.998933
Dynlrb1	Slc19a3	-0.998805
Abcb1a	Sbf2	0.999119
Ddx3x	Slc26a2	0.999099
Slc24a3	Arfgef2	0.998479
Slc14a2	Nell1	0.999418
Mettl11b	Olfr221	-0.99826
Abca6	Nt5dc3	0.999814
Adamts7	Mpzl3	-0.998243
Cct8	Dhx15	0.998961
Pus10	Kdm1a	0.998409
Cebpd	Mfng	0.999566
Pcsk4	Bhlhe23	-0.998708
Foxn2	Esrrg	0.998639
Rin2	Trmt44	-0.99888
Zfp763	Pygb	0.999685
Atm	Vwa3a	0.998997
Neto1	Cdkl4	0.999251
Uty	Ces3a	1
Igf2	Hamp2	-0.999288
Gpcpd1	Zmym2	0.99903
Stam2	Oxsr1	0.998726
Igsf11	Depdc7	0.998484
Faxc	9430020K01Rik	0.999286
Pcp2	Dtx3l	-0.998425
Dpysl2	Tubb2a	0.998238
Cbln1	Edar	-0.999646
S100a3	Tmem119	0.99885
Fkbp10	Grm8	-0.998439
Adam22	Usp15	0.998408
Pdcd1	Pycard	0.999842
Lef1	Mecp2	0.999345
Acr	Cep70	-0.999022
Tub	Dlgap2	0.998797
Nfyb	Srbd1	0.999629
Kif5c	Ldb2	0.99887
Gria1	Mbtps2	0.998721
Bcl2a1c	Rnase12	0.999885
Pde7a	BC026590	0.999532
Adhfe1	Zfp791	0.999427
Faah	Grin1	0.9997
2810004N23Rik	Ginm1	0.99926
Psmg4	2810408I11Rik_noncode	0.998565
Mttp	Suv420h1	0.999591
Gmppa	Usp24	-0.999198
Galt	Bpifb2	0.999497
Crot	Gm12718_noncode	-0.998492
Rapgef6	Mctp2	0.99861
Zfp59	Amac1	0.998345
Pcdhb13	Prkag2	0.999925
T2	Fam49b	0.999551
Calml4	Smg1	0.998164
Tsnaxip1	Sec14l4	0.998896
Cpox	Kif13a	0.998993
Zfhx3	Tuba8	-0.999104
Pnpla8	Atp5g3	-0.998174
Sf3a2	Cetn2	-0.999931
Gaa	Arl6ip1	0.999331
B3galt1	Cltb	-0.998275
Nans	Etfb	0.998472
Ednra	Mgst3	-0.998395
Hcrtr1	Phldb3	-0.999335
Arpc5	Srbd1	0.998547
Usp12	Gm8773_noncode	0.998805
Sgcz	Mrap2	0.999714
Kcnk2	Gprc5c	-0.999143
Plekhh3	Ccdc148	-0.998191
Patl2	Onecut2	0.998862
Ctsc	H2-DMb2	0.999377
Dynlt1b	Psma7	0.998695
Setx	Ptprt	0.998645
Mns1	Cstl1	0.998975
Ap1ar	Ildr2	0.999629
Mad1l1	Nup43	-0.998529
Wfdc6b	2210407C18Rik	1
Morn5	Slc35b3	0.998543
Fyn	Ldlrad3	0.998804
Egr1	Fes	-0.998686
Ppp1r14b	Kdm5b	-0.998151
Ugcg	Cttnbp2	0.999176
Jup	2210404O09Rik	-0.99897
Fcer1a	Cebpe	0.999937
Smarcad1	Grlf1	0.998722
Rnase4	Pik3ap1	0.99869
Scnn1b	Ttc19	-0.999612
Lars2	Fam110b	-0.998747
Uox	Ttc37	0.999238
Gclc	Golga4	0.99925
Tspan15	Mtus2	0.998547
Cdc42ep4	1700024G13Rik	-0.998449
Znrf4	Cacng7	-0.999494
Lats1	Pemt	-0.998359
Atp1b2	Ceacam9	0.998958
Uty	Reg2	1
Gfra1	Robo1	0.999048
4833427G06Rik	Tnfsf13b	0.998972
2900041M22Rik_noncode	Gm3558	0.999855
Fam107b	Dpf3	0.998706
Lsp1	Grn	0.999415
Samsn1	Ccdc88b	0.998669
Polr1c	Thsd4	-0.999002
Scara5	Mbd6	-0.998677
Mef2b	Tlk2	-0.998172
Angpt4	Mir686_noncode	0.998995
1700094D03Rik	5033404E19Rik_noncode	0.999249
Arsb	Myo6	0.999306
Il1rl2	Gm14872_noncode	-0.999353
Otud1	5430427O19Rik	-0.999413
Gm20753_noncode	4930583K01Rik_noncode	1
Sod3	Wdr37	-0.999228
Snrpc	Atp8a2	-0.998733
Idnk	2900026A02Rik	-0.999237
Col11a1	Tnpo1	0.998382
Hspa2	Lingo2	0.998813
Vps37a	Tmem126b	0.998237
Dpysl3	Gpr165	0.999303
Tm9sf2	Celf5	0.999419
Pecr	Lrrc4	-0.998575
Ccdc109b	Got1l1	0.998337
Asah2	Fbxo33	0.998817
Bivm	Rnf24	0.998327
Mgat3	Pvrl1	0.998192
Oxtr	Flrt3	0.999524
Mtpn	Csnk1g1	0.99909
Baalc	Rbm46	0.998466
Ccdc28b	Heatr8	-0.999165
Ccdc96	Pms1	0.998284
Lgals9	9430083A17Rik_noncode	0.999297
Lamp2	Gm15408_noncode	0.998677
Stfa3	Helq	-0.998887
Prkce	Tmem194	-0.999263
Fam132a	Pcdha12	-0.999508
Myd88	Chst8	-0.998627
Tjp1	Fam161b	0.999761
Tspan9	Gm17769_noncode	-0.999369
Usp47	Lrrn4	0.999191
Orc5	Bet3l	-0.998864
Fabp4	Tgtp1	0.999616
Mfng	Ccl3	0.999524
Abi2	Ogfod1	0.998501
Dnase2a	Rinl	0.999706
Ubqln1	Sc4mol	0.999337
Pcsk4	Spg20	-0.999144
Atp6v0e	Ptpn18	0.998988
Aanat	Gm5607_noncode	-0.999622
Pik3r2	Hid1	0.999092
Zfp161	Guf1	0.999237
Adarb1	Aldh5a1	0.998172
Pex5l	Usp7	0.999072
Rspry1	2510009E07Rik	0.998251
Arl8b	Tmem68	0.998756
Cldn12	Lonrf1	0.999978
Lamp5	Rimkla	-0.998324
Smc2	Gm16677_noncode	0.999949
Spsb3	A730017C20Rik	-0.999072
Cog6	Usp37	0.99939
Synj2bp	2300005B03Rik	-0.999408
Slc37a3	Trappc8	0.999379
Syap1	Dock1	0.998449
Stac	Vat1	-0.998279
Ptpn13	Sbpl	0.998943
E2f5	Ttc23	0.998388
Tnfsf14	Clec4n	0.999732
Atad3a	Pgap1	-0.999249
Mal2	Celf2	0.998893
Zfp287	Ccdc37	0.999539
Herc4	Ccnt2	0.998245
Cpsf2	Phf3	0.998866
Met	Nrg3	0.999548
Folr4	Lilra6	0.999877
Slc33a1	Sh3d19	0.998306
Foxp2	Mettl11b	0.999251
Naalad2	Cadm3	-0.998423
Plekhg4	Raver2	-0.998866
Stxbp4	Efcab14	0.998609
Rab23	Lix1	0.999581
Armcx3	Itfg1	0.999919
Ccdc86	Gm14005_noncode	0.999146
2410004N09Rik_noncode	Smpd5	0.998172
Cat	Ston1	0.998607
Sms	Fchsd1	-0.998354
Dnajc1	Picalm	0.998511
Pank3	Ccdc135	0.998404
Plac8l1	Usp8	0.998714
Fermt3	Plcg2	0.999691
Slc51a	Tigit	0.999799
Pabpc1	Lap3	0.999051
Cdk2ap2	Lct	-0.999405
Vstm2a	Ccdc149	0.998731
Bet1	Wfikkn1	-0.999098
Ipmk	Fam210a	0.999089
Slc38a5	2210018M11Rik	0.999291
4930479D17Rik_noncode	Hist2h2ab	0.998861
Bak1	Chtf18	0.999442
Ncan	Ndufs7	-0.999183
Cav2	Npy1r	0.998904
Med12l	Slc41a2	0.999005
Ptpn12	Dkkl1	-0.99923
C3	Tnfrsf26	0.999249
C1qb	Gab3	0.998596
Tmem254a	E230029C05Rik_noncode	0.998547
Prdx6	5031425F14Rik_noncode	0.999386
Tacc1	Slc25a37	0.999047
Casp4	Gabrg2	-0.998569
Fcgrt	Musk	0.99875
Zfp296	Trank1	-0.998594
Babam1	Plekha1	-0.999558
Chat	Sgcz	0.99833
Scn1a	Slc16a14	0.998643
Trpc5	Trappc5	-0.999749
4930567H12Rik_noncode	Rergl	0.999419
Synj2bp	Bet3l	-0.999408
Kansl1	Efcab6	0.999451
Ggta1	Ms4a6d	0.999281
Nr3c2	Atp6v0b	-0.998736
Map2k4	Cited4	-0.998414
Prkdc	Nipa1	0.998331
Zfp933	A830080D01Rik	0.998842
Adal	Efcab14	0.999794
Ccdc50	Nudt4	0.998168
Armc10	6030458C11Rik	0.99937
Plcb3	Ly6h	-0.998805
Ccdc101	Cdh24	-0.998492
Gna14	Lrrc52	0.998494
Zfp329	Rnf19b	-0.99865
2610002M06Rik	Pcnp	0.999277
Zfpm2	Mcc	0.998379
Tacstd2	Pcbp4	-0.998155
Trpc1	Celf5	0.998994
Stox2	Tmem90b	-0.999115
Ndufa13	Ccdc87	-0.998777
Tmem88	C130026L21Rik_noncode	-0.999843
Madcam1	Nfam1	0.998314
Pld3	Slc15a4	0.998614
Rgl2	Gm11346_noncode	0.998224
Tmed1	Fbxl17	-0.999686
Tmem109	Morc2b	-0.998393
Cct6a	Fam184a	0.9983
Tcte1	l7Rn6	-0.998926
Rai14	Mybpc1	-0.998646
Pdia3	Gnl2	0.99915
Gpr56	Mien1	-0.998958
Ccdc171	Ssr1	0.998701
Zfand1	4933434E20Rik	0.999075
Ltb4r1	Naprt1	0.99885
Cd55	Zeb1	0.998389
Dbh	Gm4814_noncode	0.998878
Ube2d2a	Prdm4	0.999036
Mafb	Unc93b1	0.999041
Cd27	Ifi202b	0.999943
Vamp3	Ccdc92	-0.998809
Igtp	Pdcd1	0.999389
Ccnd1	Psma8	0.998464
Gm3230_noncode	Gm10941_noncode	-0.999571
Ccng1	Mfap3l	0.998888
Lama4	Taf10	0.999616
Plin5	Xrcc4	0.998384
Cacna1c	Prkca	0.999238
Pcdha5	Tnfrsf10b	-0.999653
Abcd3	Ddhd1	0.998934
Ldoc1	Gm5640	-0.998425
Cml2	Slc41a2	0.998496
Reg3b	Olfr539	0.999676
Tuba8	Fam126a	-0.998825
Plekha2	Ppp4r1l-ps_noncode	0.998924
Sycp1	Tacr1	-0.998682
Prox1	Ptprd	0.9996
Myt1	D630032N06Rik_noncode	-0.998301
2300005B03Rik	Ppp1r9a	-0.99838
Gtf2h1	C630043F03Rik_noncode	0.999214
Ddx50	D15Ertd621e	0.999757
Wrn	Zfp770	0.998931
Cyp2j13	Gm12216_noncode	0.998205
Tdrd3	Gprasp1	0.99845
Tgs1	Csnk1g1	0.999252
Mef2b	Glod5	-0.998987
Hspb2	Mfsd6	-0.998411
Pik3ap1	Ccnjl	-0.999245
2010002M12Rik	Znrf2	0.998412
Trim54	Dnajc5b	0.999385
Tcerg1l	Ncrna00085	-0.998421
Fbxw7	Scaf8	0.99816
Scn5a	Stk32b	0.9998
Ankrd27	Zfp870	0.998235
Orc5	Olfr221	-0.998864
Tpt1	Ly6g6d	-0.998952
Mertk	Klk10	0.998965
0610009L18Rik_noncode	D330050I16Rik_noncode	0.998471
Fndc5	Chrna10	-0.998547
Faxc	Abi2	0.999065
Elf3	Sgtb	-0.998951
1700085B03Rik_noncode	Klrb1f	1
Abtb1	AI837181	0.998468
Sntb2	Higd1a	0.998329
Endou	Rps4x	0.998393
Elf3	Acsl5	-0.999374
Vbp1	Flrt3	0.998972
Gabpa	Tekt1	0.998913
Sox6	Fam210a	0.998882
Nedd9	Prdm4	0.9988
Hspa5	Rab6a	0.999315
Gen1	Ankrd27	0.999278
Palm3	BC018507	0.999529
Ece1	Cd300lh	-0.99871
2010310C07Rik_noncode	Fcnb	1
Gpr26	Trim34b	-0.99933
Plekhh3	Dynlt1f	0.999179
Slc25a27	Alg8	0.998935
Orc5	Snora26_noncode	-0.998864
Tmem132d	9430091E24Rik_noncode	-0.999088
Tekt3	Ttc25	0.99878
Krr1	Vti1a	0.998807
Psmb6	Lsm4	0.998304
Pold2	Vti1a	-0.998345
Gpat2	Frs2	-0.998861
Cdc42bpb	Unc13a	0.998355
a	Hrasls5	1
D930015M05Rik_noncode	Snora44_noncode	0.999689
Fam20c	Efhd1	-0.999053
Ppp1r9a	Snora26_noncode	-0.99838
Ltk	Gm17746_noncode	0.999001
Mef2b	Trim24	-0.999795
Mcpt4	Sh2d1b1	0.999397
1810019J16Rik	Mlf1ip	0.998319
Dmtf1	Fam120b	0.999061
Pnliprp1	Ddx3y	1
St6galnac5	Zfp667	0.999684
Ddx52	Gm5294	0.998283
Yif1a	Cnksr2	-0.99924
Ptgds	2610002J02Rik	0.999247
Capza1	Fam69b	-0.998887
1110034G24Rik	Ss18	-0.9989
Nek4	Actr3	0.999205
Edem3	Fam59a	0.999874
Acads	Adrbk2	-0.998988
Tril	Crip2	-0.99944
Gpr35	Dram1	0.999566
Stxbp4	Chfr	0.999388
Odf1	Padi6	0.999712
Mycl1	Rangrf	-0.998602
Dgcr6	Ncoa3	-0.99898
Hmmr	Slc35d2	0.998352
Phospho1	Gm5523_noncode	0.998583
Cntnap4	AB124611	-0.99824
Hspa13	Gm14057_noncode	0.998441
Etl4	Alkbh2	-0.998971
Cadm3	Crb3	0.998737
Gmfb	Zbtb6	0.999555
Rpf2	6820408C15Rik	0.998946
Gpatch2	Zmym6	0.999568
Map4k1	Mcpt1	0.999568
Cga	Mterf	-0.998645
Atp6v1e2	Defb47	0.999963
Eef1e1	Zfp651	-0.999889
Il18	Irs4	0.999414
Vti1a	Tanc2	0.998347
1110065P20Rik	Immp2l	0.998212
Col9a2	Mdga2	-0.999561
Adam12	Zfp599	0.998918
Gucy1a3	Dtwd1	0.999394
Zfp191	Ccdc149	0.999763
Ankrd17	Mex3c	0.998612
Stt3b	Palmd	0.998589
2610318N02Rik	Asxl3	-0.998602
Scml4	Fank1	0.998318
Stxbp2	Clec4a3	0.99879
Rngtt	Fam163a	0.998848
Mapre1	Ufl1	0.998769
Aqp2	Sh3gl2	-0.998684
Snap29	Fam163a	0.998507
Eif2ak2	Wdr62	0.998186
Ncoa2	Tenm3	0.998496
Ccdc48	Usp48	0.999301
Idh1	Tmem38b	0.998377
Cdc42bpb	Nova2	0.998212
Gpsm3	Themis2	0.998891
Txlng	Zfhx3	0.998377
Myoc	Cep120	0.998491
Impact	Tfam	0.999175
Hgd	Tssk4	0.998377
Eml1	Mxra8	-0.998925
Ccdc167	A330041J22Rik_noncode	-0.998902
Pkd2	Slc22a4	-0.998247
Lrmp	Sat1	0.998798
Arg1	Tmem154	0.999179
1700018C11Rik	Reg2	1
Crot	Gm7904_noncode	-0.998492
Bcl2a1d	Orm2	0.999351
Zc3h11a	BC051142	0.998834
Nr1h3	Bend4	-0.998588
Rab39	A130010J15Rik	0.998567
0610039K10Rik_noncode	Eif3j2	-0.998213
Stim2	Rbm33	0.998861
Tnfrsf18	Fezf2	-0.998655
Cntnap3	Fam19a2	0.999378
Fam13b	Fbxo45	0.999708
Lsp1	Ifi27l1	0.998977
Ccnd1	Repin1	-0.99829
1110008P14Rik	Adamts10	0.999676
Hist1h1a	Cadm3	-0.99902
Carhsp1	C030034I22Rik_noncode	-0.998319
Zfp787	Stx17	-0.998948
Ccdc60	3830408C21Rik_noncode	0.998599
Ccdc127	Zfp418	0.999603
Fzd5	Morc2b	0.999738
Snrpa1	Zfp628	-0.999233
Ift20	Fzd10	0.999316
Angptl4	Batf2	0.9993
Aldh16a1	Eif2c2	-0.999435
Rsph4a	Zfp607	0.999136
Rhoq	BC088983	0.999588
Lpar2	Rnf150	0.998639
Macf1	Fam84b	0.998637
Tspan6	Myo3b	0.998707
Nin	Usp48	0.999241
Fat3	Pde7a	0.998502
Abhd13	Ppp3ca	0.998849
Pde7a	Shroom2	0.998747
Actr3	Cytl1	-0.999715
Wdr43	Atxn7l1	0.999176
1810032O08Rik_noncode	Rragb	-0.999303
Cox4i2	Med13	-0.999015
Prkacb	Hnrnpa3	0.999027
Narg2	Cbll1	0.998941
Eif3e	Hook1	0.99898
Cdk18	Kcng3	0.998402
Msx3	Cd40	0.999166
Nfkbie	Crispld1	-0.999488
1700029F12Rik	Pawr	-0.998143
Eri2	Gja3	0.998361
Cd3g	Icos	0.999284
Crtc2	Vash2	-0.998596
Hspd1	Cacng4	0.999078
Stk33	Ece1	-0.998503
Lpar6	Ercc6l2	0.999662
Fam120b	Hspa12a	0.99856
Ccdc151	D930015E06Rik	0.998737
Fam178a	Grb10	0.998247
Zfp11	BC027231	0.999152
Avpr2	Gria2	-0.99859
Tonsl	Wapal	0.999086
Htr2b	Plac1l	0.999991
Slc33a1	Parp8	0.999302
Rcbtb2	Dctd	0.999373
Fgf10	Dcp1a	0.999074
Cnnm3	Nlgn2	0.999194
Abp1	Haus6	-0.99875
Smad3	Svop	0.99824
Park2	Dmrtc1a	0.998777
Spast	Ppm1a	0.998415
Oaz3	Baiap3	0.999434
Hira	Lrrn2	0.998907
Igll1	Mettl11b	-0.99826
Ppp1r2	Filip1	0.998498
Wfikkn1	Iqcb1	-0.998296
Cntfr	Mob3c	-0.999066
Astn1	Tsr3	-0.99849
2010310C07Rik_noncode	Mettl11b	-0.99826
Lyst	Usp45	0.9995
Rhog	9530052E02Rik_noncode	-0.99831
Arpc2	Akr7a5	-0.999335
Rdm1	5830454E08Rik_noncode	0.998156
Cnr2	Plau	0.999615
Tbc1d15	Ogfrl1	0.99849
Fzd3	Pggt1b	0.998867
Dennd4a	Gm10560_noncode	-0.998718
Stxbp5	Syt16	0.998981
Lmnb2	Trh	-0.998288
Avp	Rab32	0.998674
Cxxc5	Olfr1344	-0.998786
Cds1	Slitrk1	0.998962
Tmem160	Plekhm3	-0.998977
Flt1	Abcc9	0.998501
Ccdc81	Tnpo3	0.999114
Ywhab	Ccdc129	0.998657
Pole3	Erlin1	0.999166
Tnfsf12	Cytl1	0.999482
Astn1	Ccdc132	0.998601
Pim1	Nbas	-0.998251
Nfib	BC030867	-0.998226
Emr1	Pnpla1	0.999133
Trim54	Ptpn7	0.998698
Sh3d19	Parp8	0.998589
Brwd1	Ttc12	0.999855
Tomm20	Cyld	0.998894
Epas1	Iqgap2	0.999426
Fam136a	Bhlha9	-0.99911
Rps5	H2-K2_noncode	0.998923
Ifi30	Prdm8	-0.998171
Myd88	Diras2	-0.998511
Atp5g2	Klf8	-0.99979
Rnf2	Trim43a	0.999707
Batf2	Kng2	0.998922
Tnfrsf12a	Glcci1	-0.998444
Pou6f2	Gxylt2	0.999106
Bmpr1a	Cox6b2	-0.999114
Hcrt	Nars2	0.99904
Fat4	Hiatl1	0.998537
Gpr132	Lpin3	0.998442
Set	Tiprl	0.999143
Gcg	6720483E21Rik_noncode	0.999995
Peg10	Golph3l	0.998902
Cd160	Wnk1	-0.998369
Ccdc132	Opcml	0.999176
Mon2	Nlrp10	-0.999516
Ctss	Pik3ap1	0.998702
Cd8b1	Nt5dc2	0.999536
Atp2a3	Hs3st3b1	-0.998362
Mettl4	Cept1	0.99925
Ift88	Zeb1	0.99829
Cxcl1	Tmc8	0.998653
Chmp3	Ift52	0.999574
Trnau1ap	Lrriq1	0.998278
Hey2	Zfp287	0.999496
Epas1	1810041L15Rik	0.999449
Ypel3	Tex10	-0.998671
Pigyl	Zfp870	-0.998284
Pafah1b1	Slc25a46	0.999371
Atox1	Rpl38	0.998404
Fndc3b	B3gnt5	-0.999057
Tssc4	Ccdc71l	-0.99842
Sema5b	Arfgef1	0.999537
Unc5c	Pclo	0.998717
Dync1li2	Ipo8	0.999126
Slc1a1	Trim7	-0.998698
Homer1	Tln2	0.999253
Fam118b	Grin3b	-0.998152
Shc1	Olr1	0.998435
Spock2	Sarm1	0.998499
Zfp26	Slc22a23	0.998764
Kcnj16	Ap1ar	0.999806
Rab3c	Zfp187	0.99864
Soat1	Tle2	-0.998291
Carf	Gm2506	-0.999427
Gja5	A030009H04Rik_noncode	-0.999033
Edn3	Ccdc78	-0.999975
Gfpt1	Ptpra	0.999304
Unc5c	Unc79	0.998667
Gpr126	Tmc8	0.999235
Cstb	Slc16a5	-0.999457
Ttll7	Megf9	0.999534
Dbn1	Klhl34	0.998792
Ap3m1	Gm7120	0.999502
Dmwd	Pdgfb	0.998661
BC051019	2610044O15Rik8	0.998295
Chfr	Usp24	0.999617
Drp2	Frrs1l	0.998157
Ppp3ca	Tmem132b	0.99913
Pnpt1	1700040L02Rik	0.999045
Mup7	Mug1	1
Dnajc21	Mycbpap	0.998956
Emx2	Scx	-0.999147
Pik3cb	Akap6	0.998676
Mapk9	Sec24a	0.998977
Folh1	Slc37a3	0.998633
Trpm7	Gm3230_noncode	0.999364
Rbbp8	Onecut2	0.998975
H2-DMb2	Slc38a6	0.999737
Aftph	Rab5a	0.999699
Slc16a7	Ascc3	0.999808
Irx1	Wnt1	-0.999042
C1galt1c1	Cuta	-0.998164
Cdh9	3110057O12Rik	0.999438
Ccl9	Dmrtb1	0.998158
Katnal2	Dab1	0.998942
Cyp3a25	Ces3a	1
Kif5c	Chd9	0.999344
Slc12a7	Gpr84	0.998197
Cyb5r4	1700026D08Rik	0.998578
1810027O10Rik	Hist3h2ba	0.999155
Pkia	Chrdl2	-0.998663
Cdc42ep1	Gimap7	-0.998837
Raver2	Acsl5	0.999424
Col17a1	2610008E11Rik	-0.998386
Hnrpll	Tarsl2	0.998821
Gng11	Cpt1c	-0.99947
Mrps28	Adcy2	-0.99903
Nktr	Trim68	0.999145
Fgf16	Zkscan2	0.998945
Htatsf1	Fsd2	0.998454
Cog5	Zfp189	0.998964
Lonp2	Lca5	0.998697
Oxtr	Tmem130	0.999798
Apobec3	Myo1f	0.998241
Eapp	Zfp941	0.999229
Gnb2l1	Ptch1	-0.999284
Gdi2	Chmp1b	0.999074
Gm6213_noncode	Iqcf1	1
1700030M09Rik_noncode	Ppp1r9a	-0.99838
Gm15760_noncode	Tmem168	0.998697
Cramp1l	Dlgap1	0.998469
Gpx2-ps1_noncode	Ear3	0.998489
Gbp1	Ccl12	0.998376
Disp2	Il17c	0.998345
Pus7l	BC055324	0.998257
Usp29	B930025P03Rik_noncode	0.99901
Ywhaz	Ankrd33	-0.999075
Sorbs1	Spsb3	-0.99918
Stk33	Rcsd1	0.998872
Chmp3	Gprc5c	-0.99815
Pemt	Slc8a1	-0.999671
Cntfr	Rpl23	-0.9995
Galnt11	Rgag4	0.999059
2010002M12Rik	Akap17b	0.998765
Sec16a	Ffar2	-0.99959
Wdr13	Car9	-0.998899
Mkln1	Galntl6	0.999712
Rasgrp2	Hsd17b11	0.998853
Ercc1	Stard13	-0.998634
Zfp715	Pggt1b	0.998665
Pde7b	Gpr52	0.998424
Rom1	Oscar	-0.998272
Armc1	Fam13b	0.999908
Snora44_noncode	Rn45s_noncode	-0.998367
Pcdh7	Gm13498_noncode	-0.999483
Pira7	Wfdc10	-0.998203
Rnaseh2c	Pank3	-0.999621
Ovol1	Emid1	-0.999749
Ctsb	Mmp12	0.998486
Gatsl3	Zfp828	-0.99932
Prrg2	Magee2	-0.998455
Sdccag8	Gm5607_noncode	0.999063
Slc16a10	Tmem173	0.999237
Helq	Higd1c	-0.998887
Ttc33	Dcaf13	0.999697
Med13l	Nrbp2	0.999823
Tgfbrap1	Ep400	0.998165
Bloc1s1	Chchd10	0.999853
1700056E22Rik	Hpcal4	-0.998541
1810033B17Rik	Sdk2	-0.998879
Dsg2	Mboat2	0.998685
1700019G17Rik	Hspb8	-0.999003
Lalba	Il27	0.999867
St6galnac4	Arhgap36	-0.99829
Kif5a	Aaas	-0.999178
Lpar2	Ap1s3	0.998989
Rnf122	Tm4sf5	-0.999762
Arih1	Med12l	0.999015
Snord15b_noncode	Ero1l	0.998399
Dcpp2	Leap2	1
Aurkaip1	A930005H10Rik_noncode	0.998748
Ssh2	4732471J01Rik_noncode	0.998595
Tagln3	Map1lc3a	0.999122
Kif5c	Ash1l	0.999546
Fxyd7	Foxp4	0.999885
Ltbp2	Hlf	-0.999473
Ptpra	Taf1	0.998831
Ltbp3	Fam196a	-0.998893
0610009B14Rik_noncode	Ak8	-0.998617
Usp27x	Lmbr1	0.998997
Cttnbp2	Atp2c1	0.998675
Mast1	Kndc1	0.998491
Scn1a	Ccdc107	-0.998864
Mdfi	Hist1h4d	-0.999903
Akr1b3	Fgf21	0.999499
Krt7	Nrp	0.998218
Hspa4	Zfp12	0.99913
Dnahc9	5930403L14Rik_noncode	0.99956
Mal2	Polr3f	0.998786
Ccl9	Lpxn	0.999247
Mdfi	Pak3	-0.999518
Npm1	Ldlrap1	-0.998896
Ddx50	Csnk1g1	0.998946
Sec23a	Kidins220	0.998559
Trpc1	C130036L24Rik_noncode	-0.998472
Il13ra1	Foxred2	-0.99913
H2-DMb1	Npc2	0.99906
Sfxn4	Gm1604b	0.999177
Abhd1	Rgs8	0.999279
Bglap2	Tmem109	0.999523
Ngp	Scel	-0.998644
Dnajc1	BC051142	0.998502
Mettl11b	Gm12718_noncode	-0.99826
Tiam2	Cand2	-0.998585
Alad	Ccdc9	0.999458
Il17re	Asxl2	-0.998805
D930015M05Rik_noncode	Defb22	0.999972
Tepp	4732456N10Rik	0.999813
Tdrkh	Dpy19l1	0.998583
Igdcc4	Caskin1	0.999174
Csf3	Slfn4	0.999999
Ankfy1	Msrb3	0.999564
4930479D17Rik_noncode	1700001C19Rik	0.999373
Mob4	Cep192	0.998603
Ghitm	Tarsl2	0.998531
Hsd3b3	Kcnu1	-0.998642
Ubr5	Maats1	0.999001
Hcn2	Cetn4	-0.998725
Rnf44	Slc39a10	0.998582
Ppargc1a	Hint2	-0.998986
Apobec1	Slc38a6	0.998724
Ccl3	Dlc1	-0.999505
Rab39b	Rlf	0.998466
Ralgps2	Ssr1	0.999714
Tnfrsf21	Frrs1l	0.998774
Ecel1	Sertad4	0.998725
Bcl9l	Ltbp4	0.998694
Rcvrn	Ermap	-0.998547
Brca2	Pfkfb1	0.998837
Banp	Kank4	0.998298
Rfx7	Slc41a2	0.998828
Tgm1	Samd9l	0.998654
C1s	Ly6c2	0.998978
Cst3	Lsm11	-0.999692
Gmppa	Dync2h1	-0.999367
En2	Homer3	0.998931
Tnfaip3	Omd	-0.999242
B3galt4	Ppp4r4	-0.998418
Hck	Myo1f	0.998842
Flt3	Zfp385c	0.999185
B3galt1	Kcng2	0.998231
Eif2c3	Cdc73	0.998562
Pdgfra	Stxbp6	0.999546
Yif1a	Trim7	0.999217
Cd164	Galc	0.999269
Tnnt3	Heatr8	0.99921
Abca7	C230004F18Rik_noncode	-0.998305
1110032A03Rik	Crtc3	-0.998863
Ypel1	Csad	-0.999163
Fkbp3	Trmt44	-0.998677
Stxbp2	Slamf8	0.998464
Igbp1b	Fam43a	-0.998899
Bcl2	Sod3	-0.998486
Cytip	Rasal3	0.998417
Foxj3	Dlg1	0.99866
Tacr2	Tead4	-0.998269
Tsr3	Celf5	-0.999463
Nap1l1	Fundc1	0.998837
Serpine2	4933427G17Rik	0.998723
Fam26f	Samd14	-0.998555
Ggps1	Gpatch2	0.999102
Cul3	Slc9a2	0.998496
Utf1	Slc10a6	0.999868
Rab10	Ss18	0.998472
Mecp2	Snx27	0.998436
Gdap1	Prickle2	0.999087
Fem1c	Opcml	0.998851
Klk1b24	Mterf	-0.998645
Vat1	Tmem163	-0.998409
Hlf	Trim43a	0.999155
Col4a3bp	BC024659	0.999755
Chd7	Spink10	-0.998601
Galnt11	Lims1	0.99906
Wnt5a	Hectd1	0.999584
Ttk	Zfp639	0.998666
Mtl5	Asic4	0.998897
B2m	Mcm5	0.99956
Igf2	Try5	-0.998291
Khdrbs3	Exoc6	0.998788
Cd4	Zmynd12	0.998402
Rom1	Stim2	-0.9988
Adarb2	Mgat4a	0.99908
Bdnf	Pfkfb4	-0.998468
Klra2	3300005D01Rik_noncode	0.999977
Cbx8	Nudt22	0.998704
Cox4i2	Sipa1l1	-0.999777
Mrpl28	Serinc5	-0.998377
4921531C22Rik_noncode	Tnfrsf13c	0.999468
Atp10a	Skor2	-0.998436
Tjp3	Serinc5	0.999448
Hspa4l	Armcx2	0.999537
Gabra2	Svip	0.999262
Usp45	Fbxo11	0.998571
Zfp157	Mpv17l2	-0.999639
Pip5k1c	Spdl1	-0.998351
Lrrc10b	Gm19461_noncode	-0.999165
Pcdh8	Lrrk2	0.999808
Lpar2	Clk4	0.998348
Igsf5	Lypd1	-0.99829
Prelid1	B230209K01Rik_noncode	0.999087
Grn	Ms4a4b	0.999823
Tor3a	Casp6	0.998299
B930025P03Rik_noncode	Ccbe1	0.999455
Crk	Tanc2	0.999543
Cradd	Rpl35a	0.999491
Atp8a1	Alg10b	0.998977
Sec1	Zcchc6	0.998448
Fam13c	Chdh	0.999929
Cped1	Mctp2	0.998534
2300005B03Rik	Carf	-0.999424
Rnf123	Pcdhga2	0.999632
Epha4	Smarcad1	0.999501
Slc35a3	Gm5595	0.998631
Plxdc1	Hhat	-0.998211
Nr2f1	Mast4	0.998879
Bcl11b	Rgl3	-0.998933
Setd2	Fsd2	0.998185
Klf5	Tro	0.999732
Rbpj	4933407I05Rik_noncode	0.998389
Rgl2	Slc5a5	-0.999511
Nudt8	Mllt3	-0.998321
Lrrc23	Tex9	0.99834
Kcnj2	Bpifb1	0.998337
Golt1b	Dars	0.999644
Jakmip2	Maats1	0.999198
D3Bwg0562e	Mmgt1	0.99817
Gstm6	Dnajb7	-0.999794
Pkib	Rab27b	-0.998539
Bnip3l	Gng2	0.999499
1810011O10Rik	Slc39a12	-0.99893
Shc3	Larp4b	0.999822
Bcl3	Nfkb2	0.998858
Vcpip1	Dcbld2	0.9992
Btaf1	Nsd1	0.99869
Ttc39b	Nkd2	0.99906
Mrc1	Lat2	0.999058
Spata1	Gm5480	0.99855
Polr2b	Slc9a6	0.998677
Edem3	Tanc2	0.998522
Tbx1	Rbm47	0.998767
Usp24	Gm4371_noncode	0.999431
Dhx40	Slc44a5	0.998453
Snap29	Pphln1	0.999866
Mmgt1	Fam59a	0.999044
Adprm	Osbpl11	0.999475
B230120H23Rik	Rhobtb1	0.999357
Gabra4	Polr3f	0.998581
Apbb2	Cnksr2	0.999897
Chsy3	Gtf3c3	0.998712
St8sia4	Nags	0.999045
Mdn1	Fchsd2	0.998804
Calml4	Atm	0.998225
Cybb	Emr1	0.998329
Pkp2	Wdr26	0.998272
Gc	Cst11	1
Agtrap	Tfpi	0.999492
Siah1b	Lims1	0.999071
Fabp3	Ints2	-0.998177
Dcpp2	Gm7849	1
Usp54	Pik3c2b	0.999631
Serpinb9b	Mrgpra2b	1
Fam213b	Efcab5	-0.99888
1700009P17Rik	Neil3	0.998408
Tmem179b	Nsmce1	0.99832
Igll1	Foxp2	-0.998824
Azi2	B4galt4	0.998434
Dmrta2	Cep170	0.998694
Bcl6	Setd1b	0.999513
Zfp426	Kcnt2	0.998687
Prg2	Sirpb1a	0.999996
Klf3	Arl5b	0.998362
Cdk6	Psd4	0.999456
Sfpi1	Gimap3	0.99917
Mvp	Arhgef39	0.999127
Runx2	Lgalsl	0.998242
Fam73a	Pdp1	0.99893
Ptprk	Gbf1	0.999382
Rpl4	Msmp	0.998165
Elovl6	D3Ertd254e	0.999795
Gpr35	Pik3r5	0.999482
Abcb4	Poll	-0.998161
Cpne8	Il20rb	-0.999301
Fbxl12	Derl2	-0.999165
Pdk4	Nrg4	0.999141
Slc12a2	Gm14436	0.998777
Zfp191	Gm5801_noncode	-0.998749
1700125H20Rik	Zfp945	0.99866
Sod3	Spin1	-0.998303
Ifi202b	1600002D24Rik_noncode	0.999977
Atp6ap1	Bcas3	0.999383
Abl2	Npepl1	-0.998195
Tub	Rgmb	0.998887
Clk1	Kcng1	0.998829
Gpc3	Slc30a9	0.999704
Pou3f3	Gan	0.999239
Gzmd	Cox7b2	-0.999494
Pot1b	Epc2	0.998963
Serf1	Rnft2	-0.999089
Cd5l	Fas	0.998586
Gsk3b	Pdgfra	0.999103
BC027231	Dhx40	0.998372
1700030M09Rik_noncode	Mterf	-0.998645
Phtf1	Srek1	0.998259
Rbpms	Gpr77	0.999296
Hcn3	Ankrd17	0.999564
Luzp1	Tmtc2	0.998642
Pla2g12b	1700065J18Rik_noncode	0.999992
Eps15	Vps13d	0.999303
Ddrgk1	Phldb2	-0.998468
Necap2	Serhl	0.999436
Atad3a	Dmrt3	-0.998456
Lag3	Prtn3	0.998535
Egfem1	Dmxl1	0.999239
Itpr2	Kcnrg	0.999235
Cdca3	2810403D21Rik_noncode	-0.998196
Dock2	Arhgap30	0.999035
Lypd8	Ndfip2	0.9994
Mef2a	Pds5b	0.998423
Cpt1b	Tuba8	0.99885
1110037F02Rik	2410002O22Rik	0.9984
Entpd3	Cnksr3	-0.998702
Mterf	Gm8439	-0.998645
Atl1	Ccdc6	0.99895
Drd5	Mertk	0.998815
Aqp6	Rnasel	-0.999026
Synj2bp	Gm15179_noncode	-0.999408
4930593C16Rik_noncode	Snora44_noncode	0.999767
4930452N14Rik_noncode	Klrb1f	1
Stap2	Ppp1r9a	-0.998864
Apoc1	Mob3b	-0.99853
Dcp2	9230110C19Rik	0.998825
Zfp791	Mphosph9	0.999574
Wdr43	Rpgrip1l	0.998656
Zfx	1700011J10Rik_noncode	-0.998427
Agt	Nipa1	-0.99843
Slc13a5	Bin2	-0.998467
Tub	Tmem160	-0.998882
Gria3	Cacng8	0.999475
Ergic2	Gpr139	0.999421
Sox13	A630001G21Rik	-0.999728
Tspo	Psmb8	0.998627
Pard3	9830166K06Rik_noncode	0.9994
Ppp1r2	Tmem91	0.999161
Dcbld2	Bivm	0.998634
Grem2	Glra2	0.998188
1700119H24Rik_noncode	Cldn7	1
Snx24	Arfip1	0.999044
Map3k19	Rfx5	0.998414
Cybb	2610028E06Rik_noncode	0.998381
Ehd1	Ly6g6d	0.9984
Kcnv1	Ces2e	0.998557
Dyrk1a	Zfp551	0.999035
Ptgr1	Cenpe	0.999399
Idh2	Fam131c	-0.99886
Opa1	Zbtb1	0.99897
Serpinb1a	Otop3	-0.998564
Fbxl3	Stk3	0.998403
Tbl1x	Phtf2	0.998311
Usp50	Mbd6	-0.999045
Cacna1h	Chn1	0.998684
Rc3h2	4930570G19Rik_noncode	-0.999078
Rcbtb2	Vash2	0.998615
Gpr81	B330016D10Rik_noncode	-0.998809
Bcap29	Dnahc6	0.998342
Cd1d1	Nfam1	0.999759
Eps8	Taf4a	0.998459
Chrna6	Cd63	-0.998224
Cxadr	Shf	-0.999624
Efcab4b	C630043F03Rik_noncode	0.998489
Xpot	Zfp365	0.998688
Trmt44	Ift52	-0.998794
Cd68	Pdcd1lg2	0.999834
Glra1	Chd2	0.998673
Nadkd1	Tymp	-0.999741
Ang	Bcl2a1a	0.999264
Fkbp9	Hist4h4	-0.99917
Pfdn2	C130030K03Rik_noncode	-0.999172
Sestd1	Adamts17	0.999349
Dnajc10	Slc25a24	0.998196
Dynlrb1	Ppp1r11	0.999887
Ccdc108	Neu4	0.998753
Ephx3	Eif4ebp3	-0.998332
Dbndd2	Tmem219	0.998962
Peg3	Pitpnc1	0.99884
Mmp23	Upf2	-0.999586
Glg1	Prelid1	-0.998968
Igdcc3	Srcin1	0.998545
Pkd2	Gmppa	-0.998775
Atg4c	Tnks	0.998292
Tmem67	Zfp187	0.998727
Tifab	5031414D18Rik	0.998671
Alkbh7	Zfp445	-0.999409
Mtmr7	Ralgps2	0.99987
C1qb	Ripk3	0.99947
Art2a-ps	5830428M24Rik_noncode	0.999837
Slc35b2	Stx12	-0.999489
Alk	Tgoln1	0.999308
Ednra	4930451C15Rik	0.998983
LOC106740_noncode	Rfx7	0.998716
Dlx5	Drd1a	0.998272
Abi1	Rxfp3	0.999306
Slc9a3r2	Zfp282	0.998275
March7	1110001J03Rik	-0.998793
Eif5	7530420F21Rik_noncode	0.999234
Wnt10b	Dzank1	-0.999574
AW551984	Baiap3	0.999484
Mdm1	Ccdc90a	0.999593
Invs	Ncrna00085	-0.998592
C030046E11Rik	Tmem90b	-0.999475
Kcnj11	Nudcd2	-0.998606
Msmp	2200002J24Rik	1
Sgca	4930441O14Rik_noncode	-0.998213
Plagl2	Derl2	0.999643
Smarcad1	Huwe1	0.999112
Tor3a	Card9	0.998724
C1qtnf3	Bco2	0.998448
Rasgrp1	Fam169a	0.998906
Napb	Ogfod1	0.998967
Ms4a3	Gm5547_noncode	0.999885
Acan	Ska1	-0.999585
Nr2c2	Nhs	0.999274
Orc5	1700067P10Rik	-0.998864
Orm2	Gm17660	0.999957
Numb	Sik2	0.998156
D1Ertd622e	Rin2	0.998439
Riiad1	1700106J16Rik	0.998977
Cpt1b	Cped1	-0.99853
Xrn1	Zbtb41	0.999781
Rgs4	Rasgef1a	0.999503
Cdc42ep4	Katnal2	-0.999144
Zfp467	Spag9	-0.998309
Abcb9	Tbc1d13	0.998521
Pou3f4	Dtwd1	0.998274
Larp4	Gpr81	0.999911
Prkd3	Polr3g	0.998204
Cyp3a11	Reg2	1
Eif4a2	Triqk	0.998335
Adam9	Cyb5r4	0.998768
Terc_noncode	Spink8	0.999371
Rapgef2	Tiparp	0.999546
H2-Aa	Sdf2l1	0.999445
Panx1	Crb2	0.999095
Arhgef9	2900097C17Rik_noncode	0.998443
Ggact	Gm16897_noncode	-0.999069
Akirin1	Fam109a	-0.998265
Hoxb5	Mterfd1	-0.998981
Tecr	Unk	0.999123
R3hdm1	L3mbtl3	0.998651
Arl15	Tnfaip8l3	0.998286
Leprel2	Mapk1	-0.999219
Rmnd5a	Ipmk	0.99879
Slc4a1	Tmem221	-0.998983
Cab39	Dusp15	-0.999328
Slc29a2	Sez6l2	0.999849
Cul1	Npy2r	0.998863
Itgax	Mfng	0.998992
Hhat	Grm4	-0.998527
Mybpc3	Tbc1d25	0.998557
Mrvi1	Siah1b	0.999159
Smg7	Gm19710_noncode	-0.998308
Pter	Dpysl3	0.998932
Acr	Amot	-0.998205
Ogfrl1	Fmnl2	0.998624
8030462N17Rik	Lrrk2	0.998917
Xpr1	Robo1	0.999267
Nr2f2	Cabp1	-0.998438
Atp6v1g1	A4galt	0.999549
Tmem252	Prrg1	-0.998157
Opn3	Gm9895_noncode	-0.999366
Sh3bp4	Lphn3	0.99845
Ltbp3	4930453N24Rik	-0.998883
Cdkl2	Wdr12	0.999183
Wfdc6b	Cst11	1
Gm9962_noncode	Zfp607	0.99843
Rpusd3	Gm3219_noncode	0.9985
Tctn2	Phldb2	0.998817
Sdc2	Spata5	0.998828
Cyp27a1	4930415F15Rik	0.999607
Tbca	Zfp334	0.998484
Csf2rb	Wdfy4	0.999106
Crot	Adig	-0.998492
Sall1	Usp48	0.999564
Tfpi2	Cd163	0.999778
Plscr3	Ccdc101	0.998521
Vps4b	Tasp1	0.99945
Cenpc1	Tnfsf12	-0.999501
Trak2	Phc3	0.999552
Rbak	Tmem238	-0.999095
Kcns2	Ccdc14	0.998659
Pigyl	Zfp280d	-0.999454
Shisa9	8030462N17Rik	0.998874
Sh3rf1	Arhgef28	0.999337
Mki67ip	Gm4349_noncode	0.998286
Cep19	Trib1	-0.998992
Pdia4	Tecr	-0.999713
Tppp	Uhrf1bp1l	0.998987
Slc9a3r2	Msantd1	-0.999916
Zap70	Ldoc1	-0.999907
Tmed8	Gm5512_noncode	0.999167
Hltf	Grm5	0.999596
4931403E22Rik_noncode	Pck1	1
Mapkap1	Ak7	0.998932
Zc3h12c	Scgb1c1	0.999151
Cd3d	Cd163	0.999902
Rab39b	Lace1	0.998309
1700003D09Rik_noncode	Hspb9	0.999644
1700012B09Rik	Gm16677_noncode	0.998267
Nfyc	Mkx	-0.998385
Crk	Pds5a	0.999577
Rhof	1110059M19Rik	0.99889
Pnliprp1	Mug1	1
Cdkn1a	Larp1	-0.998413
Etf1	Pcif1	-0.998752
Zfp11	Gm3219_noncode	-0.999665
Mei1	Opalin	-0.998217
Gins1	Tmem26	0.999507
Msantd4	Lrrc7	0.999301
St8sia5	A430071A18Rik_noncode	-0.998684
Frmd4a	Zbtb44	0.998158
Clcn3	Frs2	0.998564
Gpr22	Adamts13	0.998417
L3hypdh	Zswim5	-0.998619
Hes6	Atp2c1	-0.998764
Dcaf6	Chd3	0.998352
Adam10	Ikbkg	0.998628
1700067P10Rik	Carf	-0.999424
Foxo1	5730577I03Rik_noncode	0.999568
Stac	Stat6	-0.998803
Dgat1	Gja5	0.999563
Cdkn3	Gm15708_noncode	0.998225
Hsph1	Slc35b2	-0.999681
Fgf8	Uts2	0.99922
Trerf1	Gm10094	-0.998608
Pcsk5	Otub2	0.999338
Pik3r1	Cuedc2	-0.999554
Clk1	4930579G18Rik_noncode	-0.999845
Chd6	Taf2	0.999051
Ifi44	Phf11d	0.998217
C3	Ntpcr	0.999725
Fgfr2	Lrrn1	0.998413
Xrn2	Clint1	0.999683
Rnpep	C130030K03Rik_noncode	-0.999699
Tbccd1	3110052M02Rik	0.998611
Tnks	Zyg11b	0.999016
Polr1b	Fam123c	0.999027
Synj2bp	Olfr221	-0.999408
Ywhab	Jak1	0.998455
Gpatch2	Gmppa	-0.998253
Pawr	Kank2	-0.998908
2210404O09Rik	2700069I18Rik_noncode	0.998669
Bglap2	Morc2b	-0.999265
Fam210a	Lrrn4	0.999597
1700125H03Rik_noncode	A230077H06Rik_noncode	-0.99874
Orc5	1700069L16Rik_noncode	-0.998864
Ccdc71l	Phkb	0.998409
Usp13	Ado	0.999791
Bcan	Oip5	-0.998429
Rtdr1	Neil2	0.998909
BC026590	Zcchc16	0.999216
Dnmt3l	9530026P05Rik_noncode	0.998815
Gm5150	4930479M11Rik_noncode	1
Pla2g2c	Unc5cl	0.998749
Rap2c	Tiparp	0.99986
Copb1	Zfp703	-0.998388
Stk32b	Akr7a5	-0.999981
Uts2	1810062O18Rik_noncode	-0.999715
Ikbkg	Tmem150c	0.998516
Chrnb3	Bend3	0.998791
Orc2	Tmem67	0.998191
Shox2	Polr3g	0.999053
Zkscan1	Acsl5	0.998915
Ldb2	Ash1l	0.999385
Siglecg	Fbxo41	-0.999469
Cd68	H2-Q6	-0.998256
Astn2	4930486L24Rik	-0.998527
1700026D08Rik	A830082K12Rik_noncode	0.998671
Fam210b	Eml4	0.999861
Tgfb2	Magi2	0.998534
Arhgap12	Dnali1	0.999014
Wnk1	Avpr1a	0.998253
Alox15	Il6	0.999997
Zcchc14	Ss18l1	0.998455
Nab1	Gsk3b	0.998533
Cyb5b	Dnalc1	0.998996
Dscam	Acsl1	0.99901
Cnot7	2610203C22Rik_noncode	0.999362
Sycp1	Doc2g	0.999791
Trp53i11	Greb1l	0.998146
Bcl2a1d	C1qc	0.999939
Hes3	Hist2h2aa2	-0.999319
Fbxo11	Prickle2	0.999725
Rasd1	Slc22a4	-0.998504
Casp6	Ifit3	0.999467
Slc33a1	Cdk20	-0.998569
Chrm5	Gm2027_noncode	0.999671
Med21	Gm16617_noncode	0.998661
Slc16a10	Gm1332	-0.999563
Ptrhd1	9330020H09Rik_noncode	0.998283
Mgst3	Dnahc9	-0.998469
Brwd1	Dusp22	0.998959
Dcpp1	Klrb1f	1
Mdm4	Cblb	0.99879
Hsd11b1	Zic1	0.998493
Pfkfb3	1700024P16Rik	0.998323
C80913	Idi1	0.998839
Vpreb1	Ispd	-0.998639
Rorc	N4bp2	-0.998513
Myh8	Gltscr2	-0.998437
Cd1d2	Cks1b	0.99851
Zfp467	Casc1	-0.998734
Ola1	Nudt10	0.999095
Sorbs1	Ppp1r36	0.998456
Bglap2	Defb1	-0.99819
Suv420h1	Pcdh17	0.998629
Tln2	Wdr44	0.999182
9430020K01Rik	Napb	0.998188
8030462N17Rik	Enox1	0.999356
Plac8l1	Gm7271_noncode	0.999985
Zbtb33	Rnf157	0.998783
Atp6v0b	Herc1	-0.998526
Dctn4	Fndc3b	0.9995
Tnnt1	Xlr3b	0.998464
Dlx4	Lrfn2	-0.998932
Mapkbp1	Akr1c14	0.999323
Gmfg	Gm6568_noncode	0.999019
Stxbp3a	D030028A08Rik_noncode	0.998428
Lpgat1	Rybp	0.998922
Doc2b	Mri1	-0.999071
Ddx59	Aifm3	-0.998437
Gtf2a2	D330050I16Rik_noncode	0.999327
Rpl15	Slco4c1	-0.998519
Trpc6	Angptl6	-0.998521
Isl1	Atpbd4	0.998879
Zfp512	Celf5	0.999495
Taf4b	Palm2	0.998193
Dnajc4	Phf16	-0.999637
Irf4	Wfdc17	0.999651
Helq	Gm10416_noncode	-0.998887
Kndc1	Bud31	-0.998548
4930529M08Rik	Prkag2	0.998523
Man1a2	Plekhf1	-0.999632
Nanog	Cox7b2	-0.999494
Ptprt	C2cd4a	0.999374
Bche	Lrrn2	0.99892
Usp40	Atg4d	-0.999939
Ada	Tmem173	0.998589
Il10	Gpr18	0.999986
Ypel2	Pcif1	-0.999121
Adamtsl1	Lilra5	-0.998384
Dyrk1a	Npepl1	-0.999193
Chuk	A230065H16Rik	0.999308
Clcn3	Chd9	0.998182
Pde6h	Btbd16	-0.999493
Clec11a	Klhl35	-0.998757
Nodal	Tnfaip8	-0.998664
Ppp1r9a	Defb23	-0.99838
Pdzk1ip1	Ccl27b	0.99861
Synj2bp	Smim6	-0.999408
Tank	Fam122b	0.999394
Tchh	Cbwd1	0.999489
Cp	Tor3a	0.999799
Ttk	AW551984	0.998937
Vsnl1	Sox21	0.998429
Ccdc85a	AI314180	0.99939
Abcg2	Fndc3a	0.998902
St3gal1	Arl5a	0.999324
Rtn4r	Rpf1	-0.998284
Nus1	Ccny	0.999188
Gucy2e	Atcay	0.999093
Mcpt8	Ifi205	0.999743
Zfp318	Nps	0.998299
Lin52	Ric3	0.998214
Zfp354b	F420014N23Rik_noncode	-0.998327
Tdgf1	Arfgef1	-0.998342
Adam9	Bpifb6	-0.999007
Ppp1r14b	Fam135b	-0.99828
Gm5465	Gm10560_noncode	-0.999528
Plcg2	Lgals3bp	0.998859
Ascl2	Xrcc3	0.999414
Ccdc103	Ippk	0.998976
Csf3	Slamf6	1
Cpne4	Slc41a2	0.999793
Hoxb5	4930539N22Rik_noncode	0.999979
Ostm1	Gm3219_noncode	-0.998314
Orc3	Ccdc164	0.998899
Klk1b24	Mettl11b	-0.99826
Gimap4	1700013G23Rik_noncode	0.998204
Lrrc27	AA387883_noncode	0.99955
4930453N24Rik	Chodl	0.999011
Cap1	Dcp2	0.998864
Krtap7-1	Gm14873_noncode	0.99954
Synj2bp	Gm7904_noncode	-0.999408
Pla2g5	Lrig2	-0.998223
Tgfbr2	Pon3	0.998635
Lnp	Fbxl7	0.998206
Htr1a	Hiatl1	0.999655
Ppp2r5b	Gm10584_noncode	-0.999257
Zfp113	Dock10	0.998821
Fbxl17	Cpne4	0.999065
Zfp932	Rab27b	0.999633
Arpp19	Cxxc5	-0.999033
Bcl3	Oas1c	-0.998426
Sp7	Npm2	0.998437
Zfp286	Cbwd1	0.998395
2810025M15Rik_noncode	Npm3-ps1_noncode	0.998185
Tmed1	Zfr	-0.999797
Galk1	Dlx1as_noncode	-0.99895
Emp2	Gm9920_noncode	-0.998364
Lyst	Stk3	0.998861
Gsg2	Nlgn2	-0.999518
Pf4	Gpsm3	0.99904
Sucla2	Slco4a1	-0.999458
Gnai3	C530005A16Rik_noncode	0.999255
Arhgap21	Adam22	0.998271
4833427G06Rik	Ccdc63	-0.999571
Il25	Lgi4	-0.998468
Ssx2ip	Eif4g2	0.998565
Atp6v1d	4930524L23Rik_noncode	0.998523
Nit2	Mark4	-0.998955
Grin3a	Med12l	0.999409
Ehd1	Jakmip1	-0.998444
Ppp1r3g	Nckipsd	0.999699
Actr3	4922501L14Rik	0.999345
Gpr1	C630020P19Rik_noncode	0.99855
Ptgr1	I830012O16Rik	0.998622
Mybphl	Ly6a	0.999848
Heph	Crebl2	0.998864
Ptbp1	Serhl	0.999223
Zfp455	Klhl20	0.998877
Atp5g2	Hist1h4d	-0.998398
Nol8	BC003331	0.998834
Rem1	Ptpn23	0.999279
Nsun2	Rcan2	0.998614
Mlf1ip	Tbx18	0.99939
Fam45a	5031425E22Rik_noncode	-0.998927
Nfatc3	Ceacam1	0.998369
Wiz	Gm14872_noncode	0.998645
Mllt3	Agbl4	0.998785
Ralgps2	Snx25	0.998828
Col17a1	Flrt2	-0.998719
1700007P06Rik_noncode	Gm13546_noncode	0.998636
Zfp62	Zfp260	0.998576
Tdrd3	Ccnt2	0.99859
Csnk1g3	Slc39a6	0.99908
Tagln3	Cnot6	-0.99819
Scml4	Gm3558	0.998361
Trnt1	2210408I21Rik	0.998593
Itga5	Lsm11	-0.999273
Tnfrsf14	Gbp11	0.999029
Wnk4	Scn4b	0.999159
Tfdp1	Gm973	0.999594
Cntnap2	1500009L16Rik	0.999376
Lpin2	Ccdc129	0.999055
Siah1a	Pdzrn4	0.99939
Pdik1l	2610203C20Rik_noncode	0.999827
Eva1c	Clvs2	-0.999781
Fabp3	Tox3	-0.998695
Shcbp1l	Trim25	0.999764
Lrrc28	4930539E08Rik	0.999785
Abcg2	Cep68	0.998939
Il18	Paqr4	-0.998713
Ccdc88b	Ccnjl	-0.998273
Sorbs1	Trim56	0.998586
Mrps15	Prg4	0.999053
Serpina3m	1110032A03Rik	0.998392
Prkca	Fam59a	0.99853
Nsg1	AW146154	-0.998362
Cdh19	Rc3h2	0.998734
Calcrl	P2rx2	0.998251
Slc37a3	Zdhhc17	0.998955
Riiad1	Zfp282	-0.999822
Gbx2	Nrg4	0.998648
Pla2g5	Rnf111	-0.999346
Kif5a	Eif3m	0.998988
Pou2f1	Hspb2	-0.998334
Tmeff2	Phf21a	0.998868
Ulk4	C2cd4a	0.999225
Wdr37	Gnb1	0.998781
Wtap	Rasgef1a	0.998265
Tmod2	Setx	0.999022
Lace1	C2cd4a	0.999513
Sgcg	Chrna10	-0.998333
Cd1d1	Madcam1	0.998366
Aftph	9430060I03Rik_noncode	-0.998342
Hrh2	Narg2	0.998918
Ndst3	Tmem26	-0.998447
Apobec3	Ifit3	0.998219
Cxcl5	Lrrc10b	0.998152
Map1b	Serpinb2	-0.998405
2010300C02Rik	Fam83a	-0.998236
Mcm5	Fmnl1	-0.998596
Tm7sf3	Tbccd1	0.998392
Ptprb	Spats2	0.998186
Hexa	Rarres1	0.999
Mmab	Cdhr1	0.999851
Cd2	Naip5	0.998884
Ocm	Celf4	-0.998508
Ap3m1	Tet2	0.999405
Prkacb	Rassf5	0.999191
Cggbp1	Fastkd1	0.999312
Rragd	Setd6	0.998412
Zfp955b	Gm20300_noncode	0.999423
4930539E08Rik	Elmo3	-0.999296
Pde3b	Tpt1	0.998997
Gjb3	1500002O10Rik_noncode	0.999641
Atp6v0b	AW554918	-0.998759
Arsk	Scaf8	0.999094
Nme2	Ikzf3	0.998754
1700020L24Rik	Tyw3	-0.99942
Lactb2	Fbxo21	-0.999285
1700066M21Rik	AW146020	0.998253
Oaf	Chi3l4	0.998367
Eif4e	Metap1	0.998972
Set	4930513N10Rik_noncode	0.998867
Grn	Folr4	0.999835
Anxa1	Gfod1	-0.9999
Snx10	Ttc19	0.999153
Mertk	Aaas	-0.998855
4930414N06Rik_noncode	Wfdc10	-0.998169
Zdhhc21	Ppm1j	-0.998187
Kcnj15	Utf1	0.999914
Fam188a	Htatsf1	0.998579
Zcchc12	Sesn3	0.999857
Lalba	Ccl1	0.99954
Anxa1	Cd300lb	0.99912
Trappc11	Armcx4	0.999061
Fgf3	Sppl2a	0.999562
Gnaq	2210018M11Rik	0.998278
Il15ra	Gimap7	0.999134
Iglon5	G530011O06Rik_noncode	-0.998811
Gins2	Atp2b3	-0.998787
Pex13	Tdrkh	0.998554
Wfdc6a	Zfp365	0.999767
Dip2a	Arid1b	0.998655
Magoh	Rgma	-0.998243
Cbr4	Gm19461_noncode	-0.99962
Slc18a2	Zfp551	0.999458
Cmtm5	Nfatc4	0.999628
Mr1	Rimbp3	0.998379
Ccdc93	4922501L14Rik	0.999151
Hrasls	Onecut2	0.999263
Arhgap4	Slamf6	0.999911
St7	Gtf3c4	0.999292
D10Wsu102e	Wdr43	0.998855
Tgfbi	Gm17660	0.999644
AU041133	Alms1-ps2_noncode	0.998441
Wbscr27	Ccdc153	0.999236
Cpm	Ccp110	0.998694
Orc1	1700008J07Rik_noncode	-0.999535
Zmat4	Ero1lb	0.998296
Slc35f1	Nell1	0.999114
Insl5	2210416O15Rik_noncode	0.999096
Sh3bgrl	Tmem106b	0.998718
Ankib1	Rab5a	0.998689
Agtpbp1	Slc9a2	0.998863
Zfhx3	Msrb3	0.998763
Irgm1	Selp	0.998402
Smc2	1700012B09Rik	0.998671
Crabp1	Ecel1	0.999591
Zfp385a	Hbq1a	-0.998914
Apom	2310001K24Rik_noncode	0.999059
Gpbp1	Zbtb41	0.998567
Als2	Gm16596_noncode	0.998991
Slc25a46	Cdc42se2	0.99966
Mre11a	Tspan9	-0.999829
Chmp4b	Snrpd2	0.999674
Tbxas1	Dhrs1	0.999861
Spaca3	Wfdc10	-0.998169
Ocm	Cacul1	-0.998498
Fcer2a	Ppp1r2	-0.998244
Egfem1	Cdh19	0.998265
Tspan11	Zkscan2	-0.998759
Uba5	Mpped2	0.999346
Ccdc19	Chmp3	0.998614
Rgs5	D730045A05Rik_noncode	-0.998261
1700120C14Rik_noncode	Trim25	0.998959
Npy2r	B3gnt5	-0.999294
Grin3a	Ppm1e	0.999029
Stag3	Ptgr1	0.998306
Ywhaz	Klhl12	0.999155
Icam2	Spopl	-0.998775
Rnf11	Mtmr6	0.99884
Orm1	Zg16	0.999871
Nus1	Dnahc1	0.998923
Magel2	Elac1	0.998427
Dcbld2	Rnf111	0.998721
B4galt6	Slc7a14	0.998665
Ngb	Man1c1	-0.998634
Nt5e	Tex33	0.998481
Klf5	Dgki	0.999296
Arhgap6	Kdm3a	0.998247
Kifap3	Zfp595	0.999908
Dpy19l1	Fktn	0.999562
Thpo	Pard3b	-0.998853
Pxn	Arpc5	-0.999885
Ccnd3	Kcng2	-0.998328
Eya4	Mex3b	0.998515
Fkbp3	D1Ertd622e	0.99974
Pecam1	Ttc7	0.998494
Lnx2	Cerk	0.998645
Mmp13	Serpina10	0.998678
Icmt	Tecr	0.9995
Heca	Chd3	0.998672
Polr3g	Wdr65	0.999419
Pias2	Fbxo27	-0.999383
Cd5l	Mmp11	0.998636
Mast2	Dbc1	0.998377
Il3ra	Cd101	0.998164
Glra2	Myh7b	-0.999602
Pcsk6	BC024582_noncode	-0.998371
Car3	Suv39h2	0.998914
Scn3a	Atp2b1	0.998991
Pgam2	Sh2d5	0.998249
Psg16	Efcab4b	-0.999313
Sycp1	Cpn1	-0.99969
Cytip	Cd300ld	0.998223
Ggh	Tmem229b	-0.998289
Ubxn2b	Lin28b	0.999554
Mapre1	BC030476	0.998165
Wac	Zfp189	0.999739
Aga	Zswim8	-0.998559
Il21r	F630028O10Rik_noncode	0.999731
Kifc2	Ern1	0.999778
Cd55	Ccdc93	0.999319
Depdc7	Tada2a	0.999614
Tenm2	Kctd3	0.999164
Tfap2b	4933407I05Rik_noncode	-0.999205
Mtpn	B3gnt5	-0.998656
Clec3b	Slc22a15	0.999009
E2f3	Ankrd50	0.999713
Anapc10	Chpf	-0.998431
Atp8a2	Spred1	0.998292
Avpr2	Prr15l	0.998599
Daam1	Mon1b	0.998809
Gsk3b	Prkar2a	0.998781
Tspan11	Hs3st4	-0.998543
Slmap	Dbpht2	0.99857
Rcan2	Sesn3	0.998309
Dcp2	Zfp180	0.998722
Tspan4	Stim2	-0.998833
Phlpp1	B9d2	-0.99974
Doc2g	Six3os1_noncode	-0.999106
Grap2	Tmem178	-0.999136
Drd5	Rasd1	0.998557
Lilrb4	Arhgap22	0.999242
Rufy4	4930583K01Rik_noncode	0.999997
C1qtnf2	H2-Q6	-0.999324
Il15ra	Pdia5	0.999001
Jakmip1	Mrgprf	-0.998537
Ggps1	Zmym6	0.999363
Wdr35	Bbc3	-0.998681
Kank2	Mterf	-0.999542
Cyp27a1	Gm2506	0.99961
Zeb1	Ap1ar	0.99967
Nfil3	Rbfox2	-0.998179
Lysmd3	Gm14685	0.998867
Rab38	Kcnc2	0.99986
Npc1	Daam2	0.998182
Cnih2	Fam19a2	0.999571
Spib	Iqgap3	0.998247
Prss32	Gltpd2	0.998635
Myo1b	BC055324	0.998153
Cdh15	Zfp329	-0.999869
2900056M20Rik_noncode	Ranbp6	0.999288
Cebpb	Ch25h	0.999423
Xpr1	Tex10	0.999236
Itpr2	Dpysl3	0.998787
Slc25a21	Ildr2	-0.998515
Hipk2	Alkbh4	-0.998397
Cbx5	Ccdc65	0.999444
Serpinf2	Plek	0.998199
Tpt1	Sncb	-0.999343
Homer3	Usp50	-0.998334
Wdpcp	D16Ertd472e	0.998261
Ssr3	AW551984	0.998574
Ipw_noncode	Sub1	-0.998819
Erbb3	Lsm4	-0.999958
Lingo3	Olfml1	-0.999209
Ddx59	Adamts12	0.999973
Orc5	Crot	0.998775
Prl2c3	Mterf	-0.998614
Trio	Gm6654_noncode	-0.999067
Ticam2	Fam167b	0.999506
Ptger4	Trim30a	0.998458
Atg9b	Dgkd	-0.99871
Ddrgk1	Smcr7l	-0.998143
Kpna3	Irf3	-0.998614
Lrrc1	Nhsl1	0.999144
Prkca	Mmgt1	0.998975
Gnb1	Gucy1b3	0.999948
4930474N09Rik_noncode	Grxcr2	0.998751
Rian_noncode	Enox2	0.999577
Dnaaf1	Rasa2	0.999066
Ssr3	Kcnk2	0.998579
Pdcd4	Anapc4	0.999574
Arid1b	Pcdhac1	0.998365
Spata19	Tspan12	0.998701
Ndufab1	1700019G24Rik_noncode	-0.998349
Nudt8	Nrcam	-0.998688
Qtrtd1	Ccdc47	0.998563
Pmf1	Dap	0.999864
Crot	1700015G11Rik	-0.998492
Gtf3c4	Foxg1	0.998713
Adamtsl1	Celf3	0.998833
Ccbl2	Myo1h	0.998643
Fcer1a	Ms4a4b	0.999871
Tmem53	Snx8	0.99848
2610507B11Rik	Zdhhc23	0.999682
Nipa2	Pnma2	0.998749
[truncated: 16,820 more rows]
