# Supplementary material for: Preliminary expression profile of cytokines in brain tissue of BALB/c mice with Angiostrongylus cantonensis infection
Source: Parasit Vectors. 2015 Jun 14;8:328. doi: 10.1186/s13071-015-0939-6 (PMC4476182; doi:10.1186/s13071-015-0939-6)
Supplement: Additional file 7: Table S5. — The co-expression net-work. [file 13071_2015_939_MOESM7_ESM.xls]

## Sheet: Sheet1
Table S5 Primers of CC chemokines used in Q RT-PCR
Gene Symbol	Forward Primer Sequence (5'->3')	Reverse Primer Sequence (5'->3')
ccl1	TGCCGTGTGGATACAGGATG	GTTGAGGCGCAGCTTTCTCTA
ccl2	TTAAAAACCTGGATCGGAACCAA	GCATTAGCTTCAGATTTACGGGT
ccl5	GCTGCTTTGCCTACCTCTCC	TCGAGTGACAAACACGACTGC
ccl7	GCTGCTTTCAGCATCCAAGTG	CCAGGGACACCGACTACTG
ccl8	CTGGGCCAGATAAGGCTCC	CATGGGGCACTGGATATTGTT
ccl11	GAATCACCAACAACAGATGCAC	ATCCTGGACCCACTTCTTCTT
ccl12	ATTTCCACACTTCTATGCCTCCT	ATCCAGTATGGTCCTGAAGATCA
ccl24	ATTCTGTGACCATCCCCTCAT	TGTATGTGCCTCTGAACCCAC
beta actin	GAGTCCTACGACATCATCGCT	CCGACATAGTTTGGGAAACAGT
